# Supplementary material for: FOSL1 is a novel mediator of endotoxin/lipopolysaccharide-induced pulmonary angiogenic signaling
Source: Sci Rep. 2020 Aug 4;10:13143. doi: 10.1038/s41598-020-69735-z (PMC7403357; doi:10.1038/s41598-020-69735-z)
Supplement: Supplementary file 1 — Supplementary Table S1. [file 41598_2020_69735_MOESM1_ESM.xlsx]

## Sheet: 6h diseases and functions
FOSL1 is a novel mediator of endotoxin/lipopolysaccharide-induced pulmonary angiogenic signaling
Christopher R. Nitkin 1,*,#, Sheng Xia 1,*, Heather Menden 1, Wei Yu 1, Min Xiong %, Daniel P. Heruth 2, Shui Qing Ye 1, Venkatesh Sampath 1
* contributed equally to this work
From the 1 Division of Neonatology and 2 Division of Experimental and Translational Genetics, Children's Mercy Kansas City, Kansas City, MO 64108; % MX has since retired from research and is not affiliated with any institution
Table S1: 6 h diseases & functions. Predicted activated or inactivated pathways representing diseases and functions at 6 h from RNA-Seq analysis by IPA, including category, p-value, predicted activation state, predicted activation z-score, and constituent molecules.
Â© 2000-2019 QIAGEN. All rights reserved.
Categories	Diseases or Functions Annotation	p-value	Predicted Activation State	Activation z-score	Molecules	# Molecules
Inflammatory Response	Inflammatory response	4.46e-56	Increased	5.311	ACOD1,ADAM8,ALOX5AP,C3,C5AR1,CAMP,CASP4,CCL3L3,CCL4,CCR1,CCRL2,CD14,Cd33,CEBPD,Chil3/Chil4,CLEC4E,CSF1,CXCL10,CXCL3,Cxcl3,Cxcl9,CXCR2,CYBB,FCER1G,FCGR2A,FCGR3A/FCGR3B,FGR,FPR1,FPR2,GADD45A,GGT1,HCAR2,HCK,HMOX1,IGHM,IL18RAP,IL1A,IL1B,IL1RN,IL4R,ISG15,ITGAM,LBP,LCN2,LGALS3BP,LGALS9B,LILRB3,LITAF,LTB4R,MMP8,MMP9,MSR1,NCF1,NFIL3,NMI,NOD1,OSM,PFKFB3,PGLYRP1,PIGR,PIK3AP1,PLA2G7,PLAT,PLAUR,PTAFR,RAC2,S1…	96
Infectious Diseases	Infection of mammalia	1.57e-53	Decreased	-5.453	B2M,Bst2,C3,C5AR1,CAMP,CCL3L3,CCR1,CD14,CD274,CLEC4D,CLEC4E,CSF2RB,CXCL10,CXCR2,CYBB,DDX58,EIF2AK2,FCER1G,FGR,FPR1,GBP2,HCK,HMOX1,IFIH1,IFIT2,IGHM,Igtp,Iigp1,IKBKE,IL1B,IL1RN,IL4R,IRF1,IRF7,IRF9,Irgm1,ISG15,ITGAM,LBP,LCN2,MMP12,MMP8,MMP9,MSR1,NCF1,NOD1,OLFM4,PIGR,PLA2G7,PLAC8,PLAUR,PTAFR,RAC2,SAMHD1,SLC11A1,SLPI,STAT1,STAT2,STX11,TAP1,TLR2,TNF,TNFRSF1A,TNFRSF1B,USP18	65
Immunological Disease	Systemic autoimmune syndrome	1.29e-52		1.938	ADAM8,ALOX5AP,B2M,C1R,C3,C5AR1,CAMP,CASP4,CCL3L3,CCL4,CCR1,CCRL2,CD274,CFB,CLEC4D,CLEC4E,CSF1,CSF2RB,CXCL10,CXCL3,Cxcl9,CXCR2,CYBB,DAXX,F10,FCER1G,FCGR2A,FCGR3A/FCGR3B,FPR2,GBP2,GBP4,GBP6,GLIPR2,Gm4951,HCK,HCLS1,HELZ2,HERC6,HMOX1,IFI16,IFI44,IFIH1,IFIT1B,IFIT2,IFIT3,IGHM,Iigp1,IL1B,IL1R2,IL1RN,IL4R,IRF7,IRGM,Irgm1,ISG15,ITGAM,LBP,LCN2,LILRB3,Ly6a (includes others),MMP8,MMP9,MS4A1,MS4A6A,NAMPT,NCF…	107
Cellular Movement	Cell movement of blood cells	3.54e-51	Increased	4.957	ADAM8,ALOX5AP,C3,C5AR1,CAMP,CCL3L3,CCL4,CCR1,CCRL2,CD14,CD274,CD300LF,CFB,Chil3/Chil4,CLEC4E,CSF1,CSF2RB,CXCL10,CXCL3,Cxcl3,Cxcl9,CXCR2,CYBB,DDX58,F10,FCER1G,FCGR2A,FCGR3A/FCGR3B,FGR,FPR1,FPR2,HCAR2,HCK,HCLS1,HMOX1,IGFBP3,IKBKE,IL1A,IL1B,IL1RN,IL4R,IRF7,Irgm1,ITGAM,LBP,LCN2,LILRB3,LITAF,LTB4R,Ly6a (includes others),MAT1A,MMP12,MMP8,MMP9,MSR1,NCF1,NDRG1,NFIL3,NOD1,OLFM4,OSM,PGLYRP1,PIGR,PLA2G7,PLA…	96
Cellular Movement,Immune Cell Trafficking	Leukocyte migration	1.28e-50	Increased	4.818	ADAM8,ALOX5AP,C3,C5AR1,CAMP,CCL3L3,CCL4,CCR1,CCRL2,CD14,CD274,CD300LF,CFB,Chil3/Chil4,CLEC4E,CSF1,CSF2RB,CXCL10,CXCL3,Cxcl3,Cxcl9,CXCR2,CYBB,DDX58,F10,FCER1G,FCGR2A,FCGR3A/FCGR3B,FGR,FPR1,FPR2,HCAR2,HCK,HCLS1,HMOX1,IGFBP3,IKBKE,IL1A,IL1B,IL1RN,IL4R,IRF7,Irgm1,ITGAM,LBP,LCN2,LILRB3,LITAF,LTB4R,Ly6a (includes others),MAT1A,MMP12,MMP8,MMP9,MSR1,NCF1,NDRG1,NFIL3,NOD1,OLFM4,OSM,PGLYRP1,PIGR,PLA2G7,PLA…	95
Hematological System Development and Function,Tissue Morphology	Quantity of leukocytes	1.16e-47		1.369	ADAM8,B2M,Bst2,C3,C5AR1,CAMP,CCL3L3,CCL4,CCR1,CD274,CD300LF,CFP,CLEC4D,CLEC4E,CSF1,CSF2RB,CXCL10,CXCR2,CYBB,DDX58,FCER1G,FCGR2A,FPR1,FPR2,GADD45A,GADD45G,HCK,HCLS1,HMOX1,HPX,IGFBP3,Ighd,IGHM,IL1A,IL1B,IL1RN,IL4R,IRF1,ISG15,ITGAM,LCN2,LGALS9B,LILRB3,LIPG,LITAF,LTB4R,Ly6a (includes others),MMP12,MMP8,MMP9,MS4A1,MXD1,NFIL3,NLRC5,OSM,PAX5,PGLYRP1,PIGR,PIK3AP1,PIM1,PIM3,PLAC8,PLAT,PNP,PSMB8,PTAFR,RAC2…	93
Hematological System Development and Function,Tissue Morphology	Quantity of blood cells	8.03e-47		1.68	ADAM8,B2M,Bst2,C3,C5AR1,CAMP,CCL3L3,CCL4,CCR1,CD274,CD300LF,Cd33,CFP,CLEC4D,CLEC4E,CSF1,CSF2RB,CXCL10,CXCR2,CYBB,DDX58,EIF2AK2,FCER1G,FCGR2A,FPR1,FPR2,GADD45A,GADD45G,HCK,HCLS1,HMOX1,HPX,IGFBP3,Ighd,IGHM,IL1A,IL1B,IL1RN,IL4R,IRF1,Irgm1,ISG15,ITGAM,LCN2,LGALS9B,LILRB3,LIPG,LITAF,LTB4R,Ly6a (includes others),MMP12,MMP8,MMP9,MS4A1,MXD1,NFIL3,NLRC5,OSM,PAX5,PGLYRP1,PIGR,PIK3AP1,PIM1,PIM3,PLAC8,PLAT,P…	97
Cellular Movement,Hematological System Development and Function,Immune Cell Trafficking	Cell movement of granulocytes	3.47e-46	Increased	4.6	ADAM8,ALOX5AP,C3,C5AR1,CAMP,CCL3L3,CCL4,CCR1,CD14,CD300LF,CFB,Chil3/Chil4,CSF1,CXCL10,CXCL3,Cxcl3,Cxcl9,CXCR2,CYBB,F10,FCER1G,FCGR2A,FGR,FPR1,FPR2,HCK,HMOX1,IGFBP3,IL1A,IL1B,IL1RN,IL4R,ITGAM,LBP,LCN2,LILRB3,LTB4R,MMP12,MMP8,MMP9,MSR1,NCF1,OLFM4,OSM,PIGR,PLA2G7,PLAT,PLAUR,RAC2,S100A8,S100A9,SELL,SELPLG,SLPI,TGM2,TLR2,TNF,TNFRSF1A,TNFRSF1B,TREM1,TREM3,TREML2,VCAM1	63
Cellular Movement	Cell movement of myeloid cells	9.82e-46	Increased	5.013	ADAM8,ALOX5AP,C3,C5AR1,CAMP,CCL3L3,CCL4,CCR1,CD14,CD300LF,CFB,Chil3/Chil4,CSF1,CXCL10,CXCL3,Cxcl3,Cxcl9,CXCR2,CYBB,F10,FCER1G,FCGR2A,FGR,FPR1,FPR2,HCAR2,HCK,HMOX1,IGFBP3,IKBKE,IL1A,IL1B,IL1RN,IL4R,Irgm1,ITGAM,LBP,LCN2,LILRB3,LITAF,LTB4R,MMP12,MMP8,MMP9,MSR1,NCF1,NDRG1,OLFM4,OSM,PIGR,PLA2G7,PLAT,PLAUR,RAC2,S100A8,S100A9,S1PR1,SELL,SELPLG,SERPINA3,SERPING1,SLPI,STAT1,TGM2,TLR2,TNF,TNFRSF1A,TNFRSF1B…	74
Cellular Movement,Hematological System Development and Function,Immune Cell Trafficking	Cell movement of leukocytes	3.11e-45	Increased	4.644	ADAM8,ALOX5AP,C3,C5AR1,CAMP,CCL3L3,CCL4,CCR1,CCRL2,CD14,CD274,CD300LF,CFB,Chil3/Chil4,CSF1,CXCL10,CXCL3,Cxcl3,Cxcl9,CXCR2,CYBB,DDX58,F10,FCER1G,FCGR2A,FCGR3A/FCGR3B,FGR,FPR1,FPR2,HCAR2,HCK,HCLS1,HMOX1,IGFBP3,IKBKE,IL1A,IL1B,IL1RN,IL4R,Irgm1,ITGAM,LBP,LCN2,LILRB3,LITAF,LTB4R,Ly6a (includes others),MAT1A,MMP12,MMP8,MMP9,MSR1,NCF1,NDRG1,NFIL3,OLFM4,OSM,PGLYRP1,PIGR,PLA2G7,PLAT,PLAUR,RAC2,Retnlg,S100…	85
Cell-To-Cell Signaling and Interaction,Hematological System Development and Function,Immune Cell Trafficking,Inflammatory Response	Activation of phagocytes	1.85e-42	Increased	4.568	C3,C5AR1,CAMP,CCL4,CD14,CD300LF,Chil3/Chil4,CLEC4E,CSF1,CXCL10,CXCL3,CXCR2,CYBB,FCER1G,FCGR2A,FCGR3A/FCGR3B,FPR1,FPR2,HCK,HMOX1,IL18RAP,IL1A,IL1B,IL1RN,IL4R,ITGAM,LBP,LCN2,LGALS3BP,LGALS9B,LILRB3,LTB4R,MMP9,MSR1,NDRG1,NFIL3,OSM,PFKFB3,PLAT,S100A8,S100A9,Saa3,SBNO2,SELL,SERPING1,SIGLEC9,SLC11A1,SLPI,STAT1,TGM2,TLR2,TLR6,TNF,TNFRSF1A,TNFRSF1B,TREM1,TREML2,TYROBP,USP18	59
Cell-To-Cell Signaling and Interaction,Hematological System Development and Function	Activation of myeloid cells	2.49e-42	Increased	4.966	C3,C5AR1,CAMP,CCL4,CD14,CD300LF,Chil3/Chil4,CLEC4E,CSF1,CXCL10,CXCL3,CXCR2,CYBB,FCER1G,FCGR2A,FCGR3A/FCGR3B,FPR1,FPR2,HCK,HMOX1,IL18RAP,IL1A,IL1B,IL1RN,IL4R,ITGAM,LBP,LCN2,LGALS3BP,LGALS9B,LILRB3,LTB4R,MMP9,MSR1,NDRG1,NFIL3,PFKFB3,PLAT,S100A8,S100A9,Saa3,SBNO2,SELL,SERPING1,SIGLEC9,SLC11A1,SLPI,STAT1,TGM2,TLR2,TLR6,TNF,TREM1,TREML2,TYROBP,USP18,VCAM1	57
Infectious Diseases	Bacterial Infections	7.18e-42	Decreased	-3.432	ACOD1,ALOX5AP,B2M,BEX1,C3,C5AR1,CAMP,CASP4,CCL3L3,CCL4,CCR1,CCRL2,CD14,CD274,CLEC4D,CXCL10,Cxcl9,CXCR2,CYBB,FCER1G,FCGR2A,FCGR3A/FCGR3B,FGR,FPR1,HCK,IGHM,IL1B,IL1RN,IRF7,Irgm1,ITGAM,LBP,LCN2,LILRB3,MMP12,MMP8,MMP9,MSR1,NCF1,NOD1,OLFM4,PIGR,PLA2G7,PLAC8,PLAUR,PTAFR,RAC2,S100A9,SERPING1,SLC11A1,SLPI,STAT1,TAP1,TGM2,TLR2,TLR6,TNF,TNFRSF1A,TNFRSF1B,TREM1,Trim30a/Trim30d,USP18	62
Cell-To-Cell Signaling and Interaction	Activation of cells	7.94e-42	Increased	5.321	ADAM8,B2M,C3,C5AR1,CAMP,CCL3L3,CCL4,CD14,CD274,CD300LF,Chil3/Chil4,CLEC4E,CSF1,CSF2RB,CXCL10,CXCL3,CXCR2,CYBB,DDX58,EIF2AK2,F10,FCER1G,FCGR2A,FCGR3A/FCGR3B,FPR1,FPR2,GADD45A,GGT1,HCK,HMOX1,IFI16,IGHM,IL18RAP,IL1A,IL1B,IL1RN,IL36G,IL4R,IRF1,IRF7,ITGAM,LBP,LCN2,LGALS3BP,LGALS9B,LILRB3,LTB4R,MMP9,MS4A1,MSR1,NCF1,NDRG1,NFIL3,NOD1,OSM,PAX5,PFKFB3,PLAT,PLAUR,PLEK,PSMB8,PSME2,RGCC,S100A8,S100A9,Saa3,SAM…	89
Antimicrobial Response,Inflammatory Response	Antimicrobial response	2.04e-41	Increased	3.389	Bst2,CAMP,CCL4,CFP,CLEC4D,CLEC4E,CXCL10,Cxcl9,DDX58,EIF2AK2,FCER1G,FGR,FOSL1,HCK,IFI16,IFI44,IFIH1,IFIT1B,IFIT2,IFIT3,Ifitm1,IFITM2,IFITM3,IGHM,IL1B,IRF1,IRF7,IRGM,Irgm1,ISG15,LCN2,MMP12,MSR1,NCF1,NOD1,OAS1,OAS2,OAS3,Oasl2,OSM,PGLYRP1,PLAC8,RSAD2,RTP4,S100A8,S100A9,SAMHD1,SLC11A1,SLFN13,SLPI,STAT1,STAT2,Tlr13,TLR2,TLR6,TNF,TNFRSF1A	57
Cellular Movement	Cellular infiltration by blood cells	4.24e-41	Increased	4.365	ADAM8,ALOX5AP,C3,C5AR1,CCL3L3,CCL4,CCR1,CD14,CD274,CD300LF,CFB,CSF1,CXCL10,CXCL3,CXCR2,CYBB,FCER1G,FPR1,FPR2,HCK,HMOX1,IGFBP3,IKBKE,IL1A,IL1B,IL1RN,IL4R,ITGAM,LBP,LCN2,LILRB3,LTB4R,Ly6a (includes others),MAT1A,MMP12,MMP8,MMP9,MSR1,NCF1,NDRG1,OLFM4,OSM,PGLYRP1,PLA2G7,PLAT,RAC2,S100A8,S100A9,SELL,SELPLG,SERPING1,STAT1,TGM2,TLR2,TNF,TNFRSF1A,TNFRSF1B,TREM1,VCAM1,ZBTB16	60
Cellular Movement	Cellular infiltration	8.02e-41	Increased	4.342	ADAM8,ALOX5AP,C3,C5AR1,CCL3L3,CCL4,CCR1,CD14,CD274,CD300LF,CFB,Chil3/Chil4,CSF1,CSF2RB,CXCL10,CXCL3,CXCR2,CYBB,FCER1G,FPR1,FPR2,HCK,HMOX1,IGFBP3,IGHM,IKBKE,IL1A,IL1B,IL1RN,IL4R,ITGAM,LBP,LCN2,LILRB3,LTB4R,Ly6a (includes others),MAT1A,MMP12,MMP8,MMP9,MSR1,NCF1,NDRG1,OLFM4,OSM,PGLYRP1,PLA2G7,PLAT,RAC2,S100A8,S100A9,SELL,SELPLG,SERPING1,STAT1,TGM2,TLR2,TNF,TNFRSF1A,TNFRSF1B,TREM1,VCAM1,ZBTB16	63
Connective Tissue Disorders,Inflammatory Disease,Organismal Injury and Abnormalities,Skeletal and Muscular Disorders	Rheumatic Disease	9.41e-41	Increased	2.794	ADAM8,ALOX5AP,B2M,C1R,C3,C5AR1,CAMP,CCL3L3,CCL4,CCR1,CCRL2,CD274,CFB,CFP,CLEC4D,CLEC4E,CSF1,CSF2RB,CXCL10,CXCL3,Cxcl9,CXCR2,DAXX,F10,FCER1G,FCGR2A,FCGR3A/FCGR3B,FGR,FPR1,FPR2,GBP2,GBP6,GLIPR2,HCK,HCLS1,HELZ2,HMOX1,IFIH1,IGHM,IL1A,IL1B,IL1R2,IL1RN,IL4R,IRF1,ISG15,ITGA7,ITGAM,LBP,LCN2,LGALS9B,LTB4R,MMP12,MMP8,MMP9,MS4A1,MS4A6A,MSR1,NAMPT,NCF1,NOD1,OAS1,OSM,PAX5,PGLYRP1,PLAT,PLAUR,PSMB8,RGCC,S100A8,…	96
Cellular Movement,Hematological System Development and Function,Immune Cell Trafficking	Cellular infiltration by leukocytes	2.41e-40	Increased	4.247	ADAM8,ALOX5AP,C3,C5AR1,CCL3L3,CCL4,CCR1,CD14,CD274,CD300LF,CFB,CSF1,CXCL10,CXCL3,CXCR2,CYBB,FCER1G,FPR1,FPR2,HCK,HMOX1,IGFBP3,IKBKE,IL1A,IL1B,IL1RN,IL4R,ITGAM,LBP,LCN2,LILRB3,LTB4R,Ly6a (includes others),MAT1A,MMP12,MMP8,MMP9,MSR1,NCF1,NDRG1,OLFM4,OSM,PGLYRP1,PLA2G7,PLAT,RAC2,S100A8,S100A9,SELL,SELPLG,SERPING1,STAT1,TGM2,TLR2,TNF,TNFRSF1A,TNFRSF1B,TREM1,VCAM1	59
Cell-To-Cell Signaling and Interaction,Hematological System Development and Function,Immune Cell Trafficking,Inflammatory Response	Activation of leukocytes	7.16e-40	Increased	5.183	B2M,C3,C5AR1,CAMP,CCL4,CD14,CD274,CD300LF,Chil3/Chil4,CLEC4E,CSF1,CSF2RB,CXCL10,CXCL3,CXCR2,CYBB,DDX58,F10,FCER1G,FCGR2A,FCGR3A/FCGR3B,FPR1,FPR2,GADD45A,HCK,HMOX1,IGHM,IL18RAP,IL1A,IL1B,IL1RN,IL4R,IRF1,ITGAM,LBP,LCN2,LGALS3BP,LGALS9B,LILRB3,LTB4R,MMP9,MSR1,NCF1,NDRG1,NFIL3,OSM,PAX5,PFKFB3,PLAT,PSMB8,PSME2,S100A8,S100A9,Saa3,SAMSN1,SBNO2,SELL,SERPING1,SIGLEC9,SLC11A1,SLPI,STAT1,STX11,TGM2,TLR2,TLR…	74
Endocrine System Disorders,Gastrointestinal Disease,Immunological Disease,Metabolic Disease,Organismal Injury and Abnormalities	Insulin-dependent diabetes mellitus	7.86e-40		1.954	ALOX5AP,B2M,CASP4,CCL3L3,CCL4,CCR1,CD274,CFB,CXCL10,Cxcl9,CYBB,FCER1G,FCGR2A,GBP2,GBP4,GBP6,Gm4951,HCLS1,HERC6,IFI16,IFI44,IFIH1,IFIT1B,IFIT2,IFIT3,IGHM,Iigp1,IL1B,IL1R2,IRF7,IRGM,Irgm1,LILRB3,Ly6a (includes others),MS4A1,MS4A6A,NCF1,OAS1,Oasl2,PARP14,PLEK,PSMB8,PTAFR,RTP4,SELL,SERPING1,SLC7A11,Srgn,STAT1,STAT2,TAP1,TLR2,TNF,TNFRSF1A,TNFRSF1B,Trim30a/Trim30d,TYROBP,VCAM1,XAF1,XDH,ZBP1	61
Cellular Movement,Hematological System Development and Function,Immune Cell Trafficking,Inflammatory Response	Cell movement of neutrophils	7.92e-40	Increased	4.831	ADAM8,ALOX5AP,C3,C5AR1,CAMP,CCL3L3,CCL4,CCR1,CD14,CD300LF,CFB,CSF1,CXCL10,CXCL3,Cxcl3,CXCR2,CYBB,F10,FCER1G,FCGR2A,FGR,FPR1,FPR2,HCK,HMOX1,IL1A,IL1B,IL1RN,ITGAM,LBP,LCN2,LILRB3,LTB4R,MMP12,MMP8,MMP9,NCF1,PIGR,PLAT,RAC2,S100A8,S100A9,SELL,SELPLG,SLPI,TLR2,TNF,TNFRSF1A,TNFRSF1B,TREM1,TREM3,TREML2,VCAM1	53
Cell-To-Cell Signaling and Interaction,Hematological System Development and Function	Activation of blood cells	1.48e-39	Increased	5.275	B2M,C3,C5AR1,CAMP,CCL4,CD14,CD274,CD300LF,Chil3/Chil4,CLEC4E,CSF1,CSF2RB,CXCL10,CXCL3,CXCR2,CYBB,DDX58,F10,FCER1G,FCGR2A,FCGR3A/FCGR3B,FPR1,FPR2,GADD45A,HCK,HMOX1,IGHM,IL18RAP,IL1A,IL1B,IL1RN,IL4R,IRF1,ITGAM,LBP,LCN2,LGALS3BP,LGALS9B,LILRB3,LTB4R,MMP9,MSR1,NCF1,NDRG1,NFIL3,OSM,PAX5,PFKFB3,PLAT,PLEK,PSMB8,PSME2,S100A8,S100A9,Saa3,SAMSN1,SBNO2,SELL,SELPLG,SERPING1,SIGLEC9,SLC11A1,SLPI,STAT1,STX11,T…	76
Cellular Movement,Hematological System Development and Function,Immune Cell Trafficking,Inflammatory Response	Cell movement of phagocytes	2.37e-39	Increased	5.014	ADAM8,ALOX5AP,C3,C5AR1,CAMP,CCL3L3,CCL4,CCR1,CCRL2,CD14,CD300LF,CFB,CSF1,CXCL10,CXCL3,Cxcl3,CXCR2,CYBB,F10,FCER1G,FCGR2A,FGR,FPR1,FPR2,HCAR2,HCK,HCLS1,HMOX1,IKBKE,IL1A,IL1B,IL1RN,IL4R,Irgm1,ITGAM,LBP,LCN2,LILRB3,LITAF,LTB4R,MMP12,MMP8,MMP9,NCF1,NDRG1,PIGR,PLA2G7,PLAT,PLAUR,RAC2,S100A8,S100A9,S1PR1,SELL,SELPLG,SERPINA3,SERPING1,SLPI,STAT1,TLR2,TNF,TNFRSF1A,TNFRSF1B,TREM1,TREM3,TREML2,TYROBP,VCAM1	68
Cellular Function and Maintenance	Function of leukocytes	6.76e-38		0.845	B2M,C3,CCR1,CCRL2,CD14,CD274,CD300LF,CLEC4E,CSF1,CSF2RB,CXCL10,CXCR2,CYBB,DDX58,FCER1G,FCGR2A,FGR,FPR2,GADD45G,HCK,IFIH1,IGHM,IL18RAP,IL1B,IL4R,IRF1,IRF7,ITGAM,LCN2,LILRB3,LTB4R,MMP12,MMP9,MSR1,NLRC5,NOD1,PIGR,PIM1,PLAT,PLAUR,PNP,PSME2,RAC2,S1PR1,SAMSN1,SELL,SIGLEC9,Slfn2,SLPI,STAT1,STAT2,STX11,TAP1,TAPBP,TGM2,TLR2,TLR6,TNF,TNFRSF1A,Trim30a/Trim30d,TYROBP	61
Hematological System Development and Function,Tissue Morphology	Quantity of myeloid cells	5.22e-37		1.582	ADAM8,B2M,C3,C5AR1,CAMP,CCL3L3,CCR1,CFP,CLEC4E,CSF1,CSF2RB,CXCL10,CXCR2,CYBB,DDX58,FCGR2A,FPR1,FPR2,GADD45A,HCK,HMOX1,IGFBP3,IL1A,IL1B,IL4R,ITGAM,LCN2,LGALS9B,LILRB3,LIPG,LITAF,Ly6a (includes others),MMP12,MMP8,MMP9,MXD1,PGLYRP1,PIM1,PIM3,PLAC8,PLAT,RAC2,S100A8,S100A9,SELL,SELPLG,SIGLEC9,SLFN12L,SLPI,Srgn,STEAP4,STX11,TGM2,TLR2,TNF,TNFRSF1A,TNFRSF1B,TRIB1,TYROBP,VCAM1,ZBTB16	61
Cellular Movement	Cell movement	3.5e-36	Increased	5.699	ADAM8,ALOX5AP,Bst2,C3,C5AR1,CAMP,CCL3L3,CCL4,CCR1,CCRL2,CD14,CD274,CD300LF,CEBPD,CFB,Chil3/Chil4,CLEC4E,CSF1,CSF2RB,CTNND2,CXCL10,CXCL3,Cxcl3,Cxcl9,CXCR2,CYBB,DAXX,DDX58,EIF2AK2,F10,FCER1G,FCGR2A,FCGR3A/FCGR3B,FGR,FMNL2,FOSL1,FPR1,FPR2,GADD45A,GBP2,GLIPR2,GRINA,HCAR2,HCK,HCLS1,HMOX1,IFIT2,IFITM3,IGFBP3,IGHM,IKBKE,IL1A,IL1B,IL1RN,IL4R,IRF7,Irgm1,ITGA7,ITGAM,LBP,LCN2,LGALS3BP,LILRB3,LITAF,LTB4R,Ly6…	124
Cellular Movement	Cellular infiltration by myeloid cells	3.82e-36	Increased	3.923	ADAM8,ALOX5AP,C3,C5AR1,CCL4,CCR1,CD14,CD300LF,CFB,CSF1,CXCL10,CXCL3,CXCR2,FCER1G,FPR1,FPR2,HCK,HMOX1,IL1A,IL1B,IL1RN,IL4R,ITGAM,LBP,LCN2,LTB4R,MMP12,MMP8,MMP9,MSR1,NCF1,OLFM4,OSM,PLA2G7,PLAT,RAC2,SELL,TGM2,TLR2,TNF,TNFRSF1A,TNFRSF1B,TREM1,ZBTB16	44
Hematological System Development and Function,Inflammatory Response,Tissue Morphology	Quantity of phagocytes	4.26e-36		1.264	ADAM8,B2M,C3,C5AR1,CAMP,CCL3L3,CCR1,CLEC4D,CLEC4E,CSF1,CXCL10,CXCR2,CYBB,FCER1G,FCGR2A,FPR1,FPR2,HCK,HMOX1,IGFBP3,IGHM,IL1A,IL1B,IL1RN,IL4R,IRF1,ITGAM,LCN2,LGALS9B,LIPG,LITAF,Ly6a (includes others),MMP12,MMP8,MMP9,PGLYRP1,PLAC8,PLAT,RAC2,S100A8,S100A9,SELL,SELPLG,SIGLEC9,SLFN12L,SLPI,Srgn,STEAP4,STX11,TGM2,TLR2,TNF,TNFRSF1A,TNFRSF1B,TRIB1,TYROBP,VCAM1	57
Cellular Movement,Hematological System Development and Function,Immune Cell Trafficking	Cellular infiltration by granulocytes	1.47e-35	Increased	3.782	ADAM8,ALOX5AP,C3,C5AR1,CCL4,CCR1,CD14,CD300LF,CFB,CSF1,CXCL10,CXCL3,CXCR2,FCER1G,FPR1,FPR2,HCK,HMOX1,IL1A,IL1B,IL1RN,IL4R,ITGAM,LBP,LCN2,LTB4R,MMP12,MMP8,MMP9,MSR1,NCF1,OLFM4,OSM,PLA2G7,PLAT,RAC2,SELL,TGM2,TLR2,TNF,TNFRSF1A,TNFRSF1B,TREM1	43
Connective Tissue Disorders,Inflammatory Disease,Inflammatory Response,Organismal Injury and Abnormalities,Skeletal and Muscular Disorders	Inflammation of joint	2.16e-35	Increased	2.843	ADAM8,ALOX5AP,B2M,C1R,C3,C5AR1,CCL3L3,CCL4,CCR1,CCRL2,CD274,CFB,CFP,CLEC4D,CLEC4E,CSF1,CSF2RB,CXCL10,CXCL3,Cxcl9,CXCR2,DAXX,F10,FCER1G,FCGR2A,FCGR3A/FCGR3B,FGR,FPR2,GBP2,GBP6,GLIPR2,HCK,HCLS1,HELZ2,HMOX1,IGHM,IL1A,IL1B,IL1R2,IL1RN,IL4R,IRF1,ITGA7,ITGAM,LBP,LGALS9B,LTB4R,MMP12,MMP9,MS4A1,MS4A6A,MSR1,NAMPT,NCF1,NOD1,OSM,PAX5,PGLYRP1,PLAT,PLAUR,PSMB8,RGCC,S100A8,S100A9,S1PR1,Saa3,SLC11A1,SLC7A11,Slf…	84
Cellular Movement	Infiltration by myeloid cells	7.09e-35	Increased	4.304	ADAM8,ALOX5AP,C3,C5AR1,CCL4,CCR1,CD14,CD300LF,CFB,CSF1,CXCL10,CXCL3,CXCR2,CYBB,FCER1G,FPR1,FPR2,HCK,HMOX1,IKBKE,IL1A,IL1B,IL1RN,IL4R,ITGAM,LBP,LCN2,LTB4R,MMP12,MMP8,MMP9,MSR1,NCF1,NDRG1,OLFM4,OSM,PLA2G7,PLAT,RAC2,SELL,SERPING1,STAT1,TGM2,TLR2,TNF,TNFRSF1A,TNFRSF1B,TREM1,ZBTB16	49
Cell-To-Cell Signaling and Interaction,Cellular Movement,Hematological System Development and Function,Immune Cell Trafficking	Recruitment of leukocytes	2.81e-34	Increased	4.185	ALOX5AP,C3,C5AR1,CAMP,CCL3L3,CCL4,CCR1,CD14,CD274,CLEC4E,CSF1,CSF2RB,CXCL10,CXCL3,Cxcl9,CXCR2,DDX58,FCGR2A,FCGR3A/FCGR3B,FGR,FPR2,HCAR2,HCK,HMOX1,IL1A,IL1B,IL1RN,IRF7,ITGAM,LCN2,LTB4R,MMP9,NOD1,OSM,S100A8,S1PR1,SELL,SELPLG,SIGLEC9,SLFN12L,SLPI,SOD2,TLR2,TNF,TNFRSF1A,TNFRSF1B,TREML2,VCAM1,XDH	49
Cellular Movement	Migration of cells	3.2e-34	Increased	5.235	ADAM8,ALOX5AP,Bst2,C3,C5AR1,CAMP,CCL3L3,CCL4,CCR1,CCRL2,CD14,CD274,CD300LF,CFB,Chil3/Chil4,CLEC4E,CSF1,CSF2RB,CXCL10,CXCL3,Cxcl3,Cxcl9,CXCR2,CYBB,DDX58,EIF2AK2,F10,FCER1G,FCGR2A,FCGR3A/FCGR3B,FGR,FMNL2,FOSL1,FPR1,FPR2,GADD45A,GLIPR2,GRINA,HCAR2,HCK,HCLS1,HMOX1,IFIT2,IFITM3,IGFBP3,IKBKE,IL1A,IL1B,IL1RN,IL4R,IRF7,Irgm1,ITGAM,LBP,LCN2,LGALS3BP,LILRB3,LITAF,LTB4R,Ly6a (includes others),MAT1A,MMP12,MM…	114
Metabolic Disease	Glucose metabolism disorder	4.31e-34		-0.502	ALOX5AP,B2M,C3,CASP4,CCL3L3,CCL4,CCR1,CCRL2,CD274,CEBPD,CFB,CXCL10,Cxcl9,CYBB,DGAT2,EIF2AK2,F10,FCER1G,FCGR2A,FCGR3A/FCGR3B,GBP2,GBP4,GBP6,GLIPR2,Gm4951,HCAR2,HCLS1,HERC6,IFI16,IFI44,IFIH1,IFIT1B,IFIT2,IFIT3,IFITM3,IGFBP3,IGHM,Iigp1,IL1A,IL1B,IL1R2,IL1RN,IRF1,IRF7,IRGM,Irgm1,ITGAM,KLF15,LBP,LCN2,LGALS9B,LILRB3,Ly6a (includes others),MMP9,MS4A1,MS4A6A,MSR1,NCF1,OAS1,Oasl2,OSM,PARP14,PFKFB3,PLEK,PS…	93
Cell-To-Cell Signaling and Interaction,Cellular Movement,Hematological System Development and Function,Immune Cell Trafficking	Recruitment of granulocytes	1.2e-33	Increased	4.203	ALOX5AP,C3,C5AR1,CAMP,CCL3L3,CCL4,CCR1,CD14,CD274,CLEC4E,CSF1,CSF2RB,CXCL10,CXCL3,CXCR2,FCGR2A,FCGR3A/FCGR3B,FGR,FPR2,HCK,IL1A,IL1B,IL1RN,ITGAM,LCN2,LTB4R,MMP9,NOD1,S100A8,S1PR1,SELL,SELPLG,SIGLEC9,SLPI,SOD2,TLR2,TNF,TNFRSF1A,TREML2,VCAM1,XDH	41
Cellular Movement,Hematological System Development and Function,Immune Cell Trafficking,Inflammatory Response	Chemotaxis of leukocytes	1.28e-33	Increased	4.176	ADAM8,C3,C5AR1,CAMP,CCL3L3,CCL4,CCR1,CCRL2,Chil3/Chil4,CSF1,CXCL10,CXCL3,Cxcl3,Cxcl9,CXCR2,CYBB,FCER1G,FCGR2A,FGR,FPR1,FPR2,HCAR2,HCK,IL1A,IL1B,IL4R,ITGAM,LBP,LCN2,LILRB3,LITAF,LTB4R,MMP9,PIGR,PLA2G7,PLAUR,RAC2,S100A8,S100A9,S1PR1,SELL,SELPLG,SERPINA3,SLPI,TLR2,TNF,TNFRSF1A,TREM1,TREM3,TREML2,VCAM1	51
Endocrine System Disorders,Gastrointestinal Disease,Metabolic Disease,Organismal Injury and Abnormalities	Diabetes mellitus	2.06e-33		0.928	ALOX5AP,B2M,C3,CASP4,CCL3L3,CCL4,CCR1,CCRL2,CD274,CEBPD,CFB,CXCL10,Cxcl9,CYBB,F10,FCER1G,FCGR2A,FCGR3A/FCGR3B,GBP2,GBP4,GBP6,GLIPR2,Gm4951,HCAR2,HCLS1,HERC6,IFI16,IFI44,IFIH1,IFIT1B,IFIT2,IFIT3,IFITM3,IGHM,Iigp1,IL1A,IL1B,IL1R2,IL1RN,IRF1,IRF7,IRGM,Irgm1,ITGAM,LCN2,LGALS9B,LILRB3,Ly6a (includes others),MMP9,MS4A1,MS4A6A,MSR1,NCF1,OAS1,Oasl2,PARP14,PFKFB3,PLEK,PSMB8,PTAFR,RAC2,RSAD2,RTP4,SELL,SERP…	84
Cell-To-Cell Signaling and Interaction,Cellular Movement	Recruitment of myeloid cells	2.1e-33	Increased	4.017	ALOX5AP,C3,C5AR1,CAMP,CCL3L3,CCL4,CCR1,CD14,CD274,CLEC4E,CSF1,CSF2RB,CXCL10,CXCL3,CXCR2,FCGR2A,FCGR3A/FCGR3B,FGR,FPR2,HCAR2,HCK,IL1A,IL1B,IL1RN,IRF7,ITGAM,LCN2,LTB4R,MMP9,NOD1,S100A8,S1PR1,SELL,SELPLG,SIGLEC9,SLFN12L,SLPI,SOD2,TLR2,TNF,TNFRSF1A,TNFRSF1B,TREML2,VCAM1,XDH	45
Inflammatory Response	Immune response of cells	3.12e-33	Increased	5.287	C3,C5AR1,CAMP,CD14,CD274,CSF1,CSF2RB,CXCL10,CXCL3,DDX58,EIF2AK2,F10,FCER1G,FCGR2A,FCGR3A/FCGR3B,FGR,FPR1,HCK,HMOX1,IFIH1,IGHM,IL1B,IRF1,IRF7,ISG15,ITGAM,LCN2,LILRB3,LITAF,LTB4R,MS4A1,MSR1,NAMPT,NCF1,NFIL3,NOD1,OSM,PFKFB3,PGLYRP1,PLAUR,PNP,PSMB8,PSME2,RAC2,RGCC,S100A8,S100A9,SELPLG,SLC11A1,STAT1,TAP1,TAPBP,TGM2,TLR2,TNF,TNFRSF1A,TNFRSF1B,TREM1,TREML2,TRIM21,TYROBP,VCAM1	62
Cell-To-Cell Signaling and Interaction,Cellular Movement	Recruitment of cells	5.66e-33	Increased	4.292	ALOX5AP,C3,C5AR1,CAMP,CCL3L3,CCL4,CCR1,CD14,CD274,CLEC4E,CSF1,CSF2RB,CXCL10,CXCL3,Cxcl9,CXCR2,DDX58,FCGR2A,FCGR3A/FCGR3B,FGR,FPR2,HCAR2,HCK,HMOX1,IL1A,IL1B,IL1RN,IRF7,ITGAM,LCN2,LTB4R,MMP9,NOD1,OSM,S100A8,S1PR1,SELL,SELPLG,SIGLEC9,SLC11A1,SLFN12L,SLPI,SOD2,TLR2,TNF,TNFRSF1A,TNFRSF1B,TREML2,VCAM1,XDH	50
Cell-To-Cell Signaling and Interaction,Cellular Movement,Hematological System Development and Function,Immune Cell Trafficking,Inflammatory Response	Recruitment of phagocytes	6.64e-33	Increased	3.809	ALOX5AP,C5AR1,CAMP,CCL3L3,CCL4,CCR1,CD14,CD274,CLEC4E,CSF1,CXCL10,CXCL3,CXCR2,FCGR2A,FCGR3A/FCGR3B,FGR,FPR2,HCAR2,HCK,IL1A,IL1B,IL1RN,ITGAM,LCN2,LTB4R,MMP9,NOD1,OSM,S100A8,S1PR1,SELL,SELPLG,SIGLEC9,SLFN12L,SLPI,SOD2,TLR2,TNF,TNFRSF1A,TNFRSF1B,TREML2,VCAM1,XDH	43
Cellular Movement	Chemotaxis of myeloid cells	1.02e-32	Increased	4.299	C3,C5AR1,CAMP,CCL3L3,CCL4,CCR1,Chil3/Chil4,CSF1,CXCL10,CXCL3,Cxcl3,Cxcl9,CXCR2,CYBB,FCER1G,FCGR2A,FGR,FPR1,FPR2,HCAR2,HCK,IL1B,IL4R,ITGAM,LBP,LCN2,LILRB3,LITAF,LTB4R,PIGR,PLA2G7,PLAUR,RAC2,S100A8,S100A9,SELL,SELPLG,SERPINA3,SLPI,TLR2,TNF,TNFRSF1A,TREM1,TREM3,TREML2,VCAM1	46
Cellular Function and Maintenance	Function of phagocytes	2.49e-32	Increased	2.213	C3,CCR1,CD14,CD274,CD300LF,CLEC4E,CSF1,CSF2RB,CXCL10,CXCR2,CYBB,DDX58,FCER1G,FCGR2A,FGR,FPR2,HCK,IFIH1,IL1B,IL4R,IRF1,ITGAM,LCN2,LTB4R,MMP12,MMP9,MSR1,NOD1,PIM1,PLAT,PLAUR,RAC2,SAMSN1,SELL,SIGLEC9,SLPI,STAT1,STAT2,TLR2,TLR6,TNF,TNFRSF1A,TYROBP	43
Lymphoid Tissue Structure and Development,Tissue Morphology	Quantity of lymphatic system cells	2.94e-32		1.169	B2M,Bst2,C3,C5AR1,CAMP,CCL4,CCR1,CD274,CD300LF,CLEC4D,CLEC4E,CSF1,CSF2RB,CXCL10,CXCR2,DDX58,FCER1G,FCGR2A,GADD45A,GADD45G,HCK,HCLS1,HPX,IGFBP3,Ighd,IGHM,IL1A,IL1B,IL4R,IRF1,ISG15,ITGAM,LCN2,LGALS9B,LILRB3,Ly6a (includes others),MMP9,MS4A1,MXD1,NFIL3,NLRC5,OSM,PAX5,PGLYRP1,PIGR,PIK3AP1,PIM1,PIM3,PNP,PSMB8,PTAFR,RAC2,S1PR1,SAMSN1,SELL,SELPLG,Slfn1,SLFN12L,SOD2,STAT1,TAP1,TAPBP,TLR2,TNF,TNFRSF1A,TNF…	70
Cellular Movement,Hematological System Development and Function,Immune Cell Trafficking,Inflammatory Response	Chemotaxis of phagocytes	3.22e-32	Increased	3.935	C3,C5AR1,CAMP,CCL3L3,CCL4,CCR1,CCRL2,CSF1,CXCL10,CXCL3,Cxcl3,CXCR2,CYBB,FCER1G,FCGR2A,FGR,FPR1,FPR2,HCAR2,HCK,IL1A,IL1B,IL4R,ITGAM,LBP,LCN2,LILRB3,LITAF,LTB4R,PIGR,PLA2G7,PLAUR,RAC2,S100A8,S100A9,SELL,SELPLG,SERPINA3,SLPI,TLR2,TNF,TNFRSF1A,TREM1,TREM3,TREML2,VCAM1	46
Cell Death and Survival	Cell death of blood cells	3.59e-32	Increased	2.873	ADAM8,C3,CAMP,CASP4,CCL3L3,CCL4,CD14,CD274,CSF1,CSF2RB,CXCL10,CYBB,DAXX,EIF2AK2,FCER1G,FCGR3A/FCGR3B,FOSL1,GGT1,HCAR2,HCK,HCLS1,HMOX1,IFIH1,IGHM,IKBKE,IL1A,IL1B,IL1RN,IRF1,Irgm1,ISG15,ITGAM,LCN2,MMP8,MS4A1,MSR1,MXD1,NAMPT,NFIL3,OSM,PARP14,PAX5,PIK3AP1,PIM1,PLAT,PNP,RAC2,S100A8,S1PR1,Saa3,SERPINA3,SIGLEC9,SLC7A11,SLPI,SOD2,Srgn,STAT1,TGM2,TLR2,TNF,TNFRSF1A,TNFRSF1B,TREM1,TSC22D3,TYROBP,ZBTB16	66
Cellular Movement	Chemotaxis	7.55e-32	Increased	4.877	ADAM8,C3,C5AR1,CAMP,CCL3L3,CCL4,CCR1,CCRL2,Chil3/Chil4,CSF1,CXCL10,CXCL3,Cxcl3,Cxcl9,CXCR2,CYBB,F10,FCER1G,FCGR2A,FGR,FOSL1,FPR1,FPR2,HCAR2,HCK,HCLS1,IL1A,IL1B,IL4R,ITGAM,LBP,LCN2,LILRB3,LITAF,LTB4R,MMP9,OSM,PIGR,PLA2G7,PLAT,PLAUR,PTAFR,RAC2,Retnlg,S100A8,S100A9,S1PR1,Saa3,SELL,SELPLG,SERPINA3,SLPI,TLR2,TNF,TNFRSF1A,TREM1,TREM3,TREML2,TRIB1,VCAM1	60
Tissue Morphology	Quantity of cells	9.81e-32	Increased	2.354	ADAM8,ATP2B2,B2M,Bst2,C3,C5AR1,CAMP,CCL3L3,CCL4,CCR1,CD274,CD300LF,Cd33,CFP,CLEC4D,CLEC4E,CSF1,CSF2RB,CXCL10,CXCR2,CYBB,DDX58,EIF2AK2,FCER1G,FCGR2A,FPR1,FPR2,GADD45A,GADD45G,GDA,GGT1,HCK,HCLS1,HMOX1,HPX,IGFBP3,Ighd,IGHM,IL1A,IL1B,IL1RN,IL4R,IRF1,Irgm1,ISG15,ITGAM,LCN2,LGALS9B,LILRB3,LIPG,LITAF,LTB4R,Ly6a (includes others),MMP12,MMP8,MMP9,MS4A1,MSR1,MXD1,NFIL3,NLRC5,OSM,PAX5,PGLYRP1,PIGR,PIK3AP1,P…	105
Cell-To-Cell Signaling and Interaction,Cellular Movement,Hematological System Development and Function,Immune Cell Trafficking,Inflammatory Response	Recruitment of neutrophils	1.66e-31	Increased	3.85	ALOX5AP,C5AR1,CAMP,CCL3L3,CCL4,CCR1,CD14,CD274,CLEC4E,CSF1,CXCL10,CXCL3,CXCR2,FCGR2A,FCGR3A/FCGR3B,FGR,FPR2,HCK,IL1A,IL1B,IL1RN,ITGAM,LCN2,MMP9,NOD1,S100A8,S1PR1,SELL,SELPLG,SIGLEC9,SLPI,SOD2,TLR2,TNF,TNFRSF1A,TREML2,XDH	37
Cellular Movement	Homing of cells	1.77e-31	Increased	4.916	ADAM8,C3,C5AR1,CAMP,CCL3L3,CCL4,CCR1,CCRL2,Chil3/Chil4,CSF1,CXCL10,CXCL3,Cxcl3,Cxcl9,CXCR2,CYBB,F10,FCER1G,FCGR2A,FGR,FOSL1,FPR1,FPR2,HCAR2,HCK,HCLS1,IGFBP3,IL1A,IL1B,IL4R,ITGAM,LBP,LCN2,LILRB3,LITAF,LTB4R,MMP9,OSM,PIGR,PLA2G7,PLAT,PLAUR,PTAFR,RAC2,Retnlg,S100A8,S100A9,S1PR1,Saa3,SELL,SELPLG,SERPINA3,SLPI,TLR2,TNF,TNFRSF1A,TREM1,TREM3,TREML2,TRIB1,VCAM1	61
Cell-To-Cell Signaling and Interaction,Inflammatory Response	Immune response of leukocytes	2.9e-31	Increased	4.384	C3,C5AR1,CAMP,CD14,CD274,CSF2RB,CXCL10,CXCL3,DDX58,FCER1G,FCGR2A,FCGR3A/FCGR3B,FGR,FPR1,HCK,HMOX1,IGHM,IL1B,ISG15,ITGAM,LCN2,LILRB3,LTB4R,MSR1,NAMPT,OSM,PFKFB3,PGLYRP1,PLAUR,PNP,PSMB8,PSME2,RGCC,S100A9,SELPLG,TAP1,TAPBP,TGM2,TLR2,TNF,TNFRSF1A,TNFRSF1B,TREM1,TREML2,TYROBP,VCAM1	46
Cell Death and Survival	Cell death of immune cells	4.54e-31	Increased	3.048	ADAM8,C3,CAMP,CASP4,CCL4,CD14,CD274,CSF1,CSF2RB,CXCL10,CYBB,DAXX,EIF2AK2,FCER1G,FCGR3A/FCGR3B,FOSL1,GGT1,HCAR2,HCK,HCLS1,HMOX1,IFIH1,IGHM,IKBKE,IL1A,IL1B,IL1RN,IRF1,Irgm1,ISG15,ITGAM,LCN2,MMP8,MS4A1,MSR1,NAMPT,NFIL3,PARP14,PAX5,PIK3AP1,PIM1,PLAT,PNP,RAC2,S100A8,S1PR1,Saa3,SERPINA3,SIGLEC9,SLC7A11,SLPI,SOD2,Srgn,STAT1,TGM2,TLR2,TNF,TNFRSF1A,TNFRSF1B,TREM1,TSC22D3,TYROBP,ZBTB16	63
Cellular Movement,Hematological System Development and Function,Immune Cell Trafficking,Inflammatory Response	Chemotaxis of granulocytes	6.18e-31	Increased	3.912	C3,C5AR1,CAMP,CCL3L3,CCL4,Chil3/Chil4,CSF1,CXCL10,CXCL3,Cxcl3,Cxcl9,CXCR2,FCER1G,FCGR2A,FGR,FPR1,FPR2,HCK,IL1B,ITGAM,LBP,LCN2,LILRB3,LTB4R,PIGR,PLAUR,RAC2,S100A8,S100A9,SELL,SELPLG,SLPI,TNF,TNFRSF1A,TREM1,TREM3,TREML2	37
Cell-To-Cell Signaling and Interaction	Adhesion of blood cells	9.86e-31	Increased	5.406	C3,CAMP,CCL3L3,CCL4,CCR1,CD14,CD177,CFP,CSF1,CSF2RB,CXCL10,CXCL3,CXCR2,CYBB,F10,FCER1G,FCGR2A,FCGR3A/FCGR3B,FGR,FPR1,FPR2,HCK,IGHM,IL1A,IL1B,Irgm1,ITGA7,ITGAM,LBP,LILRB3,LIPG,LTB4R,Ly6a (includes others),MSR1,OSM,PLAUR,RAC2,S100A8,S100A9,SELL,SELPLG,SERPING1,STAT1,TGM2,TLR2,TNF,TNFRSF1A,VCAM1,Wfdc17	49
Inflammatory Response,Organismal Injury and Abnormalities	Inflammation of organ	1.28e-30		0.351	B2M,C3,C5AR1,CAMP,CASP4,CCL3L3,CCL4,CCR1,CD14,CD274,CD300LF,CFB,Chil3/Chil4,CLEC4D,CLEC4E,CSF1,CSF2RB,CXCL10,CXCL3,CXCR2,CYBB,DDX58,EIF2AK2,F10,FCER1G,FCGR2A,FCGR3A/FCGR3B,FGR,FPR2,GADD45A,GADD45G,GBP2,HCK,HMOX1,HPX,IFIH1,IGFBP3,IGHM,IKBKE,IL1A,IL1B,IL1RN,IL4R,IRF1,IRF7,IRF9,Irgm1,ITGAM,LBP,LCN2,LTB4R,MAT1A,MMP12,MMP8,MMP9,MS4A1,NCF1,NFIL3,NMI,NOD1,OLFM4,OSM,PGLYRP1,PIGR,PIM1,PLAT,PLAUR,PTAFR,S10…	89
Tissue Development	Accumulation of cells	1.4e-30		1.715	B2M,C3,C5AR1,CCL3L3,CCR1,CD274,CSF1,CXCL10,CXCL3,Cxcl9,CXCR2,CYBB,FCGR2A,FCGR3A/FCGR3B,FOSL1,HMOX1,IFI16,IL1B,IL1RN,IRF1,ITGAM,LCN2,MMP8,MMP9,NCF1,OSM,PIM1,PLAT,RAC2,S100A8,S100A9,S1PR1,SAMHD1,SELL,SELPLG,SERPING1,SLPI,STAT1,TLR2,TNF,TNFRSF1A,TNFRSF1B,TSC22D3,TYROBP,VCAM1,ZBTB16	46
Hematological System Development and Function,Tissue Development	Accumulation of blood cells	1.43e-30		1.631	B2M,C3,C5AR1,CCL3L3,CCR1,CD274,CSF1,CXCL10,CXCL3,Cxcl9,CXCR2,CYBB,FCGR2A,FCGR3A/FCGR3B,FOSL1,HMOX1,IL1B,IL1RN,IRF1,ITGAM,LCN2,MMP8,MMP9,NCF1,OSM,PIM1,PLAT,S100A8,S100A9,S1PR1,SELL,SELPLG,SERPING1,SLPI,STAT1,TLR2,TNF,TNFRSF1A,TNFRSF1B,TSC22D3,TYROBP,VCAM1,ZBTB16	43
Cell-To-Cell Signaling and Interaction,Hematological System Development and Function,Immune Cell Trafficking	Adhesion of immune cells	2.86e-30	Increased	5.016	C3,CAMP,CCL3L3,CCL4,CCR1,CD14,CD177,CFP,CSF1,CSF2RB,CXCL10,CXCL3,CXCR2,CYBB,F10,FCGR2A,FCGR3A/FCGR3B,FGR,FPR1,FPR2,HCK,IL1A,IL1B,Irgm1,ITGA7,ITGAM,LBP,LILRB3,LIPG,LTB4R,Ly6a (includes others),MSR1,OSM,PLAUR,RAC2,S100A8,S100A9,SELL,SELPLG,SERPING1,STAT1,TGM2,TLR2,TNF,TNFRSF1A,VCAM1,Wfdc17	47
Inflammatory Response	Inflammation of absolute anatomical region	5.87e-30		-0.028	B2M,C3,C5AR1,CAMP,CASP4,CCL3L3,CCL4,CCR1,CD14,CD274,CD300LF,CFB,Chil3/Chil4,CLEC4D,CLEC4E,CSF1,CSF2RB,CXCL10,CXCL3,CXCR2,CYBB,DDX58,F10,FCER1G,FCGR2A,FCGR3A/FCGR3B,FPR2,GBP2,HMOX1,HPX,IGFBP3,IGHM,IKBKE,IL1A,IL1B,IL1RN,IL4R,IRF1,IRF9,Irgm1,ITGAM,LBP,LCN2,LITAF,LTB4R,MAT1A,MMP12,MMP8,MMP9,MS4A1,NCF1,NFIL3,NMI,NOD1,OLFM4,OSM,PIM1,PLAT,PLAUR,PTAFR,S100A8,S1PR1,SELL,SLC7A11,SLPI,SOD2,STAT1,TLR2,TNF,TN…	78
Hematological System Development and Function,Tissue Morphology	Quantity of granulocytes	7.44e-30		0.59	ADAM8,C3,C5AR1,CAMP,CCL3L3,CFP,CLEC4E,CSF1,CSF2RB,CXCR2,CYBB,DDX58,FCGR2A,FPR1,FPR2,GADD45A,IGFBP3,IL1A,IL1B,IL4R,ITGAM,LCN2,LGALS9B,Ly6a (includes others),MMP12,MMP8,MMP9,MXD1,PGLYRP1,PLAC8,RAC2,S100A8,S100A9,SELL,SELPLG,SLFN12L,SLPI,STX11,TLR2,TNF,TNFRSF1A,TNFRSF1B,TRIB1,VCAM1,ZBTB16	45
Cellular Movement,Hematological System Development and Function,Immune Cell Trafficking,Inflammatory Response	Infiltration by neutrophils	8.19e-30	Increased	3.958	ADAM8,ALOX5AP,C3,C5AR1,CCL4,CD14,CD300LF,CFB,CSF1,CXCL10,CXCL3,CXCR2,FCER1G,FPR1,FPR2,HMOX1,IL1A,IL1B,IL1RN,ITGAM,LBP,LCN2,LTB4R,MMP12,MMP8,MMP9,NCF1,PLAT,RAC2,SELL,TLR2,TNF,TNFRSF1A,TNFRSF1B,TREM1	35
Cellular Movement,Hematological System Development and Function,Immune Cell Trafficking,Inflammatory Response	Chemotaxis of neutrophils	8.58e-30	Increased	3.82	C3,C5AR1,CAMP,CCL3L3,CCL4,CSF1,CXCL10,CXCL3,Cxcl3,CXCR2,FCER1G,FCGR2A,FGR,FPR1,FPR2,HCK,IL1B,ITGAM,LBP,LCN2,LILRB3,LTB4R,PIGR,RAC2,S100A8,S100A9,SELL,SELPLG,SLPI,TNF,TNFRSF1A,TREM1,TREM3,TREML2	34
Hematological System Development and Function,Immune Cell Trafficking,Inflammatory Response,Tissue Development	Accumulation of leukocytes	1.41e-29		1.633	B2M,C3,C5AR1,CCL3L3,CCR1,CD274,CSF1,CXCL10,CXCL3,Cxcl9,CXCR2,CYBB,FCGR2A,FCGR3A/FCGR3B,FOSL1,HMOX1,IL1B,IL1RN,IRF1,ITGAM,LCN2,MMP8,MMP9,NCF1,OSM,PLAT,S100A8,S100A9,S1PR1,SELL,SELPLG,SERPING1,SLPI,STAT1,TLR2,TNF,TNFRSF1A,TNFRSF1B,TSC22D3,TYROBP,VCAM1	41
Infectious Diseases	Viral Infection	2.59e-29		-1.338	B2M,Bst2,C1R,C3,CAMP,CCL3L3,CCL4,CCR1,CD14,CD274,CD300LF,CEBPD,CHMP4B,CLEC4E,CSF1,CSF2RB,CXCL10,CXCL3,CXCR2,CYBB,DAXX,DDX58,EIF2AK2,F10,FCGR2A,FCGR3A/FCGR3B,FPR1,HCK,HMOX1,IFI35,IFIH1,IFIT2,IFIT3,IFITM2,IFITM3,IGHM,Igtp,IKBKE,IL1A,IL1B,IL1RN,IL36G,IL4R,IRF1,IRF7,IRF9,ISG15,ITGAM,KLF15,LCN2,LGALS9B,LTB4R,MMP9,MS4A1,MSR1,MXD1,NCF1,NFIL3,NLRC5,NMI,OAS1,OAS2,OAS3,Oasl2,PARP12,PGLYRP1,PLAT,PLAUR,PSME2…	95
Lymphoid Tissue Structure and Development,Tissue Morphology	Quantity of lymphoid cells	4.82e-29		0.62	B2M,Bst2,C3,C5AR1,CAMP,CCL4,CCR1,CD274,CD300LF,CLEC4D,CLEC4E,CSF1,CSF2RB,CXCL10,CXCR2,DDX58,FCER1G,FCGR2A,GADD45A,GADD45G,HCLS1,HPX,IGFBP3,Ighd,IGHM,IL1B,IL4R,IRF1,ISG15,ITGAM,LCN2,LGALS9B,LILRB3,Ly6a (includes others),MMP9,MS4A1,NFIL3,NLRC5,OSM,PAX5,PGLYRP1,PIGR,PIK3AP1,PIM1,PIM3,PNP,PSMB8,PTAFR,RAC2,S1PR1,SAMSN1,SELL,SELPLG,Slfn1,STAT1,TAP1,TAPBP,TLR2,TNF,TNFRSF1A,TNFRSF1B,Trim30a/Trim30d,TYROB…	64
Hematological System Development and Function,Tissue Morphology	Quantity of mononuclear leukocytes	5.98e-29		0.507	B2M,Bst2,C3,C5AR1,CAMP,CCL4,CCR1,CD274,CD300LF,CLEC4D,CLEC4E,CSF1,CSF2RB,CXCL10,CXCR2,DDX58,FCER1G,FCGR2A,GADD45A,GADD45G,HCLS1,HPX,IGFBP3,Ighd,IGHM,IL1A,IL4R,IRF1,ISG15,ITGAM,LCN2,LGALS9B,LILRB3,Ly6a (includes others),MMP9,MS4A1,NFIL3,NLRC5,OSM,PAX5,PGLYRP1,PIGR,PIK3AP1,PIM1,PIM3,PNP,PSMB8,PTAFR,RAC2,S1PR1,SAMSN1,SELL,SELPLG,Slfn1,SLFN12L,STAT1,TAP1,TAPBP,TLR2,TNF,TNFRSF1A,TNFRSF1B,Trim30a/Trim3…	65
Inflammatory Response	Innate immune response	8.01e-29	Increased	2.913	Bst2,CAMP,CLEC4D,CLEC4E,CYBB,DDX58,EIF2AK2,FCER1G,FPR1,FPR2,GBP5,IFIH1,IFIT2,IGHM,IKBKE,IRF7,IRGM,Irgm1,ISG15,LBP,LCN2,LGALS9B,MSRB1,NCF1,NLRC5,SERPING1,SLPI,STAT1,Tlr13,TLR2,TNF,TREM1,TRIM21,VCAM1,VNN1,ZBP1	36
Cellular Movement,Hematological System Development and Function,Immune Cell Trafficking,Inflammatory Response	Cellular infiltration by phagocytes	9.06e-29	Increased	4.255	ADAM8,ALOX5AP,C3,C5AR1,CCL4,CCR1,CD14,CD300LF,CFB,CSF1,CXCL10,CXCL3,CXCR2,CYBB,FCER1G,FPR1,FPR2,HMOX1,IKBKE,IL1A,IL1B,IL1RN,ITGAM,LBP,LCN2,LTB4R,MMP12,MMP8,MMP9,NCF1,NDRG1,PLAT,RAC2,SELL,SERPING1,STAT1,TLR2,TNF,TNFRSF1A,TNFRSF1B,TREM1	41
Cell Death and Survival	Cell death of myeloid cells	1.12e-28		1.498	ADAM8,CAMP,CASP4,CD14,CSF1,CYBB,DAXX,EIF2AK2,FCER1G,HCAR2,HMOX1,IL1B,IL1RN,IRF1,ISG15,ITGAM,LCN2,MMP8,MSR1,NAMPT,PIK3AP1,PIM1,PLAT,S100A8,SERPINA3,SIGLEC9,SLC7A11,SLPI,SOD2,Srgn,STAT1,TLR2,TNF,TNFRSF1A,TNFRSF1B,TREM1,TSC22D3	37
Hematological System Development and Function,Lymphoid Tissue Structure and Development,Tissue Morphology	Quantity of lymphocytes	2.92e-28		0.42	B2M,Bst2,C3,C5AR1,CAMP,CCL4,CCR1,CD274,CD300LF,CLEC4D,CLEC4E,CSF1,CSF2RB,CXCL10,CXCR2,DDX58,FCER1G,FCGR2A,GADD45A,GADD45G,HCLS1,HPX,IGFBP3,Ighd,IGHM,IL4R,IRF1,ISG15,ITGAM,LCN2,LGALS9B,LILRB3,Ly6a (includes others),MMP9,MS4A1,NFIL3,NLRC5,OSM,PAX5,PGLYRP1,PIGR,PIK3AP1,PIM1,PIM3,PNP,PSMB8,PTAFR,RAC2,S1PR1,SAMSN1,SELL,SELPLG,Slfn1,STAT1,TAP1,TAPBP,TLR2,TNF,TNFRSF1A,TNFRSF1B,Trim30a/Trim30d,TYROBP,VCA…	63
Cell-To-Cell Signaling and Interaction,Hematological System Development and Function,Immune Cell Trafficking,Inflammatory Response	Activation of granulocytes	4.27e-28	Increased	3.252	C3,C5AR1,CCL4,CD14,CD300LF,CXCL3,CXCR2,FCGR2A,FCGR3A/FCGR3B,FPR1,FPR2,HMOX1,IL18RAP,IL1A,IL1B,IL1RN,ITGAM,LCN2,LGALS3BP,LTB4R,SELL,SIGLEC9,SLC11A1,SLPI,TLR2,TNF,TREML2,VCAM1	28
Cellular Growth and Proliferation,Lymphoid Tissue Structure and Development	Proliferation of lymphatic system cells	8.77e-28		0.937	B2M,C3,C5AR1,CAMP,CCL4,CD14,CD274,CLEC4D,CSF1,CSF2RB,CXCL10,CXCL3,EIF2AK2,FCER1G,FCGR2A,FCGR3A/FCGR3B,GADD45A,HCK,HCLS1,HMOX1,HPX,IFI16,IGFBP3,Ighd,IGHM,IL18RAP,IL1A,IL1B,IL1RN,IL4R,IRF1,Irgm1,ISG15,ITGAM,LCN2,LGALS9B,LILRB3,LTB4R,Ly6a (includes others),MMP9,MS4A1,NFIL3,PIK3AP1,PIM1,PIM3,PNP,RAC2,S1PR1,SAMSN1,SELL,Serpina3g (includes others),Slfn1,SLPI,Srgn,STAT1,TAPBP,TLR2,TNF,TNFRSF1A,TNFRSF1B,…	66
Antimicrobial Response,Inflammatory Response	Antiviral response	9.35e-28	Increased	2.775	Bst2,CCL4,CXCL10,Cxcl9,DDX58,EIF2AK2,FGR,FOSL1,IFI16,IFI44,IFIH1,IFIT1B,IFIT2,IFIT3,Ifitm1,IFITM2,IFITM3,IL1B,IRF1,IRF7,ISG15,LCN2,MMP12,MSR1,OAS1,OAS2,OAS3,Oasl2,OSM,RSAD2,RTP4,SAMHD1,SLFN13,STAT1,STAT2,Tlr13,TNF	37
Cell Death and Survival	Cell death of phagocytes	1.15e-27		1.427	ADAM8,CAMP,CASP4,CD14,CSF1,CYBB,DAXX,EIF2AK2,FCER1G,HCAR2,HMOX1,IL1B,IL1RN,IRF1,ISG15,ITGAM,LCN2,MMP8,MSR1,NAMPT,PIK3AP1,PLAT,S100A8,SERPINA3,SIGLEC9,SLC7A11,SLPI,SOD2,Srgn,STAT1,TLR2,TNF,TNFRSF1A,TNFRSF1B,TREM1,TSC22D3	36
Cell Death and Survival	Apoptosis of myeloid cells	1.17e-27		0.979	ADAM8,CAMP,CASP4,CD14,CSF1,CYBB,EIF2AK2,FCER1G,HCAR2,IL1B,IL1RN,IRF1,ISG15,ITGAM,LCN2,MMP8,MSR1,NAMPT,PIK3AP1,PIM1,PLAT,S100A8,SERPINA3,SIGLEC9,SLPI,SOD2,Srgn,STAT1,TLR2,TNF,TNFRSF1A,TNFRSF1B,TREM1,TSC22D3	34
Cellular Function and Maintenance	Function of antigen presenting cells	2.57e-27		1.982	CCR1,CD14,CD274,CLEC4E,CSF1,CSF2RB,CXCL10,CYBB,DDX58,FCER1G,FCGR2A,FGR,FPR2,HCK,IFIH1,IL1B,IL4R,IRF1,ITGAM,LTB4R,MMP12,MMP9,MSR1,NOD1,PLAT,PLAUR,SAMSN1,SELL,SIGLEC9,SLPI,STAT1,STAT2,TLR2,TLR6,TNF,TNFRSF1A,TYROBP	37
Hematological System Development and Function,Tissue Development	Accumulation of myeloid cells	3.77e-27		1.807	C3,C5AR1,CCL3L3,CCR1,CSF1,CXCL10,CXCL3,Cxcl9,FCGR2A,FCGR3A/FCGR3B,FOSL1,HMOX1,IL1B,IL1RN,IRF1,ITGAM,LCN2,MMP8,MMP9,NCF1,OSM,PLAT,S100A8,S100A9,SELL,SELPLG,SERPING1,SLPI,TLR2,TNF,TNFRSF1A,TNFRSF1B,VCAM1	33
Cell-To-Cell Signaling and Interaction,Hematological System Development and Function,Immune Cell Trafficking,Inflammatory Response	Activation of neutrophils	4.15e-27	Increased	2.824	C3,C5AR1,CCL4,CD14,CXCL3,CXCR2,FCGR3A/FCGR3B,FPR1,FPR2,HMOX1,IL18RAP,IL1A,IL1B,IL1RN,ITGAM,LCN2,LGALS3BP,LTB4R,SELL,SIGLEC9,SLC11A1,SLPI,TLR2,TNF,TREML2	25
Cell Death and Survival	Cell death	4.18e-27	Increased	3.323	ADAM8,ARG2,ATP2B2,B2M,BEX1,C19orf12,C3,C5AR1,CAMP,CASP4,CCL3L3,CCL4,CD14,CD177,CD274,CD53,CEBPD,CFB,CHMP4B,Clca3a1/Clca3a2,CSF1,CSF2RB,CSTA,CXCL10,CXCL3,CXCR2,CYBB,DAXX,DDX58,EIF2AK2,FCER1G,FCGR2A,FCGR3A/FCGR3B,FGR,FOSL1,GADD45A,GADD45G,GDA,GGT1,GRINA,GSDMD,HCAR2,HCK,HCLS1,HMOX1,IFI16,IFIH1,IFIT2,IFIT3,IGFBP3,Ighd,IGHM,IKBKE,IL1A,IL1B,IL1RN,IL4R,IRF1,IRF7,IRF9,IRGM,Irgm1,ISG15,ITGA7,ITGAM,LBP,LCN…	140
Inflammatory Response	Inflammation of body cavity	4.44e-27		-1.485	B2M,C3,C5AR1,CAMP,CCL3L3,CCL4,CCR1,CD14,CD274,CD300LF,CFB,Chil3/Chil4,CLEC4D,CSF1,CSF2RB,CXCL10,CXCL3,CYBB,DDX58,F10,FCGR2A,FCGR3A/FCGR3B,FPR2,GBP2,HMOX1,HPX,IGFBP3,IGHM,IKBKE,IL1A,IL1B,IL1RN,IL4R,ITGAM,LBP,LCN2,MAT1A,MMP12,MMP8,MMP9,MS4A1,NCF1,NFIL3,NMI,NOD1,OLFM4,OSM,PIM1,PLAT,PLAUR,PTAFR,S100A8,S1PR1,SELL,SLC7A11,SLPI,SOD2,STAT1,TLR2,TNF,TNFAIP6,TNFRSF1A,TNFRSF1B,TREM1,TYROBP,VNN1,XDH	67
Cell-To-Cell Signaling and Interaction,Hematological System Development and Function,Immune Cell Trafficking,Inflammatory Response	Activation of antigen presenting cells	5.31e-27	Increased	4.492	C3,CAMP,CCL4,CD14,Chil3/Chil4,CLEC4E,CSF1,CXCL10,CYBB,FCER1G,FCGR2A,HCK,HMOX1,IGHM,IL1B,IL1RN,IL4R,LBP,LCN2,LGALS9B,MMP9,MSR1,NFIL3,OSM,PFKFB3,PLAT,PSMB8,PSME2,S100A9,SBNO2,SERPING1,SLC11A1,SLPI,STAT1,TGM2,TLR2,TLR6,TNF,TNFRSF1A,TNFRSF1B,TYROBP,USP18	42
Cellular Function and Maintenance,Hematological System Development and Function	Function of myeloid cells	6.8e-27		1.96	CCR1,CD14,CLEC4E,CSF1,CSF2RB,CXCL10,CXCR2,CYBB,DDX58,FCER1G,FCGR2A,FGR,HCK,IL1B,IL4R,IRF1,ITGAM,LTB4R,MMP12,MMP9,MSR1,NOD1,PLAT,PLAUR,RAC2,SELL,SIGLEC9,SLPI,STAT1,TLR2,TLR6,TNF,TNFRSF1A,TYROBP	34
Cell-To-Cell Signaling and Interaction	Binding of myeloid cells	7.88e-27	Increased	4.396	C3,CAMP,CCR1,CD14,CFP,CSF1,CXCL10,CXCL3,CXCR2,CYBB,F10,FCGR2A,FCGR3A/FCGR3B,FGR,FPR1,FPR2,HCK,IL1A,IL1B,Irgm1,ITGA7,ITGAM,LBP,LILRB3,LIPG,MSR1,PLAUR,RAC2,S100A8,S100A9,SELL,SELPLG,TLR2,TNF,VCAM1	35
Organismal Survival	Survival of organism	1.41e-26		0.806	B2M,C3,C5AR1,CAMP,CCL3L3,CCR1,CD14,CD274,CFB,CLEC4D,CSF1,CSF2RB,CXCL10,CXCL3,Cxcl9,CXCR2,CYBB,DDX58,FCGR2A,FCGR3A/FCGR3B,HMOX1,IFI16,IGHM,IKBKE,IL1B,IL1RN,IL4R,IRF1,IRF7,Irgm1,ITGA7,ITGAM,LBP,LCN2,LIPG,LITAF,LTB4R,MMP8,MMP9,MS4A1,NCF1,NFIL3,NLRC5,PIM1,PLAT,PNP,RAC2,RSAD2,S100A9,SEMA7A,SERPING1,SLC11A1,SOD2,STAT1,STAT2,TAP1,TGM2,TLR2,TNF,TNFRSF1A,TNFRSF1B,TREM1	62
Cell Death and Survival	Necrosis	1.42e-26	Increased	2.875	ADAM8,ARG2,ATP2B2,B2M,C3,C5AR1,CAMP,CASP4,CCL3L3,CCL4,CD14,CD274,CEBPD,CHMP4B,Clca3a1/Clca3a2,CSF1,CSF2RB,CSTA,CXCL10,CXCL3,CYBB,DAXX,DDX58,EIF2AK2,FCER1G,FCGR3A/FCGR3B,FGR,FOSL1,GADD45A,GADD45G,GDA,GGT1,GRINA,GSDMD,HCAR2,HCK,HCLS1,HMOX1,IFI16,IFIH1,IGFBP3,IGHM,IKBKE,IL1A,IL1B,IL1RN,IRF1,IRF7,IRF9,IRGM,Irgm1,ISG15,ITGA7,ITGAM,LBP,LCN2,LGALS3BP,LILRB3,MMP8,MMP9,MS4A1,MSR1,MXD1,NAMPT,NCF1,NDRG1,NFI…	121
Cell-To-Cell Signaling and Interaction	Response of myeloid cells	1.53e-26	Increased	3.728	C3,C5AR1,CAMP,CCR1,CD14,CSF2RB,CXCL10,CXCL3,DDX58,FCER1G,FCGR2A,FCGR3A/FCGR3B,FGR,FPR1,HCK,HMOX1,IL1B,ISG15,ITGAM,LCN2,LILRB3,LTB4R,OSM,PFKFB3,PGLYRP1,PLAUR,PTAFR,RGCC,S100A9,SELPLG,TGM2,TLR2,TNF,TREM1,TYROBP,VCAM1	36
Inflammatory Disease	Chronic inflammatory disorder	1.66e-26		-0.215	ADAM8,B2M,C1R,C3,C5AR1,CAMP,CCL4,CCR1,CCRL2,CD274,CFB,CLEC4D,CLEC4E,CSF1,CSF2RB,CXCL10,CXCL3,CXCR2,CYBB,DAXX,DDX58,F10,FCGR2A,FCGR3A/FCGR3B,FPR2,GBP2,GBP6,GLIPR2,HCK,HCLS1,HELZ2,HMOX1,IGHM,IL1A,IL1B,IL1R2,IL1RN,IL36G,IL4R,IRGM,LBP,LCN2,MMP9,MS4A1,MS4A6A,NAMPT,NCF1,NOD1,OSM,PGLYRP1,PIGR,PLAUR,PSMB8,RGCC,S100A8,S100A9,S1PR1,Saa3,SBNO2,SLC7A11,Slfn1,SLFN12L,Slfn2,SLFN5,SLPI,STAT1,STEAP4,TAPBP,TLR2,T…	76
Cell-To-Cell Signaling and Interaction,Inflammatory Response	Response of phagocytes	2.21e-26	Increased	3.831	C3,C5AR1,CAMP,CCR1,CD14,CSF2RB,CXCL10,CXCL3,DDX58,FCER1G,FCGR2A,FCGR3A/FCGR3B,FGR,FPR1,HCK,HMOX1,IL1B,ISG15,ITGAM,LCN2,LILRB3,LTB4R,OSM,PFKFB3,PGLYRP1,PLAUR,PTAFR,RGCC,S100A9,SELPLG,TGM2,TLR2,TNF,TREM1,TYROBP,VCAM1	36
Cell-To-Cell Signaling and Interaction	Response of myeloid leukocytes	2.86e-26	Increased	3.428	C3,C5AR1,CAMP,CD14,CSF2RB,CXCL10,CXCL3,FCER1G,FCGR2A,FCGR3A/FCGR3B,FGR,FPR1,HCK,HMOX1,IL1B,ITGAM,LCN2,LILRB3,PLAUR,PTAFR,S100A9,SELPLG,TLR2,TNF,TREM1,TYROBP,VCAM1	27
Hematological System Development and Function,Inflammatory Response,Tissue Morphology	Quantity of neutrophils	3.18e-26		0.313	C3,C5AR1,CAMP,CCL3L3,CLEC4E,CSF1,CXCR2,CYBB,FCGR2A,FPR1,IGFBP3,IL1A,IL1B,IL4R,ITGAM,LCN2,LGALS9B,MMP12,MMP8,MMP9,PGLYRP1,PLAC8,RAC2,S100A8,S100A9,SELL,SELPLG,SLFN12L,SLPI,STX11,TLR2,TNF,TNFRSF1A,TNFRSF1B,TRIB1,VCAM1	36
Connective Tissue Disorders,Immunological Disease,Inflammatory Disease,Inflammatory Response,Organismal Injury and Abnormalities,Skeletal and Muscular Disorders	Rheumatoid arthritis	5.49e-26		0	ADAM8,B2M,C1R,C3,C5AR1,CCL4,CCR1,CCRL2,CD274,CFB,CLEC4D,CLEC4E,CSF1,CSF2RB,CXCL10,CXCL3,CXCR2,DAXX,F10,FCGR2A,FCGR3A/FCGR3B,FPR2,GBP2,GBP6,GLIPR2,HCK,HCLS1,HELZ2,HMOX1,IGHM,IL1B,IL1R2,IL1RN,IL4R,LBP,MMP9,MS4A1,MS4A6A,NAMPT,OSM,PGLYRP1,PLAUR,PSMB8,RGCC,S100A8,S100A9,S1PR1,Saa3,SLC7A11,Slfn1,SLFN12L,Slfn2,SLFN5,STAT1,STEAP4,TAPBP,TLR2,TNF,TNFAIP6,TNFRSF1A,TNFRSF1B,VCAM1	62
Dermatological Diseases and Conditions,Organismal Injury and Abnormalities	Psoriasis	7.29e-26			C3,CAMP,CASP4,CEBPD,CSTA,CXCL10,CXCL3,CXCR2,DDX58,FCGR3A/FCGR3B,FOSL1,GBP2,HERC6,HMOX1,IFI16,IFI35,IFI44,IFIT3,IGFBP3,IL1A,IL1B,IL1RN,IL36G,IL4R,IRF7,ISG15,LCN2,LGALS3BP,MMP12,MMP9,NAMPT,NFIL3,NMI,OAS1,OAS2,OAS3,OSM,PLAT,PSME2,RSAD2,RTP4,S100A8,S100A9,SLPI,SOD2,STAT1,TGM1,TLR2,TNF,TNFAIP6,VCAM1,VNN1,ZBTB16	53
Cellular Development,Cellular Growth and Proliferation,Hematological System Development and Function,Lymphoid Tissue Structure and Development	Proliferation of immune cells	2.48e-25		1.526	B2M,C3,C5AR1,CAMP,CCL4,CD14,CD274,CLEC4D,CSF1,CSF2RB,CXCL3,EIF2AK2,FCER1G,FCGR2A,FCGR3A/FCGR3B,GADD45A,HCK,HCLS1,HMOX1,HPX,IFI16,Ighd,IGHM,IL1A,IL1B,IL1RN,IL4R,IRF1,Irgm1,ISG15,ITGAM,LGALS9B,LILRB3,Ly6a (includes others),MMP9,MS4A1,NFIL3,PIK3AP1,PIM1,PIM3,PNP,RAC2,S1PR1,SAMSN1,SELL,Serpina3g (includes others),Slfn1,SLPI,Srgn,STAT1,TAPBP,TLR2,TNF,TNFRSF1A,TNFRSF1B,TREM1,Trim30a/Trim30d,TSC22D3,TYR…	62
Hematological System Development and Function,Tissue Morphology	Quantity of antigen presenting cells	2.96e-25	Increased	2.236	ADAM8,B2M,C5AR1,CAMP,CLEC4D,CLEC4E,CSF1,CXCL10,CYBB,FCER1G,FPR2,HCK,HMOX1,IGHM,IL1A,IL1B,IL1RN,IL4R,IRF1,LCN2,LIPG,LITAF,MMP12,MMP8,MMP9,PGLYRP1,PLAT,SELL,SELPLG,SIGLEC9,SLFN12L,STEAP4,TGM2,TLR2,TNF,TNFRSF1A,TRIB1,TYROBP	38
Connective Tissue Disorders,Organismal Injury and Abnormalities,Skeletal and Muscular Disorders	Non-traumatic arthropathy	3.04e-25		0.325	ADAM8,B2M,C1R,C3,C5AR1,CCL4,CCR1,CCRL2,CD274,CFB,CLEC4D,CLEC4E,CSF1,CSF2RB,CXCL10,CXCL3,CXCR2,DAXX,F10,FCGR2A,FCGR3A/FCGR3B,FPR2,GBP2,GBP6,GLIPR2,HCK,HCLS1,HELZ2,HMOX1,IGHM,IL1B,IL1R2,IL1RN,IL4R,LBP,MMP12,MMP9,MS4A1,MS4A6A,NAMPT,OSM,PGLYRP1,PLAUR,PSMB8,RGCC,S100A8,S100A9,S1PR1,Saa3,SLC7A11,Slfn1,SLFN12L,Slfn2,SLFN5,SOD2,STAT1,STEAP4,TAPBP,TLR2,TNF,TNFAIP6,TNFRSF1A,TNFRSF1B,VCAM1,XDH	65
Cell Death and Survival	Apoptosis of phagocytes	3.65e-25		1.226	ADAM8,CAMP,CASP4,CD14,CSF1,CYBB,EIF2AK2,FCER1G,HCAR2,IL1B,IL1RN,IRF1,ISG15,LCN2,MMP8,MSR1,NAMPT,PIK3AP1,PLAT,S100A8,SERPINA3,SIGLEC9,SLPI,SOD2,Srgn,STAT1,TLR2,TNF,TNFRSF1A,TNFRSF1B,TREM1,TSC22D3	32
Cell Death and Survival	Apoptosis of blood cells	4.45e-25		1.015	ADAM8,CAMP,CASP4,CCL3L3,CCL4,CD14,CD274,CSF1,CYBB,EIF2AK2,FCER1G,FCGR3A/FCGR3B,FOSL1,HCAR2,IGHM,IKBKE,IL1A,IL1B,IL1RN,IRF1,Irgm1,ISG15,ITGAM,LCN2,MMP8,MSR1,MXD1,NAMPT,OSM,PIK3AP1,PIM1,PLAT,PNP,RAC2,S100A8,S1PR1,SERPINA3,SIGLEC9,SLPI,SOD2,Srgn,STAT1,TLR2,TNF,TNFRSF1A,TNFRSF1B,TREM1,TSC22D3,ZBTB16	49
Cell Death and Survival	Apoptosis	6.5e-25	Increased	2.076	ADAM8,ARG2,ATP2B2,B2M,BEX1,C19orf12,C3,C5AR1,CAMP,CASP4,CCL3L3,CCL4,CD14,CD274,CD53,CEBPD,Clca3a1/Clca3a2,CSF1,CSF2RB,CSTA,CXCL10,CXCR2,CYBB,DAXX,DDX58,EIF2AK2,FCER1G,FCGR3A/FCGR3B,FGR,FOSL1,GADD45A,GADD45G,GGT1,HCAR2,HCK,HCLS1,HMOX1,IFI16,IFIH1,IFIT2,IFIT3,IGFBP3,IGHM,IKBKE,IL1A,IL1B,IL1RN,IL4R,IRF1,IRF7,Irgm1,ISG15,ITGA7,ITGAM,LCN2,LGALS3BP,MMP8,MMP9,MS4A1,MSR1,MXD1,NAMPT,NCF1,NDRG1,NFIL3,Ngp,N…	118
Cellular Development,Cellular Growth and Proliferation,Hematological System Development and Function,Lymphoid Tissue Structure and Development	Proliferation of mononuclear leukocytes	8.45e-25		1.171	B2M,C3,C5AR1,CAMP,CCL4,CD14,CD274,CLEC4D,CSF1,CSF2RB,EIF2AK2,FCER1G,FCGR2A,FCGR3A/FCGR3B,GADD45A,HCK,HCLS1,HMOX1,HPX,IFI16,Ighd,IGHM,IL1A,IL1B,IL1RN,IL4R,IRF1,Irgm1,ISG15,ITGAM,LGALS9B,LILRB3,Ly6a (includes others),MMP9,MS4A1,NFIL3,PIK3AP1,PIM1,PIM3,PNP,RAC2,S1PR1,SAMSN1,SELL,Serpina3g (includes others),Slfn1,SLPI,Srgn,STAT1,TAPBP,TLR2,TNF,TNFRSF1A,TNFRSF1B,TREM1,Trim30a/Trim30d,TSC22D3,TYROBP,VC…	60
Cell-To-Cell Signaling and Interaction,Inflammatory Response	Immune response of phagocytes	2.44e-24	Increased	3.393	C3,CAMP,CD14,CSF2RB,CXCL10,CXCL3,DDX58,FCER1G,FCGR2A,FCGR3A/FCGR3B,FGR,FPR1,HCK,HMOX1,IL1B,ISG15,ITGAM,LCN2,LILRB3,LTB4R,OSM,PFKFB3,PGLYRP1,PLAUR,RGCC,S100A9,SELPLG,TGM2,TLR2,TNF,TREM1,TYROBP,VCAM1	33
Cellular Development,Cellular Growth and Proliferation,Hematological System Development and Function,Lymphoid Tissue Structure and Development	Proliferation of lymphocytes	2.57e-24		1.009	B2M,C3,C5AR1,CAMP,CCL4,CD14,CD274,CLEC4D,CSF2RB,EIF2AK2,FCER1G,FCGR2A,FCGR3A/FCGR3B,GADD45A,HCK,HCLS1,HMOX1,HPX,IFI16,Ighd,IGHM,IL1A,IL1B,IL1RN,IL4R,IRF1,Irgm1,ISG15,ITGAM,LGALS9B,LILRB3,Ly6a (includes others),MMP9,MS4A1,NFIL3,PIK3AP1,PIM1,PIM3,PNP,RAC2,S1PR1,SAMSN1,SELL,Serpina3g (includes others),Slfn1,SLPI,Srgn,STAT1,TAPBP,TLR2,TNF,TNFRSF1A,TNFRSF1B,TREM1,Trim30a/Trim30d,TSC22D3,TYROBP,VCAM1,Z…	59
Cell-To-Cell Signaling and Interaction,Hematological System Development and Function,Inflammatory Response	Binding of professional phagocytic cells	3.15e-24	Increased	4.316	C3,CAMP,CCR1,CD14,CSF1,CXCL10,CXCL3,CXCR2,CYBB,FCGR2A,FCGR3A/FCGR3B,FGR,FPR1,HCK,IL1A,IL1B,Irgm1,ITGA7,ITGAM,LBP,LILRB3,LIPG,MSR1,PLAUR,RAC2,S100A8,S100A9,SELL,SELPLG,TLR2,TNF,VCAM1	32
Cell Death and Survival	Apoptosis of leukocytes	3.24e-24		1.127	ADAM8,CAMP,CASP4,CCL4,CD14,CD274,CSF1,CYBB,EIF2AK2,FCER1G,FCGR3A/FCGR3B,FOSL1,HCAR2,IGHM,IKBKE,IL1A,IL1B,IL1RN,IRF1,Irgm1,ISG15,ITGAM,LCN2,MMP8,MSR1,NAMPT,PIK3AP1,PIM1,PLAT,PNP,RAC2,S100A8,S1PR1,SERPINA3,SIGLEC9,SLPI,SOD2,Srgn,STAT1,TLR2,TNF,TNFRSF1A,TNFRSF1B,TREM1,TSC22D3,ZBTB16	46
Cellular Development,Cellular Growth and Proliferation	Proliferation of blood cells	3.3e-24		1.292	B2M,C3,C5AR1,CAMP,CCL3L3,CCL4,CD14,CD274,CLEC4D,CSF1,CSF2RB,CXCL10,CXCL3,EIF2AK2,FCER1G,FCGR2A,FCGR3A/FCGR3B,GADD45A,HCK,HCLS1,HMOX1,HPX,IFI16,Ighd,IGHM,IL1A,IL1B,IL1RN,IL4R,IRF1,Irgm1,ISG15,ITGAM,LGALS9B,LILRB3,Ly6a (includes others),MMP9,MS4A1,NFIL3,PIK3AP1,PIM1,PIM3,PNP,RAC2,S1PR1,SAMSN1,SELL,Serpina3g (includes others),Slfn1,SLPI,Srgn,STAT1,TAPBP,TLR2,TNF,TNFRSF1A,TNFRSF1B,TREM1,Trim30a/Trim3…	64
Cell-To-Cell Signaling and Interaction,Cellular Movement,Hematological System Development and Function,Immune Cell Trafficking	Recruitment of antigen presenting cells	8.03e-24	Increased	2.538	C5AR1,CCL3L3,CCL4,CCR1,CD274,CLEC4E,CSF1,CXCL10,CXCL3,CXCR2,FGR,FPR2,HCAR2,HCK,IL1B,IL1RN,IRF7,ITGAM,LTB4R,MMP9,OSM,S1PR1,SLFN12L,TLR2,TNF,VCAM1	26
Cell-To-Cell Signaling and Interaction,Hematological System Development and Function,Immune Cell Trafficking,Inflammatory Response	Activation of macrophages	1.37e-23	Increased	4.548	C3,CAMP,CCL4,CD14,Chil3/Chil4,CLEC4E,CSF1,CXCL10,CYBB,FCER1G,HCK,HMOX1,IL1B,IL1RN,IL4R,LBP,LCN2,LGALS9B,MMP9,MSR1,NFIL3,PFKFB3,PLAT,S100A9,SBNO2,SERPING1,SLC11A1,STAT1,TGM2,TLR2,TLR6,TNF,TYROBP,USP18	34
Cellular Function and Maintenance	Engulfment of blood cells	1.43e-23	Increased	4.23	C3,CAMP,CD14,CSF2RB,CXCL10,FCER1G,FCGR2A,FCGR3A/FCGR3B,FGR,FPR1,HCK,HMOX1,IL1A,IL1B,ISG15,ITGAM,LCN2,LTB4R,MSR1,PFKFB3,PGLYRP1,PLAUR,RAC2,RGCC,S100A9,SELPLG,TGM2,TLR2,TNF,TREM1,TREML2	31
Connective Tissue Disorders,Inflammatory Disease,Inflammatory Response,Organismal Injury and Abnormalities,Skeletal and Muscular Disorders	Experimentally-induced arthritis	1.91e-23		1.826	C3,CCL3L3,CCL4,CCR1,CFB,Cxcl9,FCGR2A,FCGR3A/FCGR3B,FGR,FPR2,HCK,HMOX1,IL1B,IL1R2,IL1RN,IL4R,MMP9,MSR1,NAMPT,PLAT,Saa3,SLC11A1,STAT1,TLR2,TNF,TNFAIP6,TNFRSF1A,TNFRSF1B	28
Cellular Function and Maintenance,Hematological System Development and Function	Engulfment of myeloid cells	2.04e-23	Increased	4.028	C3,CAMP,CD14,CSF2RB,CXCL10,FCER1G,FCGR2A,FCGR3A/FCGR3B,FGR,FPR1,HCK,HMOX1,IL1A,IL1B,ISG15,ITGAM,LCN2,LTB4R,MSR1,PFKFB3,PGLYRP1,PLAUR,RGCC,S100A9,SELPLG,TGM2,TLR2,TNF,TREM1	29
Cellular Function and Maintenance	Engulfment of leukocytes	3.31e-23	Increased	4.116	C3,CAMP,CD14,CSF2RB,CXCL10,FCER1G,FCGR2A,FCGR3A/FCGR3B,FGR,FPR1,HCK,HMOX1,IL1A,IL1B,ISG15,ITGAM,LCN2,LTB4R,MSR1,PFKFB3,PGLYRP1,PLAUR,RGCC,S100A9,SELPLG,TGM2,TLR2,TNF,TREM1,TREML2	30
Cellular Function and Maintenance,Hematological System Development and Function	Function of macrophages	4.21e-23			CCR1,CD14,CLEC4E,CSF1,CXCL10,CYBB,FCER1G,FCGR2A,FGR,HCK,IL1B,IL4R,IRF1,ITGAM,LTB4R,MMP12,MSR1,NOD1,PLAT,PLAUR,SELL,SIGLEC9,SLPI,STAT1,TLR2,TLR6,TNF,TNFRSF1A,TYROBP	29
Cellular Movement	Migration of myeloid cells	4.32e-23	Increased	3.588	C3,CAMP,CCL3L3,CCL4,CCR1,CSF1,CXCL10,CXCL3,CXCR2,CYBB,F10,FGR,FPR1,HCK,HMOX1,IGFBP3,IL1B,ITGAM,MMP9,PLAUR,S100A8,S100A9,S1PR1,SELL,SELPLG,SLPI,TGM2,TNF,TNFRSF1A,VCAM1	30
Cell-To-Cell Signaling and Interaction,Cellular Function and Maintenance,Inflammatory Response	Phagocytosis of blood cells	7.41e-23	Increased	4.125	C3,CAMP,CD14,CSF2RB,CXCL10,FCER1G,FCGR2A,FCGR3A/FCGR3B,FGR,FPR1,HCK,HMOX1,IL1B,ISG15,ITGAM,LCN2,LTB4R,MSR1,PFKFB3,PGLYRP1,PLAUR,RAC2,RGCC,S100A9,SELPLG,TGM2,TLR2,TNF,TREML2	29
Cell-To-Cell Signaling and Interaction	Response of granulocytes	8.15e-23	Increased	3.782	C3,C5AR1,CAMP,CSF2RB,CXCL10,CXCL3,FCER1G,FCGR2A,FCGR3A/FCGR3B,FGR,FPR1,HCK,ITGAM,LCN2,LILRB3,PLAUR,PTAFR,SELPLG,TLR2,TNF,TREM1,TYROBP,VCAM1	23
Cellular Function and Maintenance,Inflammatory Response	Phagocytosis	8.53e-23	Increased	5.103	C3,CAMP,CD14,CSF1,CSF2RB,CXCL10,CYBB,EIF2AK2,F10,FCER1G,FCGR2A,FCGR3A/FCGR3B,FGR,FPR1,HCK,HMOX1,IL1B,IRF7,ISG15,ITGAM,LCN2,LTB4R,MSR1,NCF1,NOD1,PFKFB3,PGLYRP1,PLAUR,RAC2,RGCC,S100A9,SELPLG,SLC11A1,TGM2,TLR2,TNF,TREM1,TREML2	38
Cell-To-Cell Signaling and Interaction,Cellular Function and Maintenance,Inflammatory Response	Phagocytosis of leukocytes	1.6e-22	Increased	4.009	C3,CAMP,CD14,CSF2RB,CXCL10,FCER1G,FCGR2A,FCGR3A/FCGR3B,FGR,FPR1,HCK,HMOX1,IL1B,ISG15,ITGAM,LCN2,LTB4R,MSR1,PFKFB3,PGLYRP1,PLAUR,RGCC,S100A9,SELPLG,TGM2,TLR2,TNF,TREML2	28
Immunological Disease	Hypersensitive reaction	1.75e-22	Increased	2.596	ALOX5AP,C3,CAMP,CASP4,CCL3L3,CCL4,CCR1,CCRL2,CD300LF,CLEC4D,CLEC4E,CSF2RB,CXCL10,EIF2AK2,FCER1G,FCGR2A,FGR,GADD45A,GADD45G,HCK,IGHM,IL1A,IL1B,IL1RN,IL4R,LBP,LGALS3BP,Ly6a (includes others),MMP9,NCF1,OSM,PLA2G7,PSME2,PTAFR,S100A8,S100A9,SELL,SOD2,STAT1,TLR2,TNF,TNFRSF1A,TSC22D3	43
Cellular Development,Cellular Growth and Proliferation,Hematological System Development and Function,Hematopoiesis,Lymphoid Tissue Structure and Development,Tissue Development	Leukopoiesis	1.89e-22	Increased	3.59	B2M,C3,C5AR1,CAMP,CD14,CD274,CFP,CLEC4E,CSF1,CSF2RB,CXCL10,CXCL3,CXCR2,CYBB,DDX58,FCER1G,FCGR2A,FOSL1,GADD45A,GADD45G,HCLS1,HPX,IFI16,Ighd,IGHM,IL1A,IL1B,IL1RN,IL4R,IRF1,IRF7,ITGAM,LGALS9B,LILRB3,MSR1,NFIL3,OSM,PAX5,PIK3AP1,PIM1,PNP,PSMB8,RAC2,RSAD2,S1PR1,SIGLEC9,STAT1,STAT2,TAPBP,THEMIS2,TLR2,TLR6,TNF,TNFRSF1A,TNFRSF1B,TREM1,TRIB1,TYROBP,USP18,ZBTB16	60
Cellular Movement,Hematological System Development and Function,Immune Cell Trafficking,Inflammatory Response	Migration of phagocytes	2.33e-22	Increased	4.125	C3,CAMP,CCL3L3,CCL4,CCR1,CSF1,CXCL10,CXCL3,CXCR2,CYBB,F10,FGR,FPR1,FPR2,HCK,HCLS1,IL1B,IL1RN,ITGAM,MMP12,MMP9,PIGR,PLAUR,RAC2,S100A8,S100A9,S1PR1,SELL,SELPLG,SLPI,TLR2,TNF,TNFRSF1A,TYROBP,VCAM1	35
Cell Death and Survival	Cell death of macrophages	4.14e-22		1.703	ADAM8,CASP4,CD14,CSF1,CYBB,DAXX,EIF2AK2,HMOX1,IL1B,IRF1,ISG15,LCN2,MSR1,NAMPT,PIK3AP1,PLAT,SERPINA3,SLC7A11,SOD2,STAT1,TLR2,TNF,TNFRSF1A,TNFRSF1B,TREM1	25
Cell-To-Cell Signaling and Interaction,Cellular Function and Maintenance,Hematological System Development and Function	Phagocytosis of myeloid cells	1.08e-21	Increased	3.818	C3,CAMP,CD14,CSF2RB,CXCL10,FCER1G,FCGR2A,FCGR3A/FCGR3B,FGR,FPR1,HCK,HMOX1,IL1B,ISG15,ITGAM,LCN2,LTB4R,PFKFB3,PGLYRP1,PLAUR,RGCC,S100A9,SELPLG,TGM2,TLR2,TNF,TREM1	27
Cellular Function and Maintenance	Endocytosis	1.12e-21	Increased	4.614	B2M,C3,CAMP,CCL4,CD14,CD177,CSF1,CSF2RB,CXCL10,CYBB,EIF2AK2,FCER1G,FCGR2A,FCGR3A/FCGR3B,FGR,FPR1,FPR2,HCK,HMOX1,IFITM3,IGHM,IL1B,ISG15,ITGAM,LCN2,LTB4R,MMP9,MSR1,NCF1,PFKFB3,PGLYRP1,PLAT,PLAUR,RAC2,RGCC,S100A9,SELPLG,TGM2,TLR2,TNF,TNFRSF1A,TREM1,TREML2,TRIM21,XDH	45
Free Radical Scavenging	Production of reactive oxygen species	1.47e-21	Increased	4.347	ACOD1,C3,C5AR1,CAMP,CCL4,CD14,CFB,CSF1,CYBB,FCGR2A,FCGR3A/FCGR3B,FGR,FPR1,FPR2,GGT1,HCK,HMOX1,IL1B,ITGAM,MS4A1,MSR1,NCF1,NOD1,PIM1,RAC2,S100A8,SELPLG,SERPINA3,SIGLEC9,SMOX,SOD2,TGM2,TLR2,TNF,TREML2,Trim30a/Trim30d,TYROBP,VCAM1,XDH	39
Cellular Movement,Hematological System Development and Function,Immune Cell Trafficking	Migration of granulocytes	1.91e-21	Increased	2.935	C3,CAMP,CCL3L3,CCL4,CCR1,CXCL10,CXCL3,CXCR2,CYBB,F10,FGR,FPR1,HCK,IGFBP3,IL1B,ITGAM,MMP9,PLAUR,S100A8,S100A9,SELL,SELPLG,SLPI,TNF,TNFRSF1A,VCAM1	26
Cell-To-Cell Signaling and Interaction,Hematological System Development and Function,Inflammatory Response	Response of neutrophils	2.06e-21	Increased	3.378	C3,C5AR1,CAMP,CSF2RB,CXCL10,CXCL3,FCER1G,FCGR2A,FCGR3A/FCGR3B,FGR,FPR1,HCK,ITGAM,LCN2,LILRB3,PLAUR,PTAFR,SELPLG,TNF,TYROBP,VCAM1	21
Gastrointestinal Disease,Immunological Disease,Ophthalmic Disease,Organismal Injury and Abnormalities	SjÃ¶gren syndrome	2.43e-21			B2M,C3,CCL3L3,CCL4,CSF1,CXCL10,CXCL3,GBP2,IFIH1,IFIT3,IFITM2,IFITM3,IL1A,IL4R,IRF1,MMP9,MS4A1,OSM,PSMB8,STAT1,TLR2,TRIM21,VCAM1	23
Cellular Function and Maintenance	Function of lymphatic system cells	2.91e-21		-0.037	B2M,CCRL2,CD274,CSF2RB,CXCL10,CXCR2,FCER1G,FCGR2A,FPR2,GADD45G,IGHM,IL1B,IL4R,IRF1,IRF7,LILRB3,MMP9,NFIL3,NLRC5,PIGR,PNP,PSME2,S1PR1,SAMSN1,SELL,Slfn2,SLPI,STAT1,STX11,TAP1,TAPBP,TGM2,TLR2,TNF,Trim30a/Trim30d,TYROBP	36
Hematological System Development and Function,Immune Cell Trafficking,Inflammatory Response,Tissue Development	Accumulation of granulocytes	2.95e-21		1.04	C5AR1,CXCL10,CXCL3,Cxcl9,FCGR2A,FCGR3A/FCGR3B,IL1B,IL1RN,ITGAM,LCN2,MMP8,MMP9,NCF1,OSM,S100A8,S100A9,SELL,SELPLG,SERPING1,SLPI,TNF,TNFRSF1A,VCAM1	23
Hematological System Development and Function,Immune Cell Trafficking,Inflammatory Response,Tissue Development	Accumulation of phagocytes	3e-21	Increased	2.591	C3,C5AR1,CCR1,CSF1,CXCL10,CXCL3,FCGR2A,FCGR3A/FCGR3B,FOSL1,HMOX1,IL1B,IL1RN,IRF1,ITGAM,LCN2,MMP9,PLAT,S100A8,S100A9,SELPLG,SLPI,STAT1,TNF,TNFRSF1B,TYROBP,VCAM1	26
Cellular Compromise,Inflammatory Response	Degranulation of cells	3.53e-21	Increased	4.03	C3,C5AR1,CAMP,CCL3L3,CCL4,CCR1,CD274,CXCL3,FCER1G,FCGR2A,FCGR3A/FCGR3B,FGR,FPR1,HCK,HMOX1,IL1B,IL4R,ITGAM,LGALS9B,LILRB3,LTB4R,PLAT,PLAUR,PLEK,RAC2,S100A9,STX11,TLR2,TNF,TREM1,TREML2	31
Cellular Function and Maintenance	Engulfment of cells	4.5e-21	Increased	4.785	C3,CAMP,CCL4,CD14,CD177,CSF1,CSF2RB,CXCL10,F10,FCER1G,FCGR2A,FCGR3A/FCGR3B,FGR,FPR1,HCK,HMOX1,IGHM,IL1A,IL1B,IRF7,ISG15,ITGAM,LCN2,LTB4R,MSR1,NOD1,PFKFB3,PGLYRP1,PIGR,PLAT,PLAUR,RAC2,RGCC,S100A9,SELPLG,SLC11A1,TGM2,TLR2,TNF,TREM1,TREML2,TRIM21	42
Cellular Movement,Hematological System Development and Function,Immune Cell Trafficking	Cell movement of antigen presenting cells	5.22e-21	Increased	3.756	C3,C5AR1,CAMP,CCL3L3,CCL4,CCR1,CCRL2,CSF1,CXCL10,CXCL3,CXCR2,CYBB,FPR1,FPR2,HCAR2,HCK,HCLS1,HMOX1,IKBKE,IL1A,IL1B,IL1RN,IL4R,Irgm1,LITAF,LTB4R,MMP12,NDRG1,PIGR,RAC2,S1PR1,SELL,SERPING1,STAT1,TLR2,TNF,TYROBP,VCAM1	38
Cellular Function and Maintenance	Cellular homeostasis	5.24e-21	Increased	4.083	ATP2B2,B2M,C19orf12,C3,C5AR1,CAMP,CCL3L3,CCL4,CCR1,CD274,CHMP4B,CLEC4E,CSF2RB,CXCL10,CXCL3,Cxcl3,CXCR2,CYBB,EFHD2,EIF2AK2,FCER1G,FCGR2A,FCGR3A/FCGR3B,FGR,FPR1,FPR2,GADD45G,GGT1,HCK,HELZ2,HMOX1,HPX,IGFBP3,IGHM,Igtp,Iigp1,IL1A,IL1B,IL1RN,IL4R,IRF1,IRGM,Irgm1,LCN2,LGALS9B,LILRB3,LTB4R,MS4A1,MSR1,NAMPT,NCF1,NDRG1,NFIL3,OAS1,OSM,PAX5,PIM1,PNP,PSMB8,QSOX1,RAC2,RSAD2,S100A8,S100A9,S1PR1,SERPINA3,SLC11A1…	84
Cell Death and Survival	Apoptosis of macrophages	7.25e-21		1.719	ADAM8,CASP4,CD14,CSF1,CYBB,EIF2AK2,IL1B,IRF1,ISG15,LCN2,MSR1,NAMPT,PIK3AP1,PLAT,SERPINA3,SOD2,STAT1,TLR2,TNF,TNFRSF1A,TNFRSF1B,TREM1	22
Infectious Diseases	Replication of virus	9.88e-21	Decreased	-2.756	B2M,Bst2,CCL3L3,CCL4,CCR1,CXCL10,CXCL3,DAXX,DDX58,EIF2AK2,HCK,HMOX1,IFIH1,IFITM2,IFITM3,Igtp,IKBKE,IL1A,IL1B,IRF1,IRF7,IRF9,ISG15,MMP9,MSR1,NLRC5,NMI,OAS1,OAS3,Oasl2,PARP12,RSAD2,S100A8,S100A9,SAMHD1,SELPLG,SLPI,SNX10,STAT1,STAT2,TAP1,TLR2,TNF,TNFRSF1A,TRIM21,ZBP1	46
Cellular Function and Maintenance	Engulfment of phagocytes	1.44e-20	Increased	3.524	C3,CAMP,CD14,CSF2RB,CXCL10,FCER1G,FCGR2A,FCGR3A/FCGR3B,FGR,HCK,HMOX1,IL1B,ISG15,ITGAM,LCN2,LTB4R,MSR1,PFKFB3,PGLYRP1,PLAUR,RGCC,S100A9,SELPLG,TGM2,TLR2,TNF,TREML2	27
Cell-To-Cell Signaling and Interaction,Cellular Function and Maintenance,Inflammatory Response	Phagocytosis of cells	1.85e-20	Increased	4.715	C3,CAMP,CD14,CSF1,CSF2RB,CXCL10,F10,FCER1G,FCGR2A,FCGR3A/FCGR3B,FGR,FPR1,HCK,HMOX1,IL1B,IRF7,ISG15,ITGAM,LCN2,LTB4R,MSR1,NOD1,PFKFB3,PGLYRP1,PLAUR,RAC2,RGCC,S100A9,SELPLG,SLC11A1,TGM2,TLR2,TNF,TREML2	34
Cellular Function and Maintenance	Function of mononuclear leukocytes	4.63e-20		-0.19	B2M,CCRL2,CD274,CSF1,CSF2RB,CXCL10,CXCR2,FCER1G,FCGR2A,GADD45G,IGHM,IL1B,IL4R,IRF1,IRF7,LILRB3,NLRC5,PIGR,PNP,PSME2,S1PR1,SAMSN1,SELL,Slfn2,SLPI,STAT1,STX11,TAP1,TAPBP,TGM2,TLR2,TNF,Trim30a/Trim30d,TYROBP	34
Connective Tissue Disorders,Immunological Disease,Inflammatory Disease,Organismal Injury and Abnormalities,Skeletal and Muscular Disorders	Lupus erythematosus	5.56e-20			C1R,C3,CAMP,CFB,FCGR2A,FCGR3A/FCGR3B,GBP2,IL1B,IL1R2,ISG15,ITGAM,LCN2,MMP8,MMP9,MS4A1,OAS1,S100A8,S100A9,S1PR1,SAMHD1,SELL,SOD2,STAT1,TAP1,TLR2,TNF,TNFRSF1A,TRIM21,VCAM1,ZBP1	30
Cell-To-Cell Signaling and Interaction,Hematological System Development and Function,Immune Cell Trafficking	Binding of granulocytes	8.61e-20	Increased	3.348	C3,CFP,CXCL10,CXCL3,CXCR2,CYBB,F10,FCGR2A,FCGR3A/FCGR3B,FGR,FPR2,HCK,IL1B,ITGAM,LBP,LILRB3,PLAUR,S100A8,S100A9,SELL,SELPLG,TLR2,TNF,VCAM1	24
Cell-To-Cell Signaling and Interaction	Response of mononuclear leukocytes	1.23e-19	Increased	3.654	C5AR1,CAMP,CCR1,CD14,CD274,CSF2RB,FCGR2A,FPR1,HMOX1,IGHM,IL1B,LILRB3,MSR1,NAMPT,NFIL3,OSM,PFKFB3,PLAUR,PNP,PSME2,PTAFR,SELPLG,TAPBP,TLR2,TNF,TNFRSF1A,TNFRSF1B,TREM1,TREML2,VCAM1	30
Cell Death and Survival	Apoptosis of tumor cell lines	1.25e-19	Increased	2.174	B2M,C5AR1,CAMP,CASP4,CD14,CD274,CEBPD,CSF2RB,CSTA,DAXX,DDX58,EIF2AK2,FGR,FOSL1,GADD45A,GADD45G,GGT1,HCAR2,HCK,HCLS1,HMOX1,IFI16,IGFBP3,IGHM,IKBKE,IL1A,IL1B,IRF1,ITGAM,LCN2,LGALS3BP,MMP9,MS4A1,MSR1,MXD1,NDRG1,NFIL3,NMI,NOD1,OAS3,OSM,PARP14,PAX5,PIM1,PIM3,PLA2G7,PLAT,PLAUR,PTAFR,S100A8,S100A9,SERPINA3,SLPI,SMOX,SOD2,STAT1,STAT2,TGM1,TGM2,TLR2,TNF,TNFRSF1A,TNFRSF1B,TREM1,TSC22D3,USP18,VNN1,XAF1,XDH,…	70
Cellular Function and Maintenance	Internalization of cells	1.64e-19	Increased	4.147	C3,CAMP,CD14,CSF2RB,CXCL10,FCER1G,FCGR2A,FCGR3A/FCGR3B,FGR,FPR1,HCK,HMOX1,IL1B,ISG15,ITGAM,LCN2,LTB4R,MSR1,PFKFB3,PGLYRP1,PLAUR,RAC2,RGCC,S100A9,SELPLG,TGM2,TLR2,TNF,TREM1,TRIM21	30
Inflammatory Disease,Inflammatory Response,Organismal Injury and Abnormalities,Respiratory Disease	Inflammation of lung	1.86e-19		-0.959	C3,C5AR1,CAMP,CCL3L3,CCR1,CD14,CD300LF,Chil3/Chil4,CLEC4D,CSF2RB,CXCL3,CYBB,F10,FPR2,HMOX1,IGFBP3,IKBKE,IL1B,IL1RN,IL4R,LBP,MMP12,MMP8,MMP9,MS4A1,NCF1,NOD1,OSM,PLAT,PTAFR,SELL,SLC7A11,STAT1,TLR2,TNF,TNFAIP6,TNFRSF1A,TNFRSF1B,TREM1	39
Cell-To-Cell Signaling and Interaction,Cellular Function and Maintenance,Inflammatory Response	Phagocytosis of phagocytes	1.91e-19	Increased	3.674	C3,CAMP,CD14,CSF2RB,CXCL10,FCER1G,FCGR2A,FCGR3A/FCGR3B,FGR,HCK,HMOX1,IL1B,ISG15,ITGAM,LCN2,LTB4R,PFKFB3,PGLYRP1,PLAUR,RGCC,S100A9,SELPLG,TGM2,TLR2,TNF	25
Cellular Movement,Hematological System Development and Function,Immune Cell Trafficking	Cell movement of mononuclear leukocytes	2.46e-19	Increased	4.292	ADAM8,C3,CAMP,CCL3L3,CCL4,CCR1,CD274,Chil3/Chil4,CXCL10,CXCL3,Cxcl9,CXCR2,DDX58,FPR1,FPR2,HCK,HCLS1,HMOX1,IL1B,ITGAM,Ly6a (includes others),MAT1A,MMP12,MMP9,NFIL3,OLFM4,OSM,PLA2G7,PLAUR,RAC2,S1PR1,SAMSN1,SELL,SELPLG,SERPINA3,STAT1,TGM2,TLR2,TNF,TNFRSF1A,TNFRSF1B,VCAM1	42
Free Radical Scavenging	Synthesis of reactive oxygen species	2.46e-19	Increased	4.601	ACOD1,C3,C5AR1,CAMP,CCL4,CD14,CFB,CSF1,CYBB,FCGR2A,FCGR3A/FCGR3B,FGR,FPR1,FPR2,GGT1,HCK,HMOX1,IL1B,ITGAM,MS4A1,MSR1,NAMPT,NCF1,NOD1,PIM1,PLAUR,RAC2,S100A8,SELPLG,SERPINA3,SIGLEC9,SMOX,SOD2,TGM2,TLR2,TNF,TNFRSF1A,TREML2,Trim30a/Trim30d,TYROBP,VCAM1,XDH	42
Cellular Movement,Hematological System Development and Function,Immune Cell Trafficking,Inflammatory Response	Cell movement of macrophages	2.46e-19	Increased	3.759	C3,C5AR1,CAMP,CCL3L3,CCL4,CCR1,CSF1,CXCL10,CXCL3,CYBB,FPR2,HCAR2,HCK,HMOX1,IKBKE,IL1A,IL1B,IL1RN,IL4R,Irgm1,LITAF,MMP12,NDRG1,RAC2,S1PR1,SELL,SERPING1,STAT1,TLR2,TNF,TYROBP,VCAM1	32
Cell-To-Cell Signaling and Interaction,Hematological System Development and Function,Inflammatory Response	Immune response of neutrophils	2.73e-19	Increased	3.251	C3,CAMP,CSF2RB,CXCL10,CXCL3,FCER1G,FCGR2A,FCGR3A/FCGR3B,FGR,FPR1,HCK,ITGAM,LCN2,LILRB3,PLAUR,SELPLG,TNF,TYROBP,VCAM1	19
Inflammatory Response,Respiratory Disease	Inflammation of respiratory system component	3.25e-19		-0.196	C3,C5AR1,CAMP,CCL3L3,CCR1,CD14,CD300LF,Chil3/Chil4,CLEC4D,CSF2RB,CXCL10,CXCL3,CYBB,F10,FCGR2A,FPR2,HMOX1,IGFBP3,IKBKE,IL1B,IL1RN,IL4R,LBP,MMP12,MMP8,MMP9,MS4A1,NCF1,NOD1,OSM,PLAT,PTAFR,SELL,SLC7A11,STAT1,TLR2,TNF,TNFAIP6,TNFRSF1A,TNFRSF1B,TREM1	41
Cellular Function and Maintenance,Hematological System Development and Function	Function of lymphocytes	3.36e-19		-0.515	B2M,CCRL2,CD274,CSF2RB,CXCL10,CXCR2,FCER1G,FCGR2A,GADD45G,IGHM,IL1B,IL4R,IRF1,IRF7,LILRB3,NLRC5,PIGR,PNP,PSME2,S1PR1,SAMSN1,SELL,Slfn2,SLPI,STAT1,STX11,TAP1,TAPBP,TGM2,TLR2,TNF,Trim30a/Trim30d,TYROBP	33
Cell-To-Cell Signaling and Interaction	Adhesion of myeloid cells	3.69e-19	Increased	3.688	C3,CSF1,CXCL3,CXCR2,CYBB,F10,FGR,FPR2,HCK,IL1A,IL1B,Irgm1,ITGA7,ITGAM,LILRB3,LIPG,PLAUR,RAC2,S100A8,S100A9,SELL,SELPLG,TLR2,TNF,VCAM1	25
Cell Death and Survival	Cell death of tumor cell lines	3.86e-19	Increased	2.091	B2M,C5AR1,CAMP,CASP4,CD14,CD274,CEBPD,CSF2RB,CSTA,DAXX,DDX58,EIF2AK2,FCER1G,FGR,FOSL1,GADD45A,GADD45G,GGT1,GRINA,HCAR2,HCK,HCLS1,HMOX1,IFI16,IFIH1,IGFBP3,IGHM,IKBKE,IL1A,IL1B,IL1RN,IRF1,IRGM,ITGAM,LCN2,LGALS3BP,MMP9,MS4A1,MSR1,MXD1,NAMPT,NDRG1,NFIL3,NMI,NOD1,OAS3,OSM,PARP14,PAX5,PIGR,PIM1,PIM3,PLA2G7,PLAT,PLAUR,PTAFR,S100A8,S100A9,SERPINA3,SLC7A11,SLPI,SMOX,SOD2,STAT1,STAT2,TGM1,TGM2,TLR2,TNF,TNF…	79
Immunological Disease	Allergy	4.16e-19		1.959	ALOX5AP,C1R,C3,CAMP,CCL4,CCRL2,CD274,CD300LF,Chil3/Chil4,CSF2RB,FCER1G,FCGR2A,FGR,FPR2,GADD45A,HCK,IGHM,IL1A,IL1B,IL1RN,IL36G,IL4R,LBP,LTB4R,Ly6a (includes others),MMP9,OSM,PFKFB3,PLA2G7,PTAFR,S100A8,S100A9,SERPING1,STAT1,TGM2,TLR2,TNF,TNFAIP6,TNFRSF1A	39
Cell-To-Cell Signaling and Interaction,Cellular Movement,Hematological System Development and Function,Immune Cell Trafficking,Inflammatory Response	Recruitment of macrophages	5.92e-19	Increased	2.148	C5AR1,CCL4,CCR1,CD274,CLEC4E,CSF1,CXCL10,CXCR2,FGR,HCAR2,HCK,IL1B,IL1RN,ITGAM,LTB4R,MMP9,S1PR1,SLFN12L,TLR2,TNF,VCAM1	21
Cellular Development,Cellular Growth and Proliferation,Hematological System Development and Function,Hematopoiesis,Lymphoid Tissue Structure and Development,Tissue Development	Hematopoiesis of mononuclear leukocytes	7.35e-19	Increased	3.104	B2M,C3,C5AR1,CAMP,CD14,CD274,CLEC4E,CSF1,CSF2RB,CXCL10,CXCR2,DDX58,FCER1G,FCGR2A,FOSL1,GADD45A,GADD45G,HPX,IFI16,IGHM,IL1A,IL1B,IL1RN,IL4R,IRF1,IRF7,ITGAM,LGALS9B,MSR1,NFIL3,OSM,PAX5,PIK3AP1,PIM1,PNP,PSMB8,RSAD2,S1PR1,STAT1,STAT2,TAPBP,THEMIS2,TLR2,TLR6,TNF,TNFRSF1A,TNFRSF1B,TREM1,TYROBP,USP18,ZBTB16	51
Protein Synthesis	Quantity of interleukin	1.39e-18		0.39	C3,C5AR1,CASP4,CD14,CLEC4D,CLEC4E,CXCR2,IFIT2,Igtp,IL1B,IL1RN,IL4R,IRF1,Irgm1,LGALS3BP,MMP9,NFIL3,OLFM4,STAT1,STX11,TLR2,TNF,TNFRSF1A	23
Antimicrobial Response,Inflammatory Response	Antibacterial response	1.43e-18			CAMP,CFP,CLEC4D,CLEC4E,FCER1G,FGR,HCK,IGHM,IRGM,Irgm1,ISG15,NCF1,NOD1,PGLYRP1,PLAC8,S100A8,S100A9,SLC11A1,SLPI,STAT1,TLR2,TLR6,TNF,TNFRSF1A	24
Cellular Compromise	Respiratory burst	1.72e-18	Increased	2.314	C3,CD14,CLEC4D,CXCL3,CYBB,FCER1G,FGR,FPR1,HCK,ITGAM,LBP,LILRB3,NCF1,SLC11A1,TNF,TREM1,TYROBP,VCAM1	18
Infectious Diseases	Replication of RNA virus	1.93e-18	Decreased	-2.198	B2M,Bst2,CCL3L3,CCL4,CCR1,CXCL10,DDX58,EIF2AK2,HCK,HMOX1,IFIH1,IFITM2,IFITM3,Igtp,IKBKE,IL1A,IL1B,IRF1,IRF7,IRF9,ISG15,MMP9,MSR1,NLRC5,NMI,OAS1,OAS3,Oasl2,PARP12,RSAD2,S100A8,S100A9,SELPLG,SLPI,SNX10,STAT1,STAT2,TAP1,TLR2,TNF,TRIM21	41
Hematological System Development and Function,Inflammatory Response,Tissue Morphology	Quantity of macrophages	2.31e-18	Increased	2.177	ADAM8,B2M,C5AR1,CSF1,CXCL10,CYBB,HCK,HMOX1,IL1A,IL1B,IL4R,LCN2,LIPG,LITAF,MMP12,MMP8,MMP9,PGLYRP1,PLAT,SELPLG,SIGLEC9,SLFN12L,STEAP4,TGM2,TNF,TNFRSF1A,TRIB1	27
Cardiovascular System Development and Function,Organismal Development	Angiogenesis	2.84e-18	Increased	3.422	ADAM8,C3,C5AR1,CAMP,CFB,CSF1,CSF2RB,CXCL10,CXCR2,CYBB,FGR,FOSL1,FPR2,GADD45A,HCK,HMOX1,IFI16,IGFBP3,IL1A,IL1B,IL1RN,IL4R,ITGA7,ITGAM,LCN2,LRG1,LTB4R,MMP12,MMP8,MMP9,NCF1,NDRG1,Ngp,OSM,PFKFB3,PIM1,PIM3,PLA2G7,PLAT,PLAUR,PTAFR,RAC2,RGCC,RND1,RNF213,S100A8,S100A9,S1PR1,SELL,SERPINA3,SLPI,STAT1,TGM2,TLR2,TNF,TNFRSF1A,VCAM1,WARS,XDH	59
Cellular Movement,Hematological System Development and Function,Immune Cell Trafficking,Inflammatory Response	Migration of neutrophils	3.93e-18	Increased	3.055	CAMP,CCL3L3,CCR1,CXCL3,CXCR2,CYBB,F10,FGR,FPR1,HCK,IL1B,ITGAM,MMP9,S100A8,S100A9,SELL,SELPLG,SLPI,TNF,TNFRSF1A,VCAM1	21
Hematological Disease,Immunological Disease	Abnormal function of neutrophils	4.42e-18			CCR1,CD14,CXCR2,CYBB,FCGR2A,FGR,HCK,ITGAM,LBP,LTB4R,MMP9,NCF1,PLAC8,PLAUR,RAC2,SIGLEC9,STX11,TNF	18
Protein Synthesis	Production of protein	4.74e-18		0.865	B2M,C5AR1,CCR1,CD274,CLEC4D,CLEC4E,CSF2RB,CXCL10,Cxcl9,CXCR2,DDX58,FCER1G,FPR2,GADD45A,GADD45G,Ighd,IGHM,IL4R,IRF1,Ly6a (includes others),MMP9,MSR1,NFIL3,PGLYRP1,PIGR,PIK3AP1,RSAD2,SAMSN1,TLR2,TNF,TNFRSF1A,TNFRSF1B,TYROBP	33
Cellular Compromise,Inflammatory Response	Degranulation of phagocytes	5.13e-18	Increased	3.994	C3,CAMP,CCL3L3,CCL4,CXCL3,FCER1G,FCGR2A,FGR,HCK,HMOX1,IL1B,IL4R,ITGAM,LGALS9B,LTB4R,PLAT,PLAUR,RAC2,S100A9,STX11,TLR2,TNF,TREM1,TREML2	24
Cell-To-Cell Signaling and Interaction,Inflammatory Response	Immune response of antigen presenting cells	6.87e-18	Increased	2.796	C3,CAMP,CD14,DDX58,FCER1G,FCGR2A,FGR,HCK,HMOX1,IGHM,IL1B,ISG15,ITGAM,LTB4R,PFKFB3,PGLYRP1,PLAUR,PSMB8,RGCC,S100A9,TAP1,TAPBP,TGM2,TLR2,TNF,TREM1	26
Organismal Injury and Abnormalities,Respiratory Disease	Damage of lung	6.99e-18		0.748	C3,C5AR1,CCL3L3,CCR1,CD14,CFB,CXCR2,GADD45A,HMOX1,IGFBP3,ITGAM,MMP12,MMP8,NAMPT,NCF1,PLAUR,PTAFR,S100A8,S1PR1,SEMA7A,SERPING1,SLPI,STAT1,TLR2,TNF,TNFRSF1A,TREM1	27
Cellular Development,Cellular Growth and Proliferation,Hematological System Development and Function,Lymphoid Tissue Structure and Development	Cell proliferation of T lymphocytes	9.16e-18		0.942	B2M,C3,C5AR1,CAMP,CCL4,CD14,CD274,CLEC4D,CSF2RB,EIF2AK2,FCER1G,GADD45A,HCLS1,HMOX1,HPX,IGHM,IL1A,IL1B,IL4R,IRF1,Irgm1,ITGAM,LGALS9B,Ly6a (includes others),MMP9,PIM1,PIM3,PNP,RAC2,SAMSN1,SELL,Serpina3g (includes others),Slfn1,Srgn,STAT1,TLR2,TNF,TNFRSF1A,TNFRSF1B,TREM1,Trim30a/Trim30d,TSC22D3,TYROBP,VCAM1,ZBTB16	45
Protein Synthesis	Quantity of cytokine	1.12e-17		-0.591	C3,C5AR1,CASP4,CCR1,CD14,CLEC4D,CLEC4E,CXCR2,HELZ2,IFIT2,Igtp,IL1B,IL1RN,IL4R,IRF1,Irgm1,LGALS3BP,MMP9,NFIL3,OLFM4,S100A9,SAMSN1,STAT1,STEAP4,STX11,TLR2,TNF,TNFRSF1A,TNFRSF1B	29
Cellular Movement,Hematological System Development and Function,Hypersensitivity Response,Immune Cell Trafficking	Cell movement of eosinophils	1.14e-17	Increased	2.299	C3,CAMP,CCL3L3,CCL4,CCR1,CD300LF,Chil3/Chil4,CXCL10,Cxcl9,FPR1,HCK,IGFBP3,IL1B,IL4R,MMP8,OSM,PLA2G7,PLAUR,TNF,VCAM1	20
Cell-To-Cell Signaling and Interaction,Hematological System Development and Function,Immune Cell Trafficking,Inflammatory Response	Binding of neutrophils	1.6e-17	Increased	3.076	C3,CXCL10,CXCL3,CXCR2,CYBB,FCGR2A,FCGR3A/FCGR3B,FGR,HCK,IL1B,ITGAM,LILRB3,PLAUR,S100A8,S100A9,SELL,SELPLG,TLR2,TNF,VCAM1	20
Hematological System Development and Function,Lymphoid Tissue Structure and Development,Tissue Morphology	Quantity of T lymphocytes	2.83e-17		0.541	B2M,Bst2,C5AR1,CAMP,CCL4,CCR1,CD274,CSF1,CSF2RB,CXCL10,DDX58,FCER1G,GADD45A,GADD45G,HPX,IGHM,IL4R,IRF1,ITGAM,LGALS9B,MMP9,NFIL3,NLRC5,OSM,PGLYRP1,PIGR,PIM1,PNP,PSMB8,PTAFR,SELL,SELPLG,Slfn1,STAT1,TAP1,TAPBP,TLR2,TNF,TNFRSF1A,TNFRSF1B,Trim30a/Trim30d,VCAM1	42
Gastrointestinal Disease,Inflammatory Disease	Gastroenteritis	3.53e-17		-1.117	B2M,C3,CAMP,CCL3L3,CCR1,CD274,CFB,CXCL10,CXCL3,DDX58,F10,FPR2,GBP2,HMOX1,IGHM,IL1A,IL1B,IL1RN,LBP,LCN2,MMP9,NCF1,NFIL3,NOD1,OLFM4,S100A8,S1PR1,SLPI,STAT1,TLR2,TNF,TNFRSF1A,TNFRSF1B,TREM1,VNN1,XDH	36
Cellular Compromise,Inflammatory Response	Degranulation of granulocytes	4.02e-17	Increased	2.739	CCL3L3,CCL4,CXCL3,FCGR2A,FCGR3A/FCGR3B,FPR1,HCK,ITGAM,LTB4R,PLAUR,S100A9,STX11,TNF,TREM1,TREML2	15
Cardiovascular System Development and Function	Development of vasculature	6.06e-17	Increased	3.422	ADAM8,C3,C5AR1,CAMP,CFB,CSF1,CSF2RB,CXCL10,CXCR2,CYBB,FGR,FOSL1,FPR2,GADD45A,HCK,HMOX1,IFI16,IGFBP3,IGHM,IL1A,IL1B,IL1RN,IL4R,ITGA7,ITGAM,LCN2,LRG1,LTB4R,MMP12,MMP8,MMP9,NCF1,NDRG1,Ngp,OSM,PFKFB3,PIM1,PIM3,PLA2G7,PLAT,PLAUR,PTAFR,RAC2,RGCC,RND1,RNF213,S100A8,S100A9,S1PR1,SELL,SERPINA3,SLPI,STAT1,TGM2,TLR2,TNF,TNFRSF1A,TNFRSF1B,VCAM1,WARS,XDH	61
Gastrointestinal Disease,Inflammatory Response	Inflammation of gastrointestinal tract	7.05e-17		-1.117	B2M,C3,CAMP,CCL3L3,CCR1,CD274,CFB,CXCL10,CXCL3,DDX58,F10,FPR2,GBP2,HMOX1,IGHM,IL1A,IL1B,IL1RN,LBP,LCN2,MMP9,NCF1,NFIL3,NOD1,OLFM4,S100A8,S1PR1,SLPI,STAT1,TLR2,TNF,TNFRSF1A,TNFRSF1B,TREM1,VNN1,XDH	36
Inflammatory Response,Neurological Disease	Inflammation of central nervous system	7.14e-17		1.324	B2M,C3,CASP4,CCL3L3,CCR1,CD274,CD300LF,CLEC4D,CLEC4E,CXCL10,FCER1G,FCGR2A,FCGR3A/FCGR3B,HPX,IGHM,IL1B,IL1RN,IRF1,IRF9,Irgm1,MMP8,MMP9,NCF1,PLAT,PTAFR,S1PR1,SELL,STAT1,TLR2,TNF,TNFRSF1A,TNFRSF1B,TYROBP,USP18,VCAM1	35
Cellular Movement,Hematological System Development and Function,Immune Cell Trafficking	Influx of leukocytes	8.65e-17	Increased	3.079	CCL4,CXCL3,CXCR2,CYBB,FCGR2A,IGHM,IL1B,IRF7,LCN2,MMP9,MSR1,PLAT,PLAUR,S100A8,TLR2,TNF,TNFRSF1A	17
Cellular Movement,Hematological System Development and Function,Immune Cell Trafficking,Inflammatory Response	Influx of neutrophils	9.93e-17	Increased	2.724	CCL4,CXCR2,CYBB,FCGR2A,IGHM,IL1B,IRF7,LCN2,MSR1,PLAT,PLAUR,S100A8,TLR2,TNF,TNFRSF1A	15
Cell-To-Cell Signaling and Interaction,Hematological System Development and Function,Immune Cell Trafficking,Inflammatory Response	Adhesion of phagocytes	1.01e-16	Increased	3.393	C3,CSF1,CXCL3,CXCR2,CYBB,HCK,IL1A,IL1B,Irgm1,ITGA7,ITGAM,LILRB3,LIPG,PLAUR,RAC2,S100A8,S100A9,SELL,SELPLG,TLR2,TNF,VCAM1	22
Cell-To-Cell Signaling and Interaction,Cellular Movement,Hematological System Development and Function,Immune Cell Trafficking	Recruitment of mononuclear leukocytes	1.05e-16	Increased	2.501	CAMP,CCL4,CCR1,CLEC4E,CSF1,CXCL10,CXCL3,Cxcl9,DDX58,FGR,FPR2,HCK,IL1B,OSM,S1PR1,SELL,SELPLG,TLR2,TNF,TNFRSF1B,VCAM1	21
Humoral Immune Response,Protein Synthesis	Quantity of immunoglobulin	1.12e-16		0.591	B2M,CCR1,CD274,CLEC4D,CLEC4E,CSF2RB,CXCL10,Cxcl9,CXCR2,FCER1G,FPR2,GADD45A,GADD45G,Ighd,IGHM,IL4R,IRF1,Ly6a (includes others),MMP9,MSR1,NFIL3,PIGR,PIK3AP1,RSAD2,SAMSN1,TLR2,TNF,TNFRSF1A,TNFRSF1B,TYROBP	30
Connective Tissue Disorders,Immunological Disease,Inflammatory Disease,Organismal Injury and Abnormalities,Skeletal and Muscular Disorders	Systemic lupus erythematosus	1.19e-16			C1R,CAMP,CFB,FCGR2A,FCGR3A/FCGR3B,GBP2,IL1B,IL1R2,ISG15,ITGAM,LCN2,MMP8,MMP9,MS4A1,OAS1,S1PR1,SELL,SOD2,STAT1,TAP1,TLR2,TNF,TNFRSF1A,TRIM21,VCAM1,ZBP1	26
Cellular Movement	Extravasation	1.26e-16	Increased	3.1	ADAM8,ALOX5AP,CCL3L3,CCL4,CCR1,CD177,Chil3/Chil4,CSF1,IL1B,ITGAM,LCN2,PTAFR,S100A9,SELL,TLR2,TNF,TNFAIP6,TREM1,TREM3	19
Cell Death and Survival	Cell survival	1.29e-16	Increased	3.342	B2M,C3,CAMP,CCL4,CCR1,CEBPD,CSF1,CSF2RB,CXCL10,CXCL3,Cxcl9,CYBB,DAXX,FCER1G,FCGR3A/FCGR3B,FGR,FOSL1,GADD45A,HCK,HMOX1,IFIH1,IGFBP3,IGHM,Igtp,IKBKE,IL1A,IL1B,IL1RN,IL4R,IRF9,ITGAM,LCN2,LGALS3BP,MMP9,MSR1,NAMPT,NDRG1,NFIL3,OSM,PARP14,PAX5,PIM1,PIM3,PLAC8,PLAT,PLAUR,PTAFR,RAC2,S100A8,S100A9,S1PR1,Saa3,SELL,SLC11A1,SLPI,SOD2,STAT1,STAT2,TGM1,TGM2,TLR2,TNF,TNFRSF1A,TNFRSF1B,TRIM21,TSC22D3,TYROBP,VCAM1…	71
Infectious Diseases	Parasitic Infection	1.39e-16	Decreased	-2.432	B2M,C3,C5AR1,CCR1,CD274,CFB,CXCR2,EIF2AK2,FCER1G,FCGR2A,GBP2,HMOX1,IGHM,Igtp,Iigp1,IL4R,Irgm1,PIGR,PTAFR,SLC11A1,TLR2,TNF,TNFRSF1A,TNFRSF1B	24
Cellular Function and Maintenance	Engulfment of antigen presenting cells	1.47e-16	Increased	2.722	C3,CAMP,CD14,FCER1G,FCGR2A,FGR,HCK,HMOX1,IL1B,ISG15,ITGAM,LTB4R,MSR1,PFKFB3,PGLYRP1,PLAUR,RGCC,S100A9,TGM2,TLR2,TNF,TREML2	22
Infectious Diseases	Sepsis	1.55e-16		-1.258	ACOD1,Bst2,C3,C5AR1,CCL3L3,CD14,CFP,F10,FCGR2A,FCGR3A/FCGR3B,IL1A,IL1B,IL1R2,IL1RN,ITGAM,LBP,LCN2,MMP9,NOD1,SERPING1,TNF,TNFRSF1A,TNFRSF1B,TREM1	24
Cellular Function and Maintenance,Hematological System Development and Function,Inflammatory Response	Engulfment by macrophages	1.81e-16	Increased	2.458	C3,CAMP,CD14,FCER1G,FCGR2A,FGR,HCK,HMOX1,IL1B,ISG15,ITGAM,LTB4R,PFKFB3,PGLYRP1,PLAUR,RGCC,S100A9,TGM2,TLR2,TNF,TREML2	21
Cell-To-Cell Signaling and Interaction,Hematological System Development and Function,Immune Cell Trafficking,Inflammatory Response	Activation of mononuclear leukocytes	2.02e-16	Increased	3.77	B2M,C3,CCL4,CD14,CD274,CSF1,CSF2RB,CXCL10,DDX58,F10,FCER1G,FCGR2A,FCGR3A/FCGR3B,GADD45A,IGHM,IL1A,IL1B,IL1RN,IRF1,ITGAM,LBP,LILRB3,NCF1,NFIL3,OSM,PAX5,S100A9,Saa3,SAMSN1,SLC11A1,STAT1,STX11,TLR2,TNF,TNFRSF1B,TREM1,TREML2,TYROBP	38
Dermatological Diseases and Conditions,Inflammatory Disease,Organismal Injury and Abnormalities	Acne	2.09e-16			AKR1B10,CCR1,CD14,IL1A,IL1B,IL1R2,IL36G,MMP8,MMP9,PLAUR,RAC2,S100A9,SELL,SELPLG,SOD2,TLR2,TNF,VCAM1	18
Lipid Metabolism,Small Molecule Biochemistry	Synthesis of eicosanoid	2.24e-16	Increased	3.317	ALOX5AP,C5AR1,CAMP,CD14,CSF1,CXCL3,FCER1G,FCGR2A,FGR,FPR1,HMOX1,IGHM,IL18RAP,IL1A,IL1B,IL1R2,IL1RN,LTB4R,NCF1,OSM,PTAFR,S1PR1,SIGLEC9,TLR2,TNF,TNFRSF1A	26
Cell Signaling,Small Molecule Biochemistry	Synthesis of nitric oxide	2.31e-16		1.963	ARG2,CAMP,CD14,CD300LF,CSF1,CYBB,FOSL1,GLA,HCK,HMOX1,IGFBP3,IL1A,IL1B,IL1R2,IL1RN,IRF1,ITGAM,NCF1,S100A9,S1PR1,SOD2,STAT1,TLR2,TLR6,TNF,TNFRSF1A,TNFRSF1B,TREM1,XDH	29
Cell Death and Survival	Cell viability	2.81e-16	Increased	3.419	B2M,C3,CAMP,CCL4,CCR1,CEBPD,CSF1,CSF2RB,CXCL10,CXCL3,Cxcl9,CYBB,DAXX,FCER1G,FCGR3A/FCGR3B,FGR,FOSL1,GADD45A,HCK,HMOX1,IFIH1,IGFBP3,IGHM,Igtp,IKBKE,IL1A,IL1B,IL1RN,IRF9,ITGAM,LCN2,LGALS3BP,MMP9,MSR1,NAMPT,NDRG1,NFIL3,OSM,PARP14,PAX5,PIM1,PIM3,PLAC8,PLAT,PLAUR,PTAFR,RAC2,S100A8,S100A9,S1PR1,Saa3,SELL,SLPI,SOD2,STAT1,STAT2,TGM2,TLR2,TNF,TNFRSF1A,TNFRSF1B,TRIM21,TSC22D3,TYROBP,VCAM1,XAF1,XDH,ZBTB16	68
Inflammatory Response	Cell-mediated response	3.04e-16		0.959	ARG2,C3,C5AR1,CCR1,CD274,CXCL10,FCER1G,IFIH1,IL18RAP,IL1B,IL4R,IRF1,LGALS9B,NAMPT,NCF1,NFIL3,NOD1,SELL,SLC11A1,Srgn,STX11,TLR2,TNF,TNFRSF1A,TNFRSF1B	25
Protein Synthesis	Quantity of protein in blood	4.54e-16		-1.167	C3,C5AR1,CASP4,CCR1,CD14,Cd33,CLEC4D,CLEC4E,CXCR2,HELZ2,HMOX1,IFIT2,IGFBP3,Igtp,IL1B,IL1RN,IL4R,IRF1,Irgm1,ITGA7,LGALS3BP,LIPG,MMP9,NCF1,NFIL3,OLFM4,S100A9,SAMSN1,SELL,SOD2,STAT1,STEAP4,STX11,TGM2,TLR2,TNF,TNFRSF1A,TNFRSF1B,TSC22D3	39
Cellular Movement,Hematological System Development and Function,Immune Cell Trafficking,Inflammatory Response	Chemotaxis of antigen presenting cells	4.82e-16		1.593	C5AR1,CAMP,CCL3L3,CCL4,CCR1,CCRL2,CSF1,CXCL10,CXCR2,CYBB,FPR1,FPR2,HCAR2,HCK,IL1A,IL1B,IL4R,LITAF,SELL,TLR2,TNF,VCAM1	22
Immunological Disease	Delayed hypersensitive reaction	5.24e-16		0.777	CASP4,CCR1,CLEC4D,CLEC4E,CXCL10,EIF2AK2,FCER1G,GADD45G,IGHM,IL1B,IL4R,LGALS3BP,MMP9,NCF1,PSME2,S100A9,SELL,SOD2,TNF,TSC22D3	20
Cellular Function and Maintenance	Endocytosis by eukaryotic cells	5.67e-16	Increased	4.11	C3,CAMP,CCL4,CD14,CSF2RB,CXCL10,FCER1G,FCGR2A,FCGR3A/FCGR3B,FGR,FPR1,HCK,HMOX1,IL1B,ISG15,ITGAM,LCN2,LTB4R,MSR1,PFKFB3,PGLYRP1,PLAUR,RGCC,S100A9,SELPLG,TGM2,TLR2,TNF,TREM1,TREML2	30
Cell-To-Cell Signaling and Interaction,Inflammatory Response	Immune response of macrophages	1.19e-15	Increased	2.562	C3,CAMP,CD14,DDX58,FCER1G,FCGR2A,FGR,HCK,HMOX1,IL1B,ISG15,ITGAM,LTB4R,PFKFB3,PGLYRP1,PLAUR,RGCC,S100A9,TGM2,TLR2,TNF,TREM1	22
Cell-To-Cell Signaling and Interaction,Cellular Function and Maintenance,Hematological System Development and Function,Inflammatory Response	Phagocytosis by macrophages	1.34e-15	Increased	2.768	C3,CAMP,CD14,FCER1G,FCGR2A,FGR,HCK,HMOX1,IL1B,ISG15,ITGAM,LTB4R,PFKFB3,PGLYRP1,PLAUR,RGCC,S100A9,TGM2,TLR2,TNF	20
Cell-To-Cell Signaling and Interaction,Hematological System Development and Function,Immune Cell Trafficking	Adhesion of granulocytes	1.48e-15	Increased	2.948	C3,CXCL3,CXCR2,CYBB,F10,FGR,FPR2,HCK,IL1B,ITGAM,LILRB3,PLAUR,S100A8,S100A9,SELL,SELPLG,TLR2,TNF,VCAM1	19
Cardiovascular Disease,Organismal Injury and Abnormalities	Atherosclerosis	1.56e-15		1.863	ALOX5AP,ARG2,CCL3L3,CCR1,CD14,CSF1,CXCL10,F10,HCAR2,HMOX1,IL1A,IL1B,IL1RN,ITGAM,LCN2,LIPG,LTB4R,MMP12,MMP8,MMP9,MS4A1,MSR1,NCF1,PLA2G7,PLAT,PLAUR,RSAD2,S100A8,S100A9,S1PR1,SELL,SLC7A11,TLR2,TNF,TNFRSF1A,VCAM1,VNN1,XDH	38
Organismal Injury and Abnormalities,Renal and Urological Disease	Damage of kidney	1.64e-15	Increased	2.767	B2M,C3,C5AR1,CCR1,CFB,CFP,CSF1,CYBB,FCGR2A,FGR,GGT1,HCK,HMOX1,HPX,IGHM,LCN2,NOD1,PLAT,PLAUR,RGCC,TLR2,TNF	22
Humoral Immune Response,Protein Synthesis	Quantity of IgG	1.84e-15		1.084	B2M,CCR1,CD274,CLEC4D,CLEC4E,CSF2RB,CXCL10,Cxcl9,FCER1G,FPR2,GADD45A,GADD45G,Ighd,IGHM,IL4R,NFIL3,PIGR,PIK3AP1,RSAD2,SAMSN1,TLR2,TNF,TNFRSF1A,TNFRSF1B,TYROBP	25
Gastrointestinal Disease,Inflammatory Disease,Inflammatory Response,Organismal Injury and Abnormalities	Enteritis	1.86e-15		-0.604	B2M,C3,CCL3L3,CCR1,CD274,CFB,CXCL10,CXCL3,DDX58,F10,FPR2,GBP2,IGHM,IL1A,IL1B,IL1RN,LBP,LCN2,MMP9,NCF1,NFIL3,NOD1,S100A8,S1PR1,SLPI,STAT1,TLR2,TNF,TNFRSF1A,TNFRSF1B,TREM1,VNN1,XDH	33
Organismal Injury and Abnormalities,Respiratory Disease	Severe pulmonary disease	1.96e-15			CAMP,CEBPD,CLEC4E,CSF2RB,FCGR3A/FCGR3B,FPR1,ITGAM,LCN2,LTB4R,MS4A1,MXD1,NCF1,NFIL3,PGLYRP1,S100A9,SLC2A3,SLPI,TLR2,TNF	19
Cellular Movement,Hematological System Development and Function,Immune Cell Trafficking	Transmigration of leukocytes	1.97e-15		1.943	CCL3L3,CCL4,CCR1,CD274,CSF1,CXCL10,CXCL3,CXCR2,FPR1,IL1B,ITGAM,MMP9,RAC2,SELL,SLPI,STAT2,TGM2,TNF,TNFRSF1A,VCAM1	20
Inflammatory Disease,Inflammatory Response,Neurological Disease,Organismal Injury and Abnormalities	Encephalitis	2.11e-15		1.6	B2M,C3,CASP4,CCR1,CD274,CD300LF,CLEC4D,CLEC4E,CXCL10,FCER1G,FCGR2A,FCGR3A/FCGR3B,HPX,IGHM,IL1B,IL1RN,IRF1,IRF9,Irgm1,MMP8,MMP9,NCF1,PLAT,S1PR1,SELL,STAT1,TNF,TNFRSF1A,TNFRSF1B,TYROBP,USP18,VCAM1	32
Hematological Disease,Immunological Disease,Infectious Diseases	Infection of leukocytes	2.84e-15		0.394	CASP4,CCL4,CCR1,CSF1,EIF2AK2,FPR1,HCK,IRF1,ITGAM,PTAFR,SAMHD1,SEMA7A,STAT1,TLR2,TNF	15
Cardiovascular Disease	Occlusion of blood vessel	3e-15		1.506	ALOX5AP,ARG2,CCL3L3,CCR1,CD14,CSF1,CXCL10,F10,HCAR2,HMOX1,IL1A,IL1B,IL1RN,ITGAM,LCN2,LIPG,LTB4R,MMP12,MMP8,MMP9,MS4A1,MSR1,NCF1,PLA2G7,PLAT,PLAUR,RSAD2,S100A8,S100A9,S1PR1,SELL,SERPINA3,SLC7A11,TLR2,TNF,TNFRSF1A,TNFRSF1B,VCAM1,VNN1,XDH	40
Cancer,Organismal Injury and Abnormalities	Growth of tumor	4.3e-15		1.291	AKR1B10,CCR1,CD274,CSF1,CTNND2,CXCL3,CXCR2,CYBB,FCER1G,FCGR3A/FCGR3B,FGR,FOSL1,GADD45A,HCAR2,HMOX1,IFITM3,IGFBP3,IGHM,IKBKE,IL1A,IL1B,IL1RN,IL4R,IRF1,ITGAM,LCN2,LITAF,Ly6a (includes others),MMP9,MS4A1,NAMPT,NDRG1,Ngp,OSM,PFKFB3,PIM1,PIM3,PLAT,PLAUR,RNF19B,S100A9,SELL,SEMA7A,SLC7A11,SLPI,SOD2,STAT1,TGM2,TLR2,TNF	50
Infectious Diseases	Replication of Herpesviridae	4.45e-15	Decreased	-2.364	CXCL10,CXCL3,DDX58,IFIH1,IL1B,IRF1,IRF9,OAS1,PARP12,RSAD2,SAMHD1,STAT1,STAT2,TNF,ZBP1	15
Cellular Development,Cellular Growth and Proliferation,Embryonic Development,Hematological System Development and Function,Hematopoiesis,Lymphoid Tissue Structure and Development,Organ Development,Organismal Development,Tissue Development	Lymphopoiesis	5.36e-15	Increased	2.631	B2M,C3,C5AR1,CD14,CD274,CLEC4E,CXCL10,CXCR2,DDX58,FCER1G,FCGR2A,FOSL1,GADD45A,GADD45G,HPX,IGHM,IL1A,IL1B,IL1RN,IL4R,IRF1,ITGAM,LGALS9B,MSR1,NFIL3,OSM,PAX5,PIK3AP1,PIM1,PNP,PSMB8,RSAD2,S1PR1,STAT1,STAT2,TAPBP,THEMIS2,TLR2,TNF,TNFRSF1A,TNFRSF1B,TYROBP,USP18,ZBTB16	44
Cardiovascular System Development and Function,Cell-To-Cell Signaling and Interaction	Activation of endothelial cells	5.54e-15	Increased	2.395	C3,CAMP,CD14,CSF1,CXCL10,FPR2,IFI16,IL1A,IL1B,IL1RN,LBP,MMP9,PLAUR,TLR2,TNF	15
Infectious Diseases,Inflammatory Disease,Organismal Injury and Abnormalities,Respiratory Disease	Severe acute respiratory syndrome	6.29e-15			CAMP,CEBPD,CLEC4E,CSF2RB,FCGR3A/FCGR3B,FPR1,ITGAM,LCN2,LTB4R,MXD1,NCF1,NFIL3,PGLYRP1,S100A9,SLC2A3,SLPI,TLR2,TNF	18
Cellular Function and Maintenance,Hematological System Development and Function	Function of T lymphocytes	7.57e-15		-0.515	B2M,CCRL2,CD274,CSF2RB,CXCL10,CXCR2,FCER1G,GADD45G,IGHM,IL4R,IRF7,LILRB3,NLRC5,PNP,PSME2,S1PR1,SAMSN1,SELL,Slfn2,STX11,TAPBP,TGM2,TLR2,TNF,Trim30a/Trim30d,TYROBP	26
Gastrointestinal Disease,Organismal Injury and Abnormalities	Benign oral disorder	8.54e-15			B2M,C1R,C3,CCL3L3,CCL4,CSF1,CXCL10,CXCL3,FCGR2A,FCGR3A/FCGR3B,GBP2,IFIH1,IFIT3,IFITM2,IFITM3,IGHM,IL1A,IL1R2,IL1RN,IL4R,IRF1,MMP8,MMP9,MS4A1,NAMPT,OSM,PLAC8,PSMB8,STAT1,TLR2,TNF,TRIM21,VCAM1	33
Cardiovascular Disease,Organismal Injury and Abnormalities	Occlusion of artery	8.76e-15		1.366	ALOX5AP,ARG2,CCL3L3,CCR1,CD14,CSF1,CXCL10,F10,HCAR2,HMOX1,IL1A,IL1B,IL1RN,ITGAM,LCN2,LIPG,LTB4R,MMP12,MMP8,MMP9,MS4A1,MSR1,NCF1,PLA2G7,PLAT,PLAUR,RSAD2,S100A8,S100A9,S1PR1,SELL,SERPINA3,SLC7A11,TLR2,TNF,TNFRSF1A,VCAM1,VNN1,XDH	39
Inflammatory Response	Function of immune system	9.54e-15			C3,CD274,CD300LF,CLEC4D,CSF2RB,CXCR2,CYBB,FCER1G,FCGR2A,Ighd,IGHM,IL4R,IRF1,LCN2,NOD1,PIM1,SELL,TNF,TNFRSF1A,TNFRSF1B	20
Cell Morphology	Morphology of leukocytes	1.06e-14			B2M,C3,CCR1,CD274,CSF1,DDX58,FCER1G,FGR,GLA,HCK,IGHM,IL1RN,IL4R,IRF1,Irgm1,ITGAM,LILRB3,Ly6a (includes others),MMP9,MXD1,NFIL3,PIGR,PIK3AP1,Serpina3g (includes others),Srgn,TAP1,TLR2,TNF,TNFRSF1A,VCAM1	30
Cellular Movement,Immune Cell Trafficking	Cell movement of lymphoid cells	1.44e-14	Increased	3.866	ADAM8,C3,CAMP,CCL3L3,CCL4,CCR1,CD274,Chil3/Chil4,CSF2RB,CXCL10,CXCL3,Cxcl9,CXCR2,DDX58,HCLS1,HMOX1,IL1B,Ly6a (includes others),MMP9,NFIL3,OSM,RAC2,S1PR1,SAMSN1,SELL,SELPLG,STAT1,TGM2,TLR2,TNF,TNFRSF1A,TNFRSF1B,VCAM1	33
Cell-To-Cell Signaling and Interaction,Cellular Compromise,Cellular Function and Maintenance,Inflammatory Response	Respiratory burst of granulocytes	1.5e-14		1.71	C3,CXCL3,FCER1G,FGR,FPR1,HCK,ITGAM,LILRB3,TNF,TREM1,TYROBP,VCAM1	12
Immunological Disease,Inflammatory Disease,Inflammatory Response,Neurological Disease,Organismal Injury and Abnormalities	Experimental autoimmune encephalomyelitis	1.54e-14		1.807	B2M,C3,CASP4,CCR1,CD274,CD300LF,CLEC4D,CLEC4E,CXCL10,FCER1G,FCGR2A,HPX,IGHM,IL1B,IL1RN,IRF1,Irgm1,MMP9,NCF1,PLAT,S1PR1,SELL,STAT1,TNF,TNFRSF1A,TNFRSF1B,TYROBP,USP18,VCAM1	29
Cellular Growth and Proliferation	Colony formation	1.86e-14		-1.41	CAMP,CCL3L3,CCL4,Clca3a1/Clca3a2,CSF1,CSF2RB,CXCL10,CXCL3,EIF2AK2,GADD45A,GADD45G,HCAR2,HCK,HMOX1,IFI16,IFIH1,IFIT2,IFITM3,IGFBP3,IL1A,IL1B,IL1RN,MMP12,MMP9,MXD1,NDRG1,NFIL3,OLFM4,PAX5,PIM1,RAC2,Slfn2,SLFN5,SLPI,SOD2,TGM2,TLR2,TNF,ZBTB16	39
Molecular Transport	Quantity of metal	2.16e-14	Increased	3.454	ATP2B2,B2M,C3,C5AR1,CCL3L3,CCL4,CCR1,CSF1,CXCL10,CXCL3,CXCR2,CYBB,FCER1G,FCGR2A,FCGR3A/FCGR3B,FPR1,FPR2,HMOX1,HPX,IGHM,IL1B,ITGAM,LCN2,OSM,PLAUR,S100A8,S100A9,S1PR1,SELL,TGM2,TNF,TRIB1,TRIM21,TSC22D3,VCAM1,XDH	36
Cell Death and Survival,Organismal Injury and Abnormalities	Necrosis of epithelial tissue	2.34e-14	Increased	2.651	ARG2,ATP2B2,CAMP,CASP4,CEBPD,Clca3a1/Clca3a2,CXCL10,CXCL3,DAXX,EIF2AK2,GADD45A,GSDMD,HMOX1,IGFBP3,IL1B,IL1RN,IRF1,LCN2,MMP9,NAMPT,NCF1,NDRG1,OSM,PIM1,PLAT,PLAUR,PSMB8,PTAFR,S100A8,S1PR1,SEMA7A,SERPINA3,SOD2,STAT1,TGM2,TLR2,TNF,TNFRSF1A,TNFRSF1B,XDH	40
Cancer,Organismal Injury and Abnormalities	Advanced malignant tumor	2.41e-14		1.832	B2M,BEX1,C1R,C3,C5AR1,CD274,CEBPD,Clca3a1/Clca3a2,CSF1,CSF2RB,CXCL3,CXCR2,CYBB,DDX58,F10,FCGR2A,FCGR3A/FCGR3B,FGR,GADD45A,HCAR2,HCK,HCLS1,HMOX1,IFITM2,IFITM3,IL1A,IL1B,IL1RN,IL4R,IRF1,IRF7,LCN2,MMP9,MS4A1,NADK,NDRG1,Ngp,PLAT,PLAUR,PTAFR,RGCC,RNF19B,ROS1,SELL,SERPING1,SLC7A11,SLPI,SOD2,STAT1,TGM2,TLR2,TNF,TNFRSF1A,VCAM1	54
Cell Death and Survival	Apoptosis of granulocytes	2.62e-14		0.151	ADAM8,CAMP,CYBB,HCAR2,IL1B,IL1RN,ITGAM,LCN2,MMP8,NAMPT,PIM1,SIGLEC9,SLPI,TNF,TREM1,TSC22D3	16
Cellular Movement,Hematological System Development and Function,Immune Cell Trafficking	Cell rolling of leukocytes	2.86e-14		1.541	CD14,CXCL3,CXCR2,FCGR2A,FCGR3A/FCGR3B,FGR,FPR2,HCK,IL1B,ITGAM,RAC2,SELL,SELPLG,TNF,VCAM1	15
Cell Morphology	Morphology of blood cells	3.2e-14			B2M,C3,CCR1,CD274,CSF1,DDX58,FCER1G,FGR,GLA,HCK,IGHM,IL1RN,IL4R,IRF1,Irgm1,ITGAM,LILRB3,Ly6a (includes others),MMP9,MXD1,NFIL3,PIGR,PIK3AP1,PIM1,PIM3,Serpina3g (includes others),Srgn,STAT1,TAP1,TLR2,TNF,TNFRSF1A,TRIB1,VCAM1	34
Cell Death and Survival	Cytolysis	3.46e-14	Increased	2.916	B2M,C3,CAMP,CD177,CFB,FCER1G,FCGR2A,FCGR3A/FCGR3B,GSDMD,HMOX1,IL1B,ISG15,LBP,MS4A1,NFIL3,PNP,PSME2,RNF19B,STAT1,STX11,TAP1,TAPBP,TNF,TNFRSF1A,TNFRSF1B,TYROBP	26
Hematological Disease	Toxemia	3.76e-14		0.554	B2M,CAMP,CASP4,CD14,CXCL10,Cxcl9,HCK,IL1RN,ITGAM,S100A9,SERPING1,STAT1,TGM2,TNF,TNFRSF1A,TNFRSF1B,TREM1,Trim30a/Trim30d	18
Free Radical Scavenging	Production of superoxide	3.76e-14	Increased	3.398	C5AR1,CSF1,CYBB,FCGR2A,FCGR3A/FCGR3B,FGR,FPR1,HCK,IL1B,ITGAM,NCF1,RAC2,SOD2,TGM2,TLR2,TNF,TYROBP,XDH	18
Hematological Disease,Immunological Disease,Infectious Diseases	Infection of phagocytes	4.1e-14		0.347	CASP4,CCR1,CSF1,EIF2AK2,FPR1,HCK,IRF1,ITGAM,PTAFR,SAMHD1,SEMA7A,STAT1,TNF	13
Cellular Movement	Transmigration of cells	4.18e-14	Increased	2.125	CCL3L3,CCL4,CCR1,CD274,CSF1,CXCL10,CXCL3,CXCR2,FPR1,IL1B,ITGAM,MMP9,RAC2,SELL,SLPI,STAT2,TGM2,TNF,TNFRSF1A,VCAM1,XDH	21
Gastrointestinal Disease,Inflammatory Disease,Inflammatory Response,Organismal Injury and Abnormalities	Inflammation of large intestine	4.26e-14		-0.739	B2M,C3,CCL3L3,CCR1,CD274,CFB,CXCL10,CXCL3,DDX58,F10,FPR2,GBP2,IGHM,IL1B,IL1RN,LBP,LCN2,MMP9,NCF1,NFIL3,NOD1,S100A8,S1PR1,SLPI,STAT1,TLR2,TNF,TNFRSF1A,TREM1,XDH	30
Inflammatory Disease,Inflammatory Response,Organismal Injury and Abnormalities,Renal and Urological Disease	Nephritis	4.29e-14		-0.132	C3,C5AR1,CCL3L3,CCL4,CCR1,CD274,CFB,CSF1,FCGR2A,FCGR3A/FCGR3B,GADD45A,GADD45G,HMOX1,IFIH1,IGHM,IL1RN,IRF1,IRF7,ITGAM,MMP9,MS4A1,PIGR,PIM1,TGM2,TLR2,TNF,TNFRSF1A,VCAM1,XDH	29
Cell-To-Cell Signaling and Interaction,Cellular Compromise	Respiratory burst of cells	5.32e-14		1.788	C3,CD14,CXCL3,FCER1G,FGR,FPR1,HCK,ITGAM,LILRB3,TNF,TREM1,TYROBP,VCAM1	13
Organismal Injury and Abnormalities,Respiratory Disease	Lung injury	5.52e-14		0.955	C3,C5AR1,CCL3L3,CD14,CFB,CXCR2,GADD45A,HMOX1,IGFBP3,ITGAM,MMP12,MMP8,NAMPT,NCF1,PLAUR,PTAFR,S100A8,S1PR1,STAT1,TLR2,TNF,TNFRSF1A	22
Inflammatory Disease	Severe inflammatory disorder	6.15e-14			CAMP,CEBPD,CLEC4E,CSF2RB,FCGR3A/FCGR3B,FPR1,ITGAM,LCN2,LTB4R,MS4A1,MXD1,NCF1,NFIL3,PGLYRP1,PTAFR,S100A9,SLC2A3,SLPI,TLR2,TNF,TNFRSF1A	21
Cell Death and Survival	Cell death of neutrophils	6.8e-14		1.27	CAMP,CYBB,HCAR2,IL1B,IL1RN,ITGAM,LCN2,MMP8,NAMPT,SIGLEC9,SLPI,TNF,TREM1,TSC22D3	14
Cellular Development,Cellular Growth and Proliferation,Hematological System Development and Function,Hematopoiesis,Lymphoid Tissue Structure and Development,Tissue Development	Differentiation of antigen presenting cells	6.88e-14	Increased	3.23	CAMP,CSF1,CSF2RB,CXCL10,CYBB,HCLS1,IL1A,IL1RN,IRF7,ITGAM,LILRB3,NFIL3,PAX5,SIGLEC9,STAT1,TLR2,TLR6,TNF,TNFRSF1A,TREM1,TRIB1,TYROBP,USP18	23
Infectious Diseases,Organismal Injury and Abnormalities,Respiratory Disease	Infection of lung	6.99e-14		-1.484	CAMP,CASP4,CD274,CXCL10,Cxcl9,IRF1,ITGAM,MMP9,STAT1,TLR2,TNF	11
Hematological System Development and Function,Immune Cell Trafficking,Inflammatory Response,Tissue Development	Accumulation of neutrophils	7.26e-14	Increased	2.077	C5AR1,CXCL10,CXCL3,FCGR2A,FCGR3A/FCGR3B,IL1B,IL1RN,ITGAM,LCN2,MMP9,S100A8,S100A9,SELPLG,SLPI,TNF	15
Cellular Movement,Hematological System Development and Function,Immune Cell Trafficking	Cell movement of lymphocytes	7.48e-14	Increased	4.034	ADAM8,C3,CAMP,CCL3L3,CCL4,CCR1,CD274,Chil3/Chil4,CXCL10,CXCL3,Cxcl9,CXCR2,DDX58,HCLS1,HMOX1,IL1B,Ly6a (includes others),MMP9,NFIL3,OSM,RAC2,S1PR1,SAMSN1,SELL,SELPLG,STAT1,TGM2,TLR2,TNF,TNFRSF1A,TNFRSF1B,VCAM1	32
Cellular Movement,Hematological System Development and Function,Immune Cell Trafficking	Migration of mononuclear leukocytes	7.6e-14	Increased	4.438	C3,CAMP,CCL3L3,CCL4,CCR1,CD274,Chil3/Chil4,CXCL10,CXCL3,Cxcl9,CXCR2,DDX58,HCLS1,IL1B,ITGAM,Ly6a (includes others),MMP9,NFIL3,OSM,PLAUR,RAC2,S1PR1,SELL,SELPLG,STAT1,TGM2,TLR2,TNF,TNFRSF1A,TNFRSF1B,VCAM1	31
Cellular Movement,Hematological System Development and Function,Immune Cell Trafficking	Homing of mononuclear leukocytes	8.77e-14	Increased	3.449	ADAM8,CAMP,CCL3L3,CCL4,CCR1,Chil3/Chil4,CXCL10,CXCL3,Cxcl9,CXCR2,FPR1,FPR2,IL1B,MMP9,PLA2G7,PLAUR,RAC2,S1PR1,SELL,SELPLG,SERPINA3,TLR2,TNF	23
Cellular Movement,Hematological System Development and Function	Mobilization of myeloid cells	1.02e-13	Increased	3.112	CCL3L3,CCL4,CCR1,CXCL10,CXCL3,CXCR2,FPR1,IL1B,LCN2,STAT1,TNF	11
Cellular Compromise,Inflammatory Response	Degranulation of neutrophils	1.02e-13	Increased	2.985	CCL4,CXCL3,HCK,ITGAM,LTB4R,PLAUR,S100A9,STX11,TNF,TREM1,TREML2	11
Hematological Disease	Hemorrhagic disease	1.09e-13		-0.017	C3,CCL3L3,CCL4,CFB,CXCL10,F10,FCER1G,FCGR2A,FCGR3A/FCGR3B,IL1RN,IRF7,ISG15,LCN2,Ly6a (includes others),MMP9,MS4A1,OAS2,PLAT,PLEK,PTAFR,S100A9,S1PR1,SLC11A1,STX11,TNF,VNN1	26
Cellular Function and Maintenance,Hematological System Development and Function	Engulfment of granulocytes	1.12e-13	Increased	3.539	C3,CAMP,CSF2RB,CXCL10,FCGR2A,FCGR3A/FCGR3B,IL1A,ITGAM,LCN2,PLAUR,SELPLG,TNF,TREM1	13
Digestive System Development and Function,Hepatic System Development and Function,Organ Development	Response of liver	1.14e-13		-1.502	C3,CCL3L3,CCL4,CD14,CD274,CSF1,CSF2RB,CXCL10,CXCL3,DDX58,FCGR2A,FCGR3A/FCGR3B,GBP2,HMOX1,HPX,IL1RN,IL4R,ITGAM,MAT1A,MMP9,PLAUR,SLC7A11,SOD2,STAT1,TNF,TNFRSF1A,TNFRSF1B,TYROBP,ZBTB16	29
Gastrointestinal Disease,Hepatic System Disease,Organismal Injury and Abnormalities	Damage of liver	1.15e-13	Increased	2.6	C3,CCL4,CD14,CD274,CSF1,CSF2RB,CXCL10,CXCR2,DDX58,FGR,HCK,HMOX1,IL1A,IL1B,IL1RN,IL4R,IRF1,LBP,MMP9,NCF1,OSM,SERPING1,STAT1,TLR2,TNF,TNFRSF1A,TNFRSF1B	27
Cardiovascular Disease,Organismal Injury and Abnormalities,Tissue Morphology	Size of infarct	1.18e-13			C3,CSF1,DAXX,FCER1G,HMOX1,IL1A,IL1B,IL1RN,IRF1,ITGAM,MMP9,NAMPT,OSM,PIM1,PLAT,SERPING1,STAT1,TGM2,TLR2,TNFRSF1A,TNFRSF1B	21
Cell-To-Cell Signaling and Interaction,Cellular Compromise,Cellular Function and Maintenance,Hematological System Development and Function,Inflammatory Response	Respiratory burst of neutrophils	1.48e-13		1.304	C3,CXCL3,FCER1G,FGR,FPR1,HCK,ITGAM,LILRB3,TNF,TYROBP,VCAM1	11
Cellular Movement,Hematological System Development and Function	Mobilization of blood cells	1.54e-13	Increased	3.405	CCL3L3,CCL4,CCR1,CSF1,CXCL10,CXCL3,CXCR2,FPR1,IL1B,LCN2,SELL,STAT1,TNF,VCAM1	14
Organismal Injury and Abnormalities,Tissue Morphology	Morphology of lesion	1.74e-13			ARG2,C3,CSF1,CXCL3,CXCR2,DAXX,FCER1G,FOSL1,HMOX1,IL1A,IL1B,IL1RN,IRF1,ITGAM,LCN2,MMP12,MMP9,MSR1,NAMPT,OSM,PIM1,PLAT,SERPING1,STAT1,TGM2,TLR2,TNF,TNFRSF1A,TNFRSF1B,VCAM1	30
Cellular Growth and Proliferation	Expansion of cells	1.77e-13	Increased	2.114	B2M,C3,C5AR1,CD274,CSF1,CSF2RB,HMOX1,HPX,IGHM,IL1A,IL1B,IL4R,IRF1,MMP9,OSM,PAX5,PIM1,PLAT,RAC2,S1PR1,Srgn,TLR2,TNF,TNFAIP6,TNFRSF1A,TNFRSF1B,ZBTB16	27
Organismal Injury and Abnormalities	Shock Response	1.85e-13		1.854	B2M,C3,CASP4,CD14,CXCL10,F10,FCGR2A,FCGR3A/FCGR3B,HCK,HPX,IL1B,IL1RN,ITGAM,NOD1,S100A9,STAT1,TGM2,TLR2,TNF,TNFRSF1A,TNFRSF1B,TREM1,Trim30a/Trim30d,TSC22D3	24
Cellular Function and Maintenance	Homeostasis of blood cells	1.95e-13	Increased	3.06	B2M,C5AR1,CD274,CLEC4E,CSF2RB,CXCL10,CXCR2,FCER1G,FCGR2A,GADD45G,HMOX1,HPX,IL1A,IL1B,IL1RN,IL4R,IRF1,LGALS9B,LILRB3,MSR1,NFIL3,OSM,PAX5,PIM1,PNP,PSMB8,RSAD2,S1PR1,STAT1,STAT2,TAPBP,THEMIS2,TLR2,TNF,TNFRSF1A,TNFRSF1B,TYROBP,USP18,ZBTB16	39
Cardiovascular Disease,Organismal Injury and Abnormalities	Infarction	2.09e-13		-1.126	ADAM8,C3,CCL3L3,CD14,CSF1,CYBB,DAXX,F10,FCER1G,FCGR2A,FCGR3A/FCGR3B,HMOX1,IL1A,IL1B,IL1RN,IRF1,ITGAM,MMP9,NAMPT,OSM,PIM1,PLAT,SERPING1,STAT1,TGM2,TLR2,TNF,TNFRSF1A,TNFRSF1B	29
Cancer,Organismal Injury and Abnormalities	Metastasis	2.18e-13		1.832	B2M,BEX1,C1R,C3,C5AR1,CD274,CEBPD,Clca3a1/Clca3a2,CSF1,CSF2RB,CXCL3,CXCR2,CYBB,DDX58,F10,FCGR2A,FCGR3A/FCGR3B,FGR,GADD45A,HCAR2,HCLS1,HMOX1,IFITM3,IL1A,IL1B,IL1RN,IL4R,IRF1,IRF7,LCN2,MMP9,MS4A1,NADK,NDRG1,Ngp,PLAT,PLAUR,RNF19B,ROS1,SELL,SLC7A11,SLPI,SOD2,STAT1,TGM2,TLR2,TNF,TNFRSF1A,VCAM1	49
Organismal Survival	Morbidity or mortality	2.38e-13	Decreased	-4.614	ADH1C,B2M,C3,C5AR1,CAMP,CASP4,CCL3L3,CCR1,CD14,CD274,CEBPD,CFB,CFP,CLEC4D,CLEC4E,CSF1,CXCL10,CXCL3,Cxcl9,CXCR2,CYBB,DAXX,DDX58,DGAT2,EIF2AK2,F10,FCER1G,FOSL1,FPR1,FPR2,GADD45A,GGT1,HCK,HMOX1,IFIH1,IFIT2,IGFBP3,IGHM,Igtp,IKBKE,IL1A,IL1B,IL1RN,IL4R,IRF1,IRF7,IRF9,Irgm1,ISG15,ITGA7,ITGAM,LCN2,Ly6a (includes others),MMP12,MMP8,MMP9,MSR1,NCF1,NDRG1,NFIL3,OSM,PAX5,PFKFB3,PLA2G7,PLAT,PLAUR,PTAFR,RAC2,S1…	91
Inflammatory Disease,Respiratory Disease	Airway hyperresponsiveness	2.41e-13		1.139	C3,C5AR1,CCL3L3,CD274,CD300LF,FPR2,IGFBP3,IL1RN,IL4R,LTB4R,OSM,PLAT,PTAFR,SLPI,TNF,TNFAIP6,TNFRSF1A	17
Cell-To-Cell Signaling and Interaction,Cellular Compromise,Cellular Function and Maintenance,Inflammatory Response	Respiratory burst of phagocytes	2.44e-13		1.58	C3,CXCL3,FCER1G,FGR,FPR1,HCK,ITGAM,LILRB3,TNF,TREM1,TYROBP,VCAM1	12
Cell-To-Cell Signaling and Interaction,Inflammatory Response	Immune response of T lymphocytes	2.64e-13	Increased	2.939	C5AR1,CAMP,CD274,CSF2RB,HMOX1,IGHM,IL1B,MSR1,NAMPT,PFKFB3,PLAUR,PNP,PSME2,TAPBP,TNF,TNFRSF1A,TNFRSF1B,TREML2	18
Tissue Development	Growth of epithelial tissue	2.75e-13	Increased	2.894	C3,C5AR1,CAMP,CSF1,CSF2RB,CXCL10,CXCL3,CXCR2,CYBB,FPR2,GADD45G,HMOX1,IL1A,IL1B,IL1RN,IL4R,LCN2,LRG1,LTB4R,MMP12,MMP9,OSM,PFKFB3,PIM1,PLAUR,PTAFR,RGCC,S100A8,S100A9,SERPINA3,SLC7A11,STAT1,STEAP4,TGM1,TGM2,TLR2,TNF,TNFAIP6,TNFRSF1A,TNFRSF1B,XDH,ZBTB16	42
Immunological Disease	Abnormal morphology of immune system	3.22e-13			B2M,C3,CCR1,CD274,CSF1,DDX58,FCER1G,FGR,HCK,IGHM,IL1RN,IL4R,IRF1,ITGAM,LILRB3,Ly6a (includes others),MMP9,MXD1,NFIL3,PIGR,PIK3AP1,Serpina3g (includes others),Srgn,TAP1,TLR2,TNF,TNFRSF1A	27
Cardiovascular System Development and Function,Organismal Development	Vasculogenesis	3.29e-13	Increased	2.757	C3,C5AR1,CAMP,CFB,CSF1,CSF2RB,CXCL10,CXCR2,CYBB,FPR2,GADD45A,HMOX1,IFI16,IGFBP3,IL1A,IL1B,IL1RN,IL4R,ITGA7,ITGAM,LCN2,LRG1,LTB4R,MMP12,MMP9,OSM,PFKFB3,PIM1,PIM3,PLA2G7,PLAT,PLAUR,PTAFR,RGCC,RND1,S100A8,S100A9,S1PR1,SERPINA3,STAT1,TGM2,TNF,VCAM1,WARS,XDH	45
Organismal Injury and Abnormalities	Damage of mice	3.58e-13		1.49	C3,CD274,CEBPD,CFP,FCGR3A/FCGR3B,IGHM,IL1B,IL1RN,LBP,LITAF,MMP12,MMP9,RNF213,TGM2,TNF,ZBTB16	16
Hematological System Development and Function,Humoral Immune Response,Lymphoid Tissue Structure and Development,Tissue Morphology	Quantity of B lymphocytes	3.76e-13		-0.877	C3,CAMP,CD274,CD300LF,CLEC4D,CSF1,CXCR2,FCER1G,FCGR2A,GADD45G,HCLS1,Ighd,IGHM,LCN2,LILRB3,MS4A1,PAX5,PIK3AP1,PIM1,PIM3,PNP,RAC2,S1PR1,SAMSN1,STAT1,TNF,TNFRSF1B,TYROBP,VCAM1	29
Cellular Movement,Hematological System Development and Function,Immune Cell Trafficking,Inflammatory Response	Cell movement of monocytes	3.96e-13	Increased	3.417	CAMP,CCL3L3,CCL4,CCR1,CXCL10,CXCL3,CXCR2,FPR1,FPR2,IL1B,ITGAM,MMP12,MMP9,PLA2G7,PLAUR,RAC2,SERPINA3,TNF,TNFRSF1A,VCAM1	20
Cellular Movement,Hematological System Development and Function,Immune Cell Trafficking,Inflammatory Response	Chemotaxis of mononuclear leukocytes	4.07e-13	Increased	3.301	ADAM8,CAMP,CCL3L3,CCL4,CCR1,Chil3/Chil4,CXCL10,CXCL3,Cxcl9,CXCR2,FPR1,FPR2,IL1B,MMP9,PLA2G7,PLAUR,RAC2,S1PR1,SERPINA3,TLR2,TNF	21
Cell Death and Survival	Apoptosis of neutrophils	4.38e-13		0.318	CAMP,CYBB,HCAR2,IL1B,IL1RN,LCN2,MMP8,NAMPT,SIGLEC9,SLPI,TNF,TREM1,TSC22D3	13
Digestive System Development and Function,Gastrointestinal Disease,Hepatic System Development and Function,Hepatic System Disease,Inflammatory Disease,Inflammatory Response,Organ Development,Organismal Injury and Abnormalities	Inflammation of liver	4.47e-13		-1.317	C3,CCL3L3,CCL4,CD14,CD274,CSF1,CSF2RB,CXCL10,CXCL3,DDX58,FCGR2A,FCGR3A/FCGR3B,GBP2,HMOX1,HPX,IL1RN,IL4R,ITGAM,MAT1A,MMP9,PLAUR,SLC7A11,SOD2,STAT1,TNF,TNFRSF1A,TNFRSF1B,TYROBP	28
Cell-To-Cell Signaling and Interaction	Activation of lymphatic system cells	4.68e-13	Increased	2.881	B2M,C3,CCL4,CD274,CD300LF,CSF2RB,CXCL10,DDX58,FCER1G,FCGR2A,FCGR3A/FCGR3B,GADD45A,IGHM,IL1A,IL1B,IL1RN,IRF1,ITGAM,LILRB3,NCF1,NFIL3,OSM,PAX5,S100A9,SAMSN1,SLC11A1,STAT1,STX11,TLR2,TNF,TNFRSF1B,TREML2,TYROBP	33
Cellular Function and Maintenance	Homeostasis of leukocytes	4.89e-13	Increased	3.06	B2M,C5AR1,CD274,CLEC4E,CSF2RB,CXCL10,CXCR2,FCER1G,FCGR2A,GADD45G,HPX,IL1A,IL1B,IL1RN,IL4R,IRF1,LGALS9B,LILRB3,MSR1,NFIL3,OSM,PAX5,PIM1,PNP,PSMB8,RSAD2,S1PR1,STAT1,STAT2,TAPBP,THEMIS2,TLR2,TNF,TNFRSF1A,TNFRSF1B,TYROBP,USP18,ZBTB16	38
Immunological Disease	Immunodeficiency	5.3e-13			B2M,C3,CFB,CFP,CYBB,FCGR2A,FCGR3A/FCGR3B,IFITM2,IGHM,IL4R,IRF7,ISG15,MS4A1,NCF1,OAS1,PNP,RAC2,SERPING1,STAT1,STAT2,TAP1,TAPBP,TLR2,TLR6	24
Lipid Metabolism,Molecular Transport,Small Molecule Biochemistry	Concentration of lipid	5.32e-13		-0.633	ADH1C,ALOX5AP,C3,CAMP,CD14,CFB,CSF1,CYBB,DGAT2,FCER1G,FPR2,GBP5,GLA,GRINA,HCAR2,HELZ2,HMOX1,IL1A,IL1B,IL1R2,IL1RN,IL4R,LBP,LCN2,LIPG,MMP8,MMP9,MSR1,NAMPT,NFIL3,PLAT,RGCC,S100A8,S100A9,SOD2,STEAP4,TGM2,TLR2,TNF,TNFRSF1A,TRIB1,TSC22D3,VCAM1,VNN1,XDH,ZBTB16	46
Infectious Diseases	Infection of cells	6.27e-13		0.677	ACOD1,C1R,C3,CASP4,CCL4,CCR1,CD300LF,CSF1,CXCR2,CYBB,DDX58,EIF2AK2,F10,FPR1,HCK,IFI35,Ifitm1,IFITM2,IFITM3,Ifitm6,Igtp,IKBKE,IL1A,IL36G,IRF1,ITGAM,LCN2,LTB4R,MMP9,PSME2,PTAFR,RND1,RSAD2,SAMHD1,SELPLG,SEMA7A,STAT1,STAT2,TAP1,Tlr13,TLR2,TNF,TNFRSF1B,TRIM21	44
Cellular Development,Connective Tissue Development and Function,Tissue Development	Differentiation of connective tissue cells	7.27e-13	Increased	2.405	ADAM8,C3,C5AR1,CCL3L3,CCR1,CD300LF,CEBPD,CSF1,EIF2AK2,FCER1G,FOSL1,GDPD2,HMOX1,IFI16,IGFBP3,IL1A,IL1B,LGALS3BP,LILRB3,LRG1,Ly6a (includes others),MMP9,NAMPT,NOD1,OSM,PLAC8,PLAUR,PSMB8,S100A8,SBNO2,SEMA7A,SNX10,SOD2,STAT1,STEAP4,TLR2,TNF,TSC22D3,TYROBP,Wfdc21,ZBTB16	41
Cell Death and Survival	Cell death of lymphatic system cells	7.72e-13		1.746	ADAM8,C5AR1,CAMP,CASP4,CCL4,CD274,CSF1,CXCL10,EIF2AK2,FCGR3A/FCGR3B,FOSL1,GADD45A,IGHM,IKBKE,IL1A,IL1B,Irgm1,LCN2,MS4A1,PIM1,PNP,RAC2,S1PR1,STAT1,TGM2,TLR2,TNF,TNFRSF1A,TNFRSF1B,TSC22D3,ZBTB16	31
Cardiovascular Disease,Organismal Injury and Abnormalities,Skeletal and Muscular Disorders	Myocardial infarction	8.24e-13		-1.607	ADAM8,C3,CCL3L3,CD14,CSF1,CYBB,F10,FCER1G,FCGR2A,FCGR3A/FCGR3B,HMOX1,IL1RN,ITGAM,MMP9,PIM1,PLAT,STAT1,TGM2,TLR2,TNF,TNFRSF1A,TNFRSF1B	22
Cardiovascular Disease,Organismal Injury and Abnormalities	Peripheral vascular disease	8.69e-13			B2M,C5AR1,CCR1,CD53,CSF2RB,CXCL3,CYBB,F10,FCGR2A,FCGR3A/FCGR3B,FPR1,HCAR2,HCK,HCLS1,LCN2,MAT1A,MMP9,MSR1,PLA2G7,PLAT,PLAUR,PLEKHO2,S100A9,SAMSN1,SERPINA3,SLC2A3,SNX10,TNF,TNFRSF1A,TREM1,VCAM1,XDH	32
Infectious Diseases,Respiratory Disease	Infection of respiratory tract	9.02e-13			CAMP,CEBPD,CLEC4E,CSF2RB,FCGR3A/FCGR3B,FPR1,ITGAM,LCN2,LTB4R,MXD1,NCF1,NFIL3,PGLYRP1,PTAFR,S100A9,SLC2A3,SLPI,TLR2,TNF	19
Immunological Disease	Abnormal quantity of cytokine	9.22e-13			B2M,C3,CCL3L3,CD14,CEBPD,CXCR2,IFIH1,IRF1,LBP,MMP9,OLFM4,PLAT,PLAUR,TLR2,TNF,TNFRSF1A	16
Cell Death and Survival	Apoptosis of leukemia cell lines	9.63e-13		1.088	B2M,C5AR1,CAMP,CEBPD,CSF2RB,FGR,HCK,HCLS1,HMOX1,ITGAM,LGALS3BP,MSR1,NFIL3,PIM1,PLA2G7,S100A8,S100A9,SOD2,TLR2,TNF,TNFRSF1A,TSC22D3,USP18,VNN1,ZBTB16	25
Cellular Development,Cellular Growth and Proliferation,Organ Development,Skeletal and Muscular System Development and Function,Tissue Development	Proliferation of smooth muscle cells	9.63e-13	Increased	2.908	ALOX5AP,CEBPD,HMOX1,IGFBP3,IL1A,IL1B,IL1RN,IRF1,MMP8,MMP9,NAMPT,NCF1,OSM,PLAT,PLAUR,PTAFR,S1PR1,STAT1,TGM2,TLR2,TNF,TNFRSF1A,TNFRSF1B,TRIB1,XDH	25
Cell-To-Cell Signaling and Interaction,Hematological System Development and Function,Immune Cell Trafficking,Inflammatory Response	Adhesion of neutrophils	9.84e-13	Increased	2.55	C3,CXCL3,CXCR2,CYBB,IL1B,ITGAM,LILRB3,PLAUR,S100A8,S100A9,SELL,SELPLG,TLR2,TNF,VCAM1	15
Cellular Function and Maintenance	Engulfment of bacteria	1e-12	Increased	3.54	C3,CAMP,CD14,FCGR2A,FPR1,ITGAM,LCN2,MSR1,PIGR,S100A9,SELPLG,TLR2,TNF	13
Gastrointestinal Disease,Inflammatory Disease,Inflammatory Response,Organismal Injury and Abnormalities	Colitis	1.11e-12		-0.311	B2M,C3,CD274,CFB,CXCL10,CXCL3,DDX58,F10,FPR2,GBP2,IGHM,IL1B,IL1RN,LBP,LCN2,MMP9,NCF1,NFIL3,NOD1,S100A8,S1PR1,SLPI,STAT1,TLR2,TNF,TNFRSF1A,TREM1,XDH	28
Cellular Movement	Extravasation of cells	1.14e-12	Increased	2.796	ADAM8,CCL3L3,CCL4,CCR1,Chil3/Chil4,CSF1,IL1B,ITGAM,PTAFR,S100A9,SELL,TLR2,TNF,TNFAIP6	14
Cellular Function and Maintenance	Lymphocyte homeostasis	1.27e-12	Increased	2.894	B2M,C5AR1,CD274,CLEC4E,CXCL10,CXCR2,FCER1G,FCGR2A,GADD45G,HPX,IL1A,IL1B,IL1RN,IL4R,IRF1,LGALS9B,LILRB3,MSR1,NFIL3,OSM,PAX5,PIM1,PNP,PSMB8,RSAD2,S1PR1,STAT1,STAT2,TAPBP,THEMIS2,TLR2,TNF,TNFRSF1A,TNFRSF1B,TYROBP,USP18,ZBTB16	37
Cell Death and Survival,Organismal Injury and Abnormalities	Cell death of epithelial cells	1.29e-12	Increased	2.622	ATP2B2,CAMP,CASP4,CEBPD,Clca3a1/Clca3a2,CXCL10,CXCL3,DAXX,EIF2AK2,GADD45A,GSDMD,HMOX1,IGFBP3,IL1B,IL1RN,IRF1,LCN2,NAMPT,NCF1,NDRG1,OSM,PIM1,PLAT,PLAUR,PTAFR,S1PR1,SEMA7A,SOD2,STAT1,TGM2,TLR2,TNF,TNFRSF1A,TNFRSF1B	34
Hematological Disease	Cytopenia	1.3e-12		0.736	B2M,C3,C5AR1,CCL3L3,CD14,CFB,F10,FCER1G,FCGR2A,FCGR3A/FCGR3B,IGHM,IRF7,LCN2,Ly6a (includes others),MMP9,MS4A1,OAS2,PIK3AP1,PLAT,PLEK,PTAFR,S1PR1,SLC11A1,STAT2,STX11,TAP1,TNF,VNN1	28
Organismal Injury and Abnormalities	Injury of mice	1.32e-12		1.769	C3,CD274,CEBPD,CFP,FCGR3A/FCGR3B,IGHM,IL1B,LBP,LITAF,MMP12,MMP9,RNF213,TGM2,TNF,ZBTB16	15
Cell Death and Survival	Cell viability of leukocytes	1.43e-12	Increased	3.343	C3,CCL4,CSF1,CSF2RB,FCER1G,FCGR3A/FCGR3B,HCK,IGHM,IL1B,MSR1,NFIL3,PARP14,PAX5,PIM1,PLAT,RAC2,Saa3,SOD2,STAT1,TGM2,TNF,TNFRSF1B,TSC22D3,TYROBP	24
Hematological Disease,Infectious Diseases	Infection of myeloid cells	1.44e-12		0.97	CASP4,CCR1,CSF1,EIF2AK2,FPR1,HCK,ITGAM,PTAFR,SAMHD1,SEMA7A	10
Cell-To-Cell Signaling and Interaction,Hematological System Development and Function,Immune Cell Trafficking,Inflammatory Response	Activation of lymphocytes	1.47e-12	Increased	3.157	B2M,C3,CCL4,CD274,CSF2RB,CXCL10,DDX58,FCER1G,FCGR2A,FCGR3A/FCGR3B,GADD45A,IGHM,IL1A,IL1B,IL1RN,IRF1,ITGAM,LILRB3,NCF1,NFIL3,OSM,PAX5,S100A9,SAMSN1,SLC11A1,STAT1,STX11,TLR2,TNF,TNFRSF1B,TREML2,TYROBP	32
Cellular Movement,Immune Cell Trafficking	Migration of lymphatic system cells	1.49e-12	Increased	4.289	C3,CAMP,CCL3L3,CCL4,CCR1,CD274,Chil3/Chil4,CXCL10,CXCL3,Cxcl9,CXCR2,DDX58,HCLS1,IL1B,Ly6a (includes others),MMP9,NFIL3,OSM,RAC2,S1PR1,SELL,SELPLG,STAT1,TGM2,TLR2,TNF,TNFRSF1A,TNFRSF1B,VCAM1	29
Cellular Movement,Hematological System Development and Function,Immune Cell Trafficking,Inflammatory Response	Cellular infiltration by macrophages	1.91e-12	Increased	2.569	C3,C5AR1,CCL4,CCR1,CSF1,CXCL10,CYBB,HMOX1,IKBKE,IL1A,IL1B,IL1RN,NDRG1,RAC2,SELL,SERPING1,STAT1,TLR2,TNF	19
Cell-To-Cell Signaling and Interaction,Cellular Function and Maintenance,Hematological System Development and Function	Phagocytosis of granulocytes	2.25e-12	Increased	3.395	C3,CAMP,CSF2RB,CXCL10,FCGR2A,FCGR3A/FCGR3B,ITGAM,LCN2,PLAUR,SELPLG,TNF,TREM1	12
Cellular Movement,Hematological System Development and Function,Immune Cell Trafficking	Cellular infiltration by mononuclear leukocytes	2.28e-12	Increased	2.286	C3,CCL3L3,CCL4,CCR1,CD274,CXCL10,HCK,HMOX1,IL1B,Ly6a (includes others),MAT1A,MMP12,MMP9,OLFM4,OSM,SELPLG,STAT1,TNF,TNFRSF1A,VCAM1	20
Cellular Growth and Proliferation	Colony formation of cells	2.36e-12		-1.555	CAMP,CCL3L3,CCL4,Clca3a1/Clca3a2,CSF1,CSF2RB,CXCL3,EIF2AK2,GADD45A,GADD45G,HCAR2,HCK,HMOX1,IFI16,IFIH1,IFITM3,IGFBP3,IL1A,IL1B,IL1RN,MMP12,MMP9,MXD1,NDRG1,PAX5,RAC2,Slfn2,SLFN5,SLPI,SOD2,TGM2,TLR2,TNF,ZBTB16	34
Cellular Movement,Hematological System Development and Function,Immune Cell Trafficking	Lymphocyte migration	2.41e-12	Increased	4.187	C3,CAMP,CCL3L3,CCL4,CCR1,CD274,Chil3/Chil4,CXCL10,CXCL3,Cxcl9,CXCR2,DDX58,HCLS1,IL1B,Ly6a (includes others),NFIL3,OSM,RAC2,S1PR1,SELL,SELPLG,STAT1,TGM2,TLR2,TNF,TNFRSF1A,TNFRSF1B,VCAM1	28
Connective Tissue Development and Function,Tissue Morphology	Quantity of connective tissue	2.71e-12	Increased	2.763	ATP2B2,C3,C5AR1,CD14,Cd33,CEBPD,CSF1,DGAT2,EIF2AK2,GGT1,HCK,HMOX1,IGFBP3,IGHM,IL1A,IL1RN,ITGAM,LCN2,Ly6a (includes others),MMP9,MSR1,MXD1,NFIL3,PAX5,PIM1,PIM3,RAC2,S1PR1,SOD2,STAT1,STEAP4,STX11,TGM2,TNF,TSC22D3,TYROBP,XDH	37
Organismal Injury and Abnormalities	Fibrosis	2.83e-12		-0.793	ARG2,C3,C5AR1,CCR1,CSF1,CYBB,HCK,HMOX1,HPX,IGHM,IKBKE,IL1B,IL1R2,IL1RN,KLF15,LCN2,MMP12,MMP8,MMP9,NAMPT,NCF1,OSM,PLAC8,PLAT,PLAUR,SELL,SELPLG,SEMA7A,SLC7A11,SOD2,STAT1,TLR2,TNF,TNFRSF1A,TNFRSF1B,XDH	36
Cell Death and Survival	Cell viability of blood cells	3.2e-12	Increased	3.47	C3,CCL4,CSF1,CSF2RB,FCER1G,FCGR3A/FCGR3B,GADD45A,HCK,IGHM,IL1B,MSR1,NFIL3,PARP14,PAX5,PIM1,PLAT,RAC2,Saa3,SOD2,STAT1,TGM2,TNF,TNFRSF1B,TSC22D3,TYROBP	25
Immunological Disease	Immediate hypersensitivity	3.52e-12	Increased	2.044	ALOX5AP,C3,CAMP,CCRL2,CD300LF,CSF2RB,FCER1G,FCGR2A,FGR,GADD45A,HCK,IGHM,IL1A,IL1RN,IL4R,LBP,Ly6a (includes others),OSM,PLA2G7,PTAFR,S100A8,S100A9,STAT1,TLR2,TNF,TNFRSF1A	26
Hematological Disease,Infectious Diseases	Endotoxemia	3.62e-12		0.994	B2M,CAMP,CASP4,CD14,HCK,IL1RN,ITGAM,S100A9,SERPING1,STAT1,TGM2,TNF,TNFRSF1A,TNFRSF1B,TREM1,Trim30a/Trim30d	16
Cell Signaling,Cellular Function and Maintenance,Molecular Transport,Vitamin and Mineral Metabolism	Flux of Ca2+	4.02e-12	Increased	2.951	C3,CAMP,CCL3L3,CCL4,CCR1,CXCL10,CXCL3,CXCR2,CYBB,EFHD2,FCGR2A,FCGR3A/FCGR3B,FGR,FPR1,FPR2,HCK,IGHM,IL1B,LILRB3,LTB4R,MS4A1,RAC2,S1PR1,TLR2,TNF	25
Organismal Injury and Abnormalities,Tissue Morphology	Size of lesion	4.04e-12			ARG2,C3,CSF1,CXCL3,DAXX,FCER1G,HMOX1,IL1A,IL1B,IL1RN,IRF1,ITGAM,LCN2,MMP12,MMP9,MSR1,NAMPT,OSM,PIM1,PLAT,SERPING1,STAT1,TGM2,TLR2,TNFRSF1A,TNFRSF1B,VCAM1	27
Infectious Diseases,Organismal Injury and Abnormalities	Septic shock	4.07e-12		1.498	B2M,C3,CASP4,CD14,F10,FCGR2A,FCGR3A/FCGR3B,HCK,HPX,IL1B,IL1RN,ITGAM,S100A9,STAT1,TGM2,TLR2,TNF,TNFRSF1A,TNFRSF1B,TREM1,Trim30a/Trim30d	21
Dermatological Diseases and Conditions,Infectious Diseases,Organismal Injury and Abnormalities	Leprosy	4.11e-12			ALOX5AP,CCL4,CCR1,CCRL2,CD14,FCER1G,FCGR2A,IGHM,LILRB3,MSR1,SLPI,TLR2,TLR6,TNF	14
Cell-To-Cell Signaling and Interaction	Binding of tumor cell lines	4.5e-12		1.865	CAMP,CCL4,CD14,CD177,CD274,CSF1,CXCL10,CXCL3,CXCR2,CYBB,F10,FCGR2A,HCK,IFITM3,IGFBP3,IL1B,IL1R2,ITGAM,LGALS3BP,OSM,PLAUR,SELL,SELPLG,SERPING1,STAT1,TGM2,TLR2,TNF,VCAM1	29
Hematological System Development and Function,Hypersensitivity Response,Tissue Morphology	Quantity of eosinophils	4.58e-12		0.692	ADAM8,C5AR1,CFP,CSF2RB,GADD45A,IGFBP3,ITGAM,MMP12,MMP9,PGLYRP1,SELL,SELPLG,TNF,TNFRSF1A,TNFRSF1B,TRIB1	16
Inflammatory Disease,Respiratory Disease	Asthma	4.64e-12		0.896	ARG2,C1R,C3,CXCL10,FCGR2A,FCGR3A/FCGR3B,FPR2,HMOX1,IL1B,IL1RN,IL4R,ITGAM,LCN2,MMP12,MMP9,NOD1,PLA2G7,SELL,SERPING1,TLR2,TNF,VCAM1	22
Cellular Growth and Proliferation,Organismal Development	Growth of bacteria	4.78e-12		-1.322	CAMP,CEBPD,IL1B,IL1RN,ITGAM,LCN2,PTAFR,TAP1,TLR2,TLR6,TNF,TNFRSF1A,USP18,Wfdc17	14
Cell Death and Survival	Cell death of leukemia cell lines	4.87e-12		1.19	B2M,C5AR1,CAMP,CEBPD,CSF2RB,FGR,HCK,HCLS1,HMOX1,IL1B,ITGAM,LGALS3BP,MSR1,NFIL3,PIM1,PLA2G7,S100A8,S100A9,SOD2,TLR2,TNF,TNFRSF1A,TSC22D3,USP18,VNN1,ZBTB16	26
Cell Death and Survival	Cell death of mononuclear leukocytes	4.94e-12		1.899	ADAM8,CAMP,CASP4,CCL4,CD274,CSF1,CXCL10,EIF2AK2,FCGR3A/FCGR3B,FOSL1,IGHM,IKBKE,IL1A,IL1B,Irgm1,LCN2,MS4A1,PNP,RAC2,S100A8,S1PR1,STAT1,TGM2,TLR2,TNF,TNFRSF1A,TNFRSF1B,TSC22D3,ZBTB16	29
Organismal Injury and Abnormalities,Reproductive System Disease	Endometriosis	4.94e-12			ATP2B2,CCL4,CCR1,CXCL10,CXCR2,FPR2,GBP2,IL18RAP,IL1A,IL1R2,ITGA7,ITGAM,LTB4R,MMP9,MXD1,NFIL3,PFKFB3,PLAUR,PTAFR,QSOX1,RGCC,S100A8,S100A9,SLC2A3,SLPI,TNF,TNFRSF1A,TNFRSF1B,ZBTB16	29
Lipid Metabolism,Small Molecule Biochemistry	Synthesis of prostaglandin	5.05e-12	Increased	2.103	CAMP,CD14,CSF1,FCER1G,FCGR2A,HMOX1,IGHM,IL18RAP,IL1A,IL1B,IL1R2,IL1RN,NCF1,OSM,PTAFR,S1PR1,SIGLEC9,TNF,TNFRSF1A	19
Cell-To-Cell Signaling and Interaction,Cellular Movement,Hematological System Development and Function,Immune Cell Trafficking,Inflammatory Response	Recruitment of monocytes	5.33e-12		1.673	CAMP,CCL4,CSF1,CXCL10,CXCL3,FGR,FPR2,HCK,IL1B,TNF,TNFRSF1B,VCAM1	12
Hematological Disease,Infectious Diseases,Organismal Injury and Abnormalities	Endotoxin shock response	5.55e-12		1.474	B2M,CASP4,CD14,HCK,IL1RN,ITGAM,S100A9,STAT1,TGM2,TNF,TNFRSF1A,TNFRSF1B,TREM1,Trim30a/Trim30d	14
Cellular Development,Cellular Growth and Proliferation,Hematological System Development and Function,Hematopoiesis,Lymphoid Tissue Structure and Development,Tissue Development	Differentiation of phagocytes	5.58e-12	Increased	3.208	CAMP,CSF1,CSF2RB,CXCL10,CYBB,HCLS1,IFI16,IL1A,IL1RN,IRF7,ITGAM,LILRB3,NFIL3,PAX5,SIGLEC9,STAT1,TLR2,TLR6,TNF,TNFRSF1A,TREM1,TRIB1,TYROBP,USP18	24
Cardiovascular Disease,Organismal Injury and Abnormalities	Acute coronary syndrome	6.21e-12		-1.607	ADAM8,C3,CCL3L3,CD14,CSF1,CYBB,F10,FCER1G,FCGR2A,FCGR3A/FCGR3B,HMOX1,IL1RN,ITGAM,MMP9,PIM1,PLA2G7,PLAT,STAT1,TGM2,TLR2,TNF,TNFRSF1A,TNFRSF1B	23
Dermatological Diseases and Conditions,Infectious Diseases,Organismal Injury and Abnormalities	Lepromatous leprosy	6.99e-12			CCL4,CCR1,CCRL2,CD14,FCER1G,FCGR2A,IGHM,LILRB3,MSR1,TLR2,TLR6	11
Connective Tissue Disorders,Inflammatory Disease,Inflammatory Response,Organismal Injury and Abnormalities,Skeletal and Muscular Disorders	Polyarthritis	7.08e-12		0.532	CCL4,CCR1,CD274,FPR2,IL1A,IL1B,IL1R2,IL1RN,IL4R,OSM,PLAT,PLAUR,S100A8,S100A9,STAT1,TLR2,TNF,TNFRSF1A,TNFRSF1B	19
Dermatological Diseases and Conditions,Inflammatory Disease,Inflammatory Response,Organismal Injury and Abnormalities	Dermatitis	7.22e-12		0.998	C3,C5AR1,CAMP,CD300LF,CSF2RB,EIF2AK2,FCER1G,FCGR2A,FGR,GADD45A,HCK,IGHM,IL1A,IL1B,IL1RN,IL4R,IRF9,LTB4R,OSM,PGLYRP1,PTAFR,S100A8,S100A9,SELL,SELPLG,SLPI,STAT1,TLR2,TNF,TNFRSF1A	30
Hematological System Development and Function,Immune Cell Trafficking,Inflammatory Response,Tissue Development	Accumulation of antigen presenting cells	7.43e-12	Increased	2.447	C5AR1,CCR1,CSF1,FOSL1,HMOX1,IL1RN,IRF1,ITGAM,PLAT,S100A9,STAT1,TNF,TNFRSF1B,TYROBP	14
Drug Metabolism,Lipid Metabolism,Small Molecule Biochemistry	Synthesis of prostaglandin E2	8.87e-12		1.724	CAMP,CD14,CSF1,FCGR2A,IGHM,IL18RAP,IL1A,IL1B,IL1R2,IL1RN,NCF1,OSM,PTAFR,S1PR1,SIGLEC9,TNF,TNFRSF1A	17
Cellular Movement,Hematological System Development and Function,Immune Cell Trafficking,Inflammatory Response	Cell movement of dendritic cells	9.15e-12	Increased	2.484	C3,C5AR1,CCL3L3,CCL4,CCR1,CCRL2,CXCL10,CXCR2,CYBB,FPR1,FPR2,HCLS1,IL1A,IL1B,LTB4R,PIGR,S1PR1,TNF	18
Cellular Movement,Hematological System Development and Function,Immune Cell Trafficking	Mobilization of granulocytes	9.37e-12	Increased	2.789	CCL3L3,CCL4,CCR1,CXCL3,CXCR2,FPR1,IL1B,LCN2,TNF	9
Infectious Diseases	Infection by RNA virus	1.1e-11		0.505	B2M,C1R,C3,CCL4,CCR1,CD14,CD300LF,CSF1,CSF2RB,CXCL10,CXCR2,CYBB,DDX58,EIF2AK2,FCGR2A,FCGR3A/FCGR3B,FPR1,IFI35,IFIH1,IFITM2,IFITM3,IKBKE,IL1A,IL36G,IL4R,IRF1,ISG15,ITGAM,LCN2,LTB4R,MMP9,MS4A1,PSME2,PTAFR,RND1,RSAD2,SAMHD1,SLPI,STAT1,STAT2,TAP1,Tlr13,TLR2,TNF,TNFRSF1B,XDH	46
Lipid Metabolism,Small Molecule Biochemistry	Fatty acid metabolism	1.16e-11	Increased	2.561	ALOX5AP,C5AR1,CAMP,CD14,CSF1,CXCL3,FCER1G,FCGR2A,FGR,FPR1,GGT1,HCAR2,HMOX1,IGHM,IL18RAP,IL1A,IL1B,IL1R2,IL1RN,LBP,LIPG,LTB4R,MMP12,MS4A1,MSR1,NCF1,OSM,PTAFR,S100A8,S100A9,S1PR1,SIGLEC9,TLR2,TNF,TNFRSF1A,VNN1	36
Cell Death and Survival	Cell death of lymphocytes	1.24e-11	Increased	2.113	ADAM8,CAMP,CASP4,CCL4,CD274,CSF1,CXCL10,EIF2AK2,FCGR3A/FCGR3B,FOSL1,IGHM,IKBKE,IL1A,IL1B,Irgm1,LCN2,MS4A1,PNP,RAC2,S1PR1,STAT1,TGM2,TLR2,TNF,TNFRSF1A,TNFRSF1B,TSC22D3,ZBTB16	28
Cell-mediated Immune Response,Cellular Development,Cellular Function and Maintenance,Cellular Growth and Proliferation,Embryonic Development,Hematological System Development and Function,Hematopoiesis,Lymphoid Tissue Structure and Development,Organ Development,Organismal Development,Tissue Development	T cell development	1.25e-11	Increased	2.929	B2M,C5AR1,CD274,CLEC4E,CXCL10,CXCR2,FCER1G,FCGR2A,GADD45G,HPX,IL1A,IL1B,IL4R,IRF1,LGALS9B,MSR1,OSM,PAX5,PIM1,PNP,PSMB8,RSAD2,S1PR1,STAT1,STAT2,TAPBP,THEMIS2,TLR2,TNF,TNFRSF1A,TNFRSF1B,TYROBP,USP18,ZBTB16	34
Molecular Transport	Quantity of metal ion	1.26e-11	Increased	3.703	ATP2B2,C3,C5AR1,CCL3L3,CCL4,CCR1,CSF1,CXCL10,CXCL3,CXCR2,CYBB,FCER1G,FCGR2A,FCGR3A/FCGR3B,FPR1,FPR2,IGHM,IL1B,ITGAM,PLAUR,S100A8,S100A9,S1PR1,SELL,TGM2,TNF,TRIM21,TSC22D3,VCAM1,XDH	30
Cancer,Cell Death and Survival,Organismal Injury and Abnormalities,Tumor Morphology	Necrosis of tumor	1.42e-11		0.994	B2M,CD14,CEBPD,CHMP4B,CSF1,DAXX,EIF2AK2,GADD45A,HMOX1,IGFBP3,IGHM,IL1A,IL1B,IRF1,IRF7,MMP9,MS4A1,NAMPT,NDRG1,Ngp,PARP14,PIM3,PLAUR,PNP,SELL,SERPINA3,SLC7A11,TNF,TNFRSF1B,TRIB1,VCAM1	31
Cell Signaling,Molecular Transport,Vitamin and Mineral Metabolism	Mobilization of Ca2+	1.45e-11	Increased	3.217	B2M,C3,C5AR1,CAMP,CCL4,CCR1,CXCL10,CXCL3,CXCR2,FCER1G,FCGR2A,FCGR3A/FCGR3B,FPR1,FPR2,LILRB3,LTB4R,Ly6a (includes others),MS4A1,PIK3AP1,PLAUR,PTAFR,RAC2,SELL,TLR2,TNF,TREM1	26
Organismal Survival	Organismal death	1.65e-11	Decreased	-5.172	ADH1C,B2M,C3,C5AR1,CAMP,CASP4,CCL3L3,CCR1,CD14,CD274,CEBPD,CFB,CFP,CSF1,CXCL10,CXCL3,Cxcl9,CXCR2,CYBB,DAXX,DDX58,DGAT2,EIF2AK2,F10,FCER1G,FOSL1,FPR2,GADD45A,GGT1,HCK,HMOX1,IFIH1,IFIT2,IGFBP3,IGHM,Igtp,IKBKE,IL1A,IL1B,IL1RN,IL4R,IRF1,IRF7,IRF9,Irgm1,ISG15,ITGA7,ITGAM,LCN2,Ly6a (includes others),MMP12,MMP8,MMP9,MSR1,NCF1,NDRG1,NFIL3,OSM,PAX5,PFKFB3,PLAT,PLAUR,PTAFR,RAC2,S100A8,S100A9,S1PR1,SBNO2,SE…	86
Infectious Diseases	Infection by DNA virus	1.7e-11		-0.812	C3,CCL3L3,CCL4,CD274,CSF1,CSF2RB,CXCL10,CXCR2,EIF2AK2,F10,FCGR2A,FCGR3A/FCGR3B,IL1RN,IRF1,STAT1,TLR2,TNF,TRIM21	18
Dermatological Diseases and Conditions,Organismal Injury and Abnormalities	Chronic skin disorder	1.7e-11			C3,CASP4,CEBPD,FCGR2A,FCGR3A/FCGR3B,HMOX1,IL4R,IRF7,LCN2,LGALS3BP,MMP12,PSME2,S100A8,S100A9,SOD2,STAT1,TGM1,TNF	18
Cellular Development,Hematological System Development and Function,Lymphoid Tissue Structure and Development	Maturation of leukocytes	1.79e-11		1.543	CAMP,CSF1,HMOX1,IFIH1,IGHM,IL1A,IL1B,IL36G,IRF1,ITGAM,NFIL3,PARP14,SELL,Slfn1,Slfn2,STAT1,TLR2,TNF,TNFRSF1A,TNFRSF1B,TYROBP	21
Cellular Movement,Hematological System Development and Function,Immune Cell Trafficking,Inflammatory Response	Chemotaxis of macrophages	2.01e-11	Increased	2.401	C5AR1,CAMP,CCL3L3,CCL4,CSF1,CXCL10,CYBB,FPR2,HCAR2,HCK,IL4R,LITAF,SELL,TLR2,VCAM1	15
Cell-To-Cell Signaling and Interaction,Inflammatory Response	Response of monocytes	2.03e-11	Increased	2.121	CCR1,CD14,FCGR2A,FPR1,OSM,PTAFR,TLR2,TNF,TREM1	9
Cardiovascular System Development and Function,Tissue Development	Development of endothelial tissue	2.16e-11		1.069	C3,CAMP,CSF1,CXCL10,CXCR2,CYBB,FPR2,HMOX1,IL1A,IL1B,IL1RN,IL4R,LRG1,MMP9,OSM,PFKFB3,PIM1,PLAT,PLAUR,RGCC,S100A8,S100A9,SERPINA3,STAT1,TNF,VCAM1,XDH	27
Protein Synthesis	Quantity of IFNG in blood	2.24e-11		-1.632	CCR1,Igtp,IRF1,Irgm1,LGALS3BP,MMP9,NFIL3,SAMSN1,STAT1,STX11,TNF	11
Cell-To-Cell Signaling and Interaction,Cellular Movement,Immune Cell Trafficking	Attraction of phagocytes	2.24e-11	Increased	3.242	C3,C5AR1,CAMP,CCL4,CXCL10,CXCL3,CXCR2,FPR1,FPR2,IL1B,TNF	11
Organismal Injury and Abnormalities	Blood clot	2.35e-11		0.313	C3,CFB,F10,FCGR2A,HCAR2,HCLS1,HMOX1,IL1B,ITGAM,LGALS3BP,LILRB3,MS4A1,PLAT,SELL,SELPLG,SLC7A11,TGM2,TLR2,TNF,TNFRSF1A,TNFRSF1B	21
Cellular Development,Cellular Growth and Proliferation,Hematological System Development and Function,Humoral Immune Response,Lymphoid Tissue Structure and Development	Proliferation of B lymphocytes	2.46e-11		0.493	CD14,CLEC4D,FCGR3A/FCGR3B,HCK,IFI16,Ighd,IGHM,IL1B,IL1RN,IL4R,LGALS9B,LILRB3,MS4A1,PIK3AP1,PIM1,PIM3,S1PR1,SAMSN1,SLPI,STAT1,TLR2,TNF,TYROBP,ZBTB16	24
Connective Tissue Disorders,Hematological Disease,Organismal Injury and Abnormalities	Thrombocytopenia	2.68e-11		0.266	C3,CCL3L3,CFB,F10,FCER1G,FCGR2A,FCGR3A/FCGR3B,IRF7,LCN2,Ly6a (includes others),MMP9,MS4A1,OAS2,PLAT,PLEK,PTAFR,S1PR1,SLC11A1,STX11,TNF,VNN1	21
Cardiovascular System Development and Function,Cell-To-Cell Signaling and Interaction	Activation of vascular endothelial cells	2.91e-11	Increased	2.125	CAMP,CD14,CSF1,FPR2,IL1B,LBP,PLAUR,TLR2,TNF	9
Cell Signaling,Molecular Transport,Vitamin and Mineral Metabolism	Quantity of Ca2+	3.07e-11	Increased	3.703	ATP2B2,C3,C5AR1,CCL3L3,CCL4,CCR1,CSF1,CXCL10,CXCL3,CXCR2,FCER1G,FCGR2A,FCGR3A/FCGR3B,FPR1,FPR2,IGHM,IL1B,ITGAM,PLAUR,S100A8,S100A9,S1PR1,SELL,TGM2,TNF,TRIM21,VCAM1,XDH	28
Cell Death and Survival	Cell death of bone marrow-derived macrophages	3.28e-11		-0.345	CASP4,CSF1,EIF2AK2,HMOX1,PIK3AP1,PLAT,STAT1,TNF,TNFRSF1A,TREM1	10
Cell Death and Survival	Apoptosis of lymphatic system cells	3.43e-11		1.617	ADAM8,C5AR1,CASP4,CCL4,CD274,CSF1,EIF2AK2,FCGR3A/FCGR3B,FOSL1,GADD45A,IGHM,IKBKE,IL1A,IL1B,Irgm1,LCN2,PIM1,PNP,RAC2,S1PR1,STAT1,TLR2,TNF,TNFRSF1A,TNFRSF1B,TSC22D3,ZBTB16	27
Cell-To-Cell Signaling and Interaction,Cellular Function and Maintenance,Hematological System Development and Function,Inflammatory Response	Phagocytosis of neutrophils	3.44e-11	Increased	3.256	C3,CAMP,CSF2RB,CXCL10,FCGR2A,FCGR3A/FCGR3B,ITGAM,LCN2,PLAUR,SELPLG,TNF	11
Gastrointestinal Disease,Inflammatory Disease	Inflammatory Bowel Disease	3.53e-11		-0.605	B2M,CAMP,CD274,CSF2RB,CXCL10,CXCL3,F10,GBP2,IL1A,IL1B,IL1RN,IL36G,IRGM,LBP,LCN2,MMP9,NOD1,S100A8,S1PR1,SBNO2,SLPI,TLR2,TNF,TNFRSF1A,TREM1,XDH	26
Infectious Diseases	Infection by Herpesviridae	3.76e-11		-0.894	C3,CCL3L3,CCL4,CSF2RB,CXCL10,CXCR2,F10,FCGR2A,FCGR3A/FCGR3B,IL1RN,IRF1,STAT1,TLR2,TNF	14
Cellular Movement,Hematological System Development and Function,Immune Cell Trafficking	Migration of antigen presenting cells	4.25e-11	Increased	3.178	C3,CCL3L3,CCL4,CSF1,CXCL10,CXCL3,CYBB,FPR2,HCLS1,IL1B,IL1RN,MMP12,PIGR,RAC2,S1PR1,TLR2,TNF,TYROBP	18
Cell-To-Cell Signaling and Interaction,Cellular Growth and Proliferation,Hematological System Development and Function	Stimulation of leukocytes	4.25e-11		1.837	C3,C5AR1,CAMP,CASP4,CD274,CLEC4E,CSF1,CXCL10,CXCL3,HMOX1,IL1B,IL1RN,IL4R,LCN2,TLR2,TNF,TNFRSF1B,XDH	18
Infectious Diseases	Replication of vesicular stomatitis virus	4.96e-11	Decreased	-3.195	DDX58,IFIH1,IFITM2,IFITM3,IKBKE,IRF1,IRF9,OAS1,Oasl2,PARP12,STAT2,TAP1	12
Cellular Development	Maturation of blood cells	5.17e-11		1.692	CAMP,CSF1,HMOX1,IFIH1,IGHM,IL1A,IL1B,IL36G,IRF1,ITGAM,NFIL3,PARP14,SELL,Slfn1,Slfn2,STAT1,TLR2,TNF,TNFRSF1A,TNFRSF1B,TYROBP,ZBTB16	22
Cell-To-Cell Signaling and Interaction,Cellular Movement,Hematological System Development and Function,Immune Cell Trafficking	Recruitment of lymphocytes	5.47e-11	Increased	2.358	CCL4,CCR1,CLEC4E,CXCL10,CXCL3,DDX58,IL1B,OSM,S1PR1,SELL,SELPLG,TLR2,TNF,VCAM1	14
Cell-To-Cell Signaling and Interaction,Cellular Movement,Hematological System Development and Function,Immune Cell Trafficking,Inflammatory Response	Chemoattraction of phagocytes	5.5e-11	Increased	3.104	C3,C5AR1,CAMP,CCL4,CXCL10,CXCL3,CXCR2,FPR1,FPR2,TNF	10
Cell-To-Cell Signaling and Interaction	Response of lymphatic system cells	5.65e-11	Increased	2.15	C5AR1,CD274,CSF2RB,FCGR2A,HMOX1,IGHM,IL1B,MSR1,NAMPT,NCF1,NFIL3,PFKFB3,PLAUR,PNP,SELPLG,TLR2,TNF,TNFRSF1A,TNFRSF1B,TREML2	20
Cellular Development,Cellular Growth and Proliferation,Organ Development,Skeletal and Muscular System Development and Function,Tissue Development	Proliferation of muscle cells	5.9e-11	Increased	2.857	ALOX5AP,CEBPD,CXCL10,HMOX1,IFI16,IGFBP3,IL1A,IL1B,IL1RN,IRF1,MMP8,MMP9,NAMPT,NCF1,OSM,PLAT,PLAUR,PTAFR,S1PR1,STAT1,TGM2,TLR2,TNF,TNFRSF1A,TNFRSF1B,TRIB1,XDH	27
Cancer,Hematological Disease,Organismal Injury and Abnormalities	Hematologic cancer of cells	6.06e-11			B2M,C1R,C3,CD14,CXCL10,GADD45A,GBP2,HCK,IFI35,IFI44,IFIT2,IFIT3,IGHM,IRF7,ISG15,ITGAM,MMP12,MMP9,MS4A1,OAS1,OAS2,PAX5,PIM1,RGCC,ROS1,RSAD2,S1PR1,SELL,SELPLG,STAT1,STAT2,TLR2,VCAM1	33
Hematological Disease,Immunological Disease	T-cell lymphoproliferative disorder	6.06e-11			B2M,C1R,C3,CD14,CXCL10,GADD45A,GBP2,HCK,IFI35,IFI44,IFIT2,IFIT3,IGHM,IRF7,ISG15,ITGAM,MMP12,MMP9,MS4A1,OAS1,OAS2,PAX5,PIM1,RGCC,ROS1,RSAD2,S1PR1,SELL,SELPLG,STAT1,STAT2,TLR2,VCAM1	33
Cellular Movement,Renal and Urological System Development and Function	Cell movement of kidney cell lines	6.75e-11	Increased	2.628	C3,CAMP,CCR1,CCRL2,CSF1,CTNND2,CXCL10,CXCR2,F10,FPR2,GLIPR2,ITGAM,MMP9,MSR1,PLAUR,RAC2,TLR2	17
Cardiovascular System Development and Function,Cellular Development,Cellular Function and Maintenance,Cellular Growth and Proliferation,Organismal Development,Tissue Development	Endothelial cell development	6.83e-11		1.279	C3,CAMP,CSF1,CXCL10,CXCR2,CYBB,FPR2,HMOX1,IL1A,IL1B,IL1RN,IL4R,LRG1,MMP9,OSM,PFKFB3,PIM1,PLAUR,RGCC,S100A8,S100A9,SERPINA3,STAT1,TNF,VCAM1,XDH	26
Cell-To-Cell Signaling and Interaction,Cellular Movement	Attraction of myeloid cells	7.05e-11	Increased	3.098	C3,CAMP,CCL4,CXCL10,CXCL3,CXCR2,FPR1,FPR2,IL1B,TNF	10
Cell Death and Survival,Organismal Injury and Abnormalities	Apoptosis of epithelial cells	7.63e-11		1.716	CAMP,Clca3a1/Clca3a2,CXCL10,DAXX,GADD45A,IL1B,IRF1,LCN2,NCF1,NDRG1,OSM,PLAT,PLAUR,PTAFR,S1PR1,SEMA7A,SOD2,STAT1,TGM2,TLR2,TNF,TNFRSF1A,TNFRSF1B	23
Lipid Metabolism,Molecular Transport,Small Molecule Biochemistry	Release of eicosanoid	7.67e-11	Increased	3.198	ALOX5AP,C3,CAMP,FCER1G,FCGR2A,FGR,HCK,IL1A,IL1B,IL1RN,LIPG,NAMPT,PTAFR,TNF,TNFRSF1A,XDH	16
Connective Tissue Development and Function,Skeletal and Muscular System Development and Function	Resorption of bone	7.99e-11		1.455	ADAM8,CSF1,FCER1G,FCGR3A/FCGR3B,GGT1,IL1A,IL1B,IL1RN,LTB4R,OSM,PTAFR,RAC2,S1PR1,STAT1,TNF,TNFRSF1A,TNFRSF1B,TYROBP	18
Cell-To-Cell Signaling and Interaction,Hematological System Development and Function,Immune Cell Trafficking,Inflammatory Response	Binding of macrophages	8.12e-11	Increased	2.659	CAMP,CD14,CSF1,CXCL3,FPR1,Irgm1,ITGAM,LBP,LILRB3,MSR1,TNF,VCAM1	12
Infectious Diseases	Anthrax	8.84e-11		-1.028	CXCL10,Cxcl9,IL1B,IL1RN,ITGAM,STAT1,TNF	7
Cell Signaling	Replication of viral replicon	9.37e-11	Decreased	-3.257	Bst2,EIF2AK2,IFI16,IFITM2,IFITM3,ISG15,OAS1,OAS3,RSAD2,SLPI,TNF	11
Cellular Development,Connective Tissue Development and Function,Skeletal and Muscular System Development and Function,Tissue Development	Differentiation of osteoclasts	9.58e-11	Increased	2.602	ADAM8,C3,C5AR1,CCL3L3,CCR1,CD300LF,CSF1,FCER1G,FOSL1,IL1A,LILRB3,Ly6a (includes others),S100A8,SBNO2,SNX10,STAT1,TLR2,TNF,TYROBP	19
Organismal Injury and Abnormalities	Wound	9.59e-11		1.134	C3,C5AR1,CAMP,CFB,CSF1,CXCR2,GADD45A,IL1A,MMP8,MMP9,OSM,PLAT,RAC2,SELL,SLC11A1,SLPI,SOD2,TLR2,TNF,TNFRSF1A	20
Cellular Development,Cellular Growth and Proliferation,Hematological System Development and Function,Hematopoiesis,Lymphoid Tissue Structure and Development,Tissue Development	Differentiation of macrophages	1.01e-10	Increased	2.55	CAMP,CSF1,CSF2RB,CXCL10,CYBB,HCLS1,IRF7,ITGAM,PAX5,SIGLEC9,TLR2,TLR6,TNF,TRIB1,TYROBP,USP18	16
Cellular Movement	Extravasation of myeloid cells	1.08e-10	Increased	2.156	CCL4,CCR1,Chil3/Chil4,CSF1,IL1B,ITGAM,SELL,TNF,TNFAIP6	9
Cellular Movement,Hematological System Development and Function,Immune Cell Trafficking	Mobilization of leukocytes	1.13e-10	Increased	2.941	CCL3L3,CCL4,CCR1,CXCL3,CXCR2,FPR1,IL1B,LCN2,STAT1,TNF	10
Cardiovascular Disease,Organismal Injury and Abnormalities	Peripheral arterial disease	1.16e-10			B2M,C5AR1,CCR1,CD53,CSF2RB,F10,FCGR2A,FCGR3A/FCGR3B,FPR1,HCAR2,HCK,HCLS1,MSR1,PLAUR,PLEKHO2,SAMSN1,SERPINA3,SLC2A3,SNX10,TREM1	20
Organismal Injury and Abnormalities,Reproductive System Disease	Benign pelvic disease	1.26e-10			ATP2B2,CCL4,CCR1,CXCL10,CXCR2,FPR2,GBP2,IFIH1,IFIT3,IL18RAP,IL1A,IL1R2,ITGA7,ITGAM,LTB4R,MMP9,MXD1,NDRG1,NFIL3,PFKFB3,PLAUR,PTAFR,QSOX1,RGCC,S100A8,S100A9,SLC2A3,SLPI,SOD2,TNF,TNFRSF1A,TNFRSF1B,XAF1,ZBTB16	34
Cancer,Hematological Disease,Immunological Disease,Organismal Injury and Abnormalities	Neoplasia of leukocytes	1.33e-10			B2M,C1R,C3,CD14,CXCL10,GADD45A,GBP2,HCK,IFI35,IFI44,IFIT2,IFIT3,IGHM,IRF7,ISG15,ITGAM,MMP12,MMP9,MS4A1,OAS1,OAS2,PAX5,PIM1,RGCC,ROS1,RSAD2,S1PR1,SELL,SELPLG,STAT1,STAT2,TLR2,VCAM1	33
Cancer,Organismal Injury and Abnormalities	Advanced malignant solid tumor	1.34e-10		1.119	B2M,BEX1,C1R,C3,C5AR1,CD274,CEBPD,CSF1,CSF2RB,F10,FCGR2A,FCGR3A/FCGR3B,FGR,HCAR2,HCLS1,HMOX1,IFITM2,IL1RN,IL4R,IRF7,LCN2,MMP9,MS4A1,NADK,PLAT,PLAUR,PTAFR,RGCC,ROS1,SERPING1,SLC7A11,SLPI,SOD2,STAT1,TLR2,TNF,TNFRSF1A,VCAM1	38
Cellular Development,Connective Tissue Development and Function,Tissue Development	Differentiation of bone cells	1.35e-10	Increased	3.053	ADAM8,C3,C5AR1,CCL3L3,CCR1,CD300LF,CEBPD,CSF1,EIF2AK2,FCER1G,FOSL1,GDPD2,IFI16,IGFBP3,IL1A,LILRB3,Ly6a (includes others),MMP9,NAMPT,OSM,S100A8,SBNO2,SEMA7A,SNX10,STAT1,TLR2,TNF,TYROBP	28
Inflammatory Response	Abnormal inflammatory response	1.63e-10			C3,FGR,HCK,IGHM,ITGAM,MMP8,NCF1,SELL,STAT1,TNF,TNFRSF1A	11
Cell-To-Cell Signaling and Interaction,Cellular Function and Maintenance,Inflammatory Response	Phagocytosis of bacteria	1.63e-10	Increased	3.245	C3,CAMP,CD14,FPR1,ITGAM,LCN2,MSR1,S100A9,SELPLG,TLR2,TNF	11
Cellular Development,Hematological System Development and Function,Lymphoid Tissue Structure and Development	Maturation of antigen presenting cells	1.72e-10	Increased	2.13	CAMP,CSF1,HMOX1,IFIH1,IL1A,IL1B,IL36G,IRF1,ITGAM,STAT1,TLR2,TNF,TNFRSF1A,TNFRSF1B,TYROBP	15
Cellular Development,Cellular Growth and Proliferation	Expansion of blood cells	1.81e-10		0.916	B2M,C3,C5AR1,CD274,HMOX1,HPX,IGHM,IL1A,IL1B,IL4R,IRF1,PIM1,RAC2,S1PR1,Srgn,TLR2,TNF,TNFRSF1A,TNFRSF1B,ZBTB16	20
Cancer,Cell Death and Survival,Organismal Injury and Abnormalities,Tumor Morphology	Cell death of tumor cells	1.92e-10		0.994	B2M,CD14,CEBPD,CHMP4B,CSF1,DAXX,EIF2AK2,GADD45A,HMOX1,IGFBP3,IGHM,IL1A,IL1B,IRF1,IRF7,MMP9,MS4A1,NAMPT,NDRG1,PARP14,PIM3,PLAUR,PNP,SELL,SERPINA3,SLC7A11,TNF,TRIB1,VCAM1	29
Cell-To-Cell Signaling and Interaction,Cellular Movement	Chemoattraction of myeloid cells	1.93e-10	Increased	2.94	C3,CAMP,CCL4,CXCL10,CXCL3,CXCR2,FPR1,FPR2,TNF	9
Hematological System Development and Function,Hypersensitivity Response,Immune Cell Trafficking,Inflammatory Response,Tissue Development	Accumulation of eosinophils	1.93e-10		-0.082	CXCL10,Cxcl9,IL1RN,LCN2,OSM,SELL,TNF,TNFRSF1A,VCAM1	9
Hematological Disease,Immunological Disease	Lymphoproliferative disorder	1.97e-10		-1.715	ATP2B2,B2M,C1R,C3,CCL4,CD14,CD274,CFP,CSF2RB,CXCL10,DDX58,F10,FCER1G,FCGR2A,FCGR3A/FCGR3B,FGR,GADD45A,GADD45G,GBP2,HCK,HCLS1,HMOX1,IFI35,IFI44,IFIT2,IFIT3,IGFBP3,IGHM,IKBKE,IL1B,IL4R,IRF1,IRF7,ISG15,ITGAM,LIPG,MMP12,MMP9,MS4A1,MSR1,NAMPT,OAS1,OAS2,PARP14,PAX5,PIM1,PLAC8,PSMB8,RGCC,RNF213,ROS1,RSAD2,S1PR1,SELL,SELPLG,SOD2,STAT1,STAT2,STEAP4,STX11,TLR2,TLR6,TNF,VCAM1,XDH,ZBTB16	66
Lipid Metabolism,Molecular Transport,Small Molecule Biochemistry	Release of lipid	2.03e-10	Increased	3.268	ALOX5AP,C3,CAMP,CD14,FCER1G,FCGR2A,FGR,HCAR2,HCK,IL1A,IL1B,IL1RN,LIPG,NAMPT,PTAFR,TLR2,TNF,TNFRSF1A,XDH	19
Cancer,Dermatological Diseases and Conditions,Hematological Disease,Immunological Disease,Organismal Injury and Abnormalities	Non-Hodgkin cutaneous lymphoma	2.09e-10			CXCL10,GBP2,IFI35,IFI44,IRF7,ISG15,MS4A1,OAS1,OAS2,RSAD2,SELL,SELPLG,STAT1,TLR2,TNF	15
Hematological Disease,Immunological Disease,Infectious Diseases	Infection of antigen presenting cells	2.22e-10		-0.539	CASP4,CSF1,EIF2AK2,HCK,IRF1,ITGAM,SAMHD1,SEMA7A,STAT1,TNF	10
Cellular Movement,Hematological System Development and Function	Extravasation of leukocytes	2.22e-10	Increased	2.42	CCL3L3,CCL4,CCR1,Chil3/Chil4,CSF1,IL1B,ITGAM,SELL,TNF,TNFAIP6	10
Cellular Movement	Cell movement of muscle cells	2.26e-10	Increased	2.908	ALOX5AP,CSF1,CXCL10,CXCL3,CXCR2,HMOX1,IL1A,IL1B,ITGAM,MMP9,NAMPT,PLAT,PLAUR,S1PR1,SERPINA3,TLR2,TNF,TRIB1	18
Cellular Movement,Skeletal and Muscular System Development and Function	Cell movement of smooth muscle cells	2.31e-10	Increased	3.251	ALOX5AP,CSF1,CXCL3,CXCR2,HMOX1,IL1A,IL1B,ITGAM,MMP9,NAMPT,PLAT,PLAUR,S1PR1,SERPINA3,TLR2,TNF,TRIB1	17
Hematological System Development and Function,Immune Cell Trafficking,Inflammatory Response,Tissue Development	Accumulation of macrophages	2.36e-10	Increased	2.597	C5AR1,CCR1,CSF1,FOSL1,HMOX1,IL1RN,IRF1,ITGAM,PLAT,S100A9,TNF,TNFRSF1B	12
Lipid Metabolism,Molecular Transport,Small Molecule Biochemistry	Release of fatty acid	2.49e-10	Increased	2.994	ALOX5AP,C3,CAMP,FCER1G,FCGR2A,FGR,HCAR2,HCK,IL1A,IL1B,IL1RN,LIPG,NAMPT,PTAFR,TNF,TNFRSF1A,XDH	17
Cellular Development,Cellular Growth and Proliferation,Hematological System Development and Function,Lymphoid Tissue Structure and Development	Expansion of T lymphocytes	2.68e-10		0.281	B2M,C3,C5AR1,CD274,HPX,IGHM,IL1B,IL4R,IRF1,PIM1,Srgn,TLR2,TNF,TNFRSF1A,TNFRSF1B,ZBTB16	16
Hematological System Development and Function,Lymphoid Tissue Structure and Development,Tissue Morphology	Quantity of helper T lymphocytes	2.71e-10		0.361	B2M,C5AR1,CD274,IL4R,IRF1,LGALS9B,MMP9,NFIL3,PGLYRP1,SELL,SELPLG,STAT1,TAP1,TNF	14
Hematological System Development and Function,Lymphoid Tissue Structure and Development,Tissue Morphology	Morphology of lymphoid tissue	2.72e-10			Bst2,C3,CLEC4D,CSF1,CSF2RB,CXCR2,DDX58,FCER1G,FPR2,GADD45A,HCK,HMOX1,HPX,IGHM,IL1RN,IRF1,IRF7,LGALS9B,MSR1,NLRC5,PIM1,PNP,SELL,TGM2,TNF,TNFRSF1A,TNFRSF1B,TRIB1,TSC22D3,TYROBP,VCAM1,ZBTB16	32
Infectious Diseases	Replication of Murine herpesvirus 4	2.89e-10		-1.433	CXCL10,CXCL3,DDX58,IFIH1,IRF1,OAS1,PARP12	7
Cell Cycle,Gene Expression	Binding of DNA	2.92e-10	Increased	2.569	CEBPD,DDX58,F10,FOSL1,GBP2,HCK,IFI16,IGFBP3,IKBKE,IL1A,IL1B,IL1RN,IL4R,IRF1,IRF7,IRF9,ITGAM,OAS1,OSM,PTAFR,RGCC,S1PR1,SLPI,SOD2,STAT1,TNF,TNFRSF1A,TNFRSF1B,TSC22D3,VCAM1,ZBP1	31
Gastrointestinal Disease,Hepatic System Disease,Organismal Injury and Abnormalities	Injury of liver	3.04e-10		1.841	CCL4,CD14,CD274,CSF1,CSF2RB,CXCL10,CXCR2,DDX58,HMOX1,IL1A,IL1RN,IRF1,MMP9,NCF1,OSM,SERPING1,STAT1,TLR2,TNF,TNFRSF1A,TNFRSF1B	21
Hematological System Development and Function,Inflammatory Response,Tissue Morphology	Quantity of dendritic cells	3.06e-10		1.061	C5AR1,CAMP,CLEC4D,CLEC4E,CSF1,FCER1G,FPR2,IGHM,IL1RN,IRF1,MMP9,SELL,TLR2,TNF,TYROBP	15
Cell Death and Survival	Apoptosis of mononuclear leukocytes	3.08e-10		1.739	ADAM8,CASP4,CCL4,CD274,CSF1,EIF2AK2,FCGR3A/FCGR3B,FOSL1,IGHM,IKBKE,IL1A,IL1B,Irgm1,LCN2,PNP,RAC2,S100A8,S1PR1,STAT1,TLR2,TNF,TNFRSF1A,TNFRSF1B,TSC22D3,ZBTB16	25
Cancer,Hematological Disease,Immunological Disease,Organismal Injury and Abnormalities	Lymphoma	3.08e-10		-1.067	ATP2B2,B2M,C1R,C3,CD274,CFP,CSF2RB,CXCL10,F10,FCGR2A,FCGR3A/FCGR3B,GADD45A,GADD45G,GBP2,HCK,HCLS1,HMOX1,IFI35,IFI44,IFIT2,IFIT3,IGFBP3,IGHM,IKBKE,IL1B,IL4R,IRF1,IRF7,ISG15,LIPG,MMP12,MMP9,MS4A1,OAS1,OAS2,PARP14,PAX5,PIM1,PLAC8,PSMB8,RGCC,RNF213,ROS1,RSAD2,SELL,SELPLG,SOD2,STAT1,STAT2,STX11,TLR2,TNF,VCAM1,XDH	54
Organismal Development	Morphology of body cavity	3.2e-10			ADH1C,ARG2,B2M,Bst2,C3,CCR1,CD14,CLEC4D,CLEC4E,CSF1,CSF2RB,CXCR2,CYBB,DDX58,FCER1G,FPR2,GADD45A,GADD45G,GGT1,GLA,HCK,HELZ2,HMOX1,HPX,IGFBP3,IGHM,IKBKE,IL1B,IL1RN,IL4R,IRF1,IRF7,KLF15,LGALS9B,MAT1A,MMP12,MMP9,MSR1,NCF1,NFIL3,NLRC5,OSM,PIGR,PIM1,PLAT,PNP,SELL,SOD2,STAT1,STEAP4,TGM2,TLR2,TNF,TNFRSF1A,TNFRSF1B,TRIB1,TSC22D3,VCAM1,ZBTB16	59
Cell Morphology,Immunological Disease	Abnormal morphology of leukocytes	3.33e-10			B2M,CD274,CSF1,DDX58,FCER1G,IGHM,IL1RN,IRF1,LILRB3,Ly6a (includes others),MMP9,MXD1,NFIL3,PIGR,PIK3AP1,Serpina3g (includes others),TAP1,TLR2,TNF,TNFRSF1A	20
Cell Signaling	Protein kinase cascade	3.35e-10	Increased	3.154	Bst2,CCL3L3,EIF2AK2,GADD45A,GADD45G,HMOX1,IGFBP3,IGHM,IKBKE,IL1A,IL1B,IRF1,LGALS9B,LITAF,NCF1,NMI,NOD1,OLFM4,OSM,SLC11A1,STAT1,STAT2,TGM2,Tlr13,TLR6,TNF,TNFRSF1A,TRIB1	28
Free Radical Scavenging,Molecular Transport	Release of reactive oxygen species	3.38e-10	Increased	2.683	CAMP,CXCL3,FCER1G,FCGR2A,FGR,FPR1,HCK,IL1B,TNF,XDH	10
Cell-To-Cell Signaling and Interaction,Hematological System Development and Function	Interaction of mononuclear leukocytes	3.43e-10	Increased	3.948	CCL4,CCR1,CD14,CXCL10,FCGR3A/FCGR3B,IL1A,IL1B,ITGAM,LBP,LIPG,Ly6a (includes others),OSM,PLAUR,RAC2,SELL,SELPLG,TLR2,TNF,VCAM1	19
Cellular Growth and Proliferation,Lymphoid Tissue Structure and Development	Expansion of lymphatic system cells	3.7e-10		0.513	B2M,C3,C5AR1,CD274,CSF1,HPX,IGHM,IL1B,IL4R,IRF1,PIM1,S1PR1,Srgn,TLR2,TNF,TNFRSF1A,TNFRSF1B,ZBTB16	18
Cancer,Hematological Disease,Immunological Disease,Organismal Injury and Abnormalities	Lymphoproliferative malignancy	3.73e-10		-1.067	ATP2B2,B2M,C1R,C3,CCL4,CD14,CD274,CFP,CSF2RB,CXCL10,DDX58,F10,FCGR2A,FCGR3A/FCGR3B,FGR,GADD45A,GADD45G,GBP2,HCK,HCLS1,HMOX1,IFI35,IFI44,IFIT2,IFIT3,IGFBP3,IGHM,IKBKE,IL1B,IL4R,IRF1,IRF7,ISG15,ITGAM,LIPG,MMP12,MMP9,MS4A1,NAMPT,OAS1,OAS2,PARP14,PAX5,PIM1,PLAC8,PSMB8,RGCC,RNF213,ROS1,RSAD2,S1PR1,SELL,SELPLG,SOD2,STAT1,STAT2,STEAP4,STX11,TLR2,TLR6,TNF,VCAM1,XDH,ZBTB16	64
Cancer,Hematological Disease,Organismal Injury and Abnormalities	Lymphocytic neoplasm	4.05e-10		-1.067	ATP2B2,B2M,C1R,C3,CCL4,CD14,CD274,CEBPD,CFP,CSF2RB,CXCL10,DDX58,F10,FCGR2A,FCGR3A/FCGR3B,FGR,GADD45A,GADD45G,GBP2,HCK,HCLS1,HMOX1,IFI35,IFI44,IFIT2,IFIT3,IGFBP3,IGHM,IKBKE,IL1B,IL4R,IRF1,IRF7,ISG15,ITGAM,LIPG,MMP12,MMP9,MS4A1,NAMPT,OAS1,OAS2,PARP14,PAX5,PIM1,PLAC8,PSMB8,RGCC,RNF213,ROS1,RSAD2,S1PR1,SELL,SELPLG,SOD2,STAT1,STAT2,STEAP4,STX11,TLR2,TLR6,TNF,VCAM1,XDH,ZBTB16	65
Cardiovascular System Development and Function,Cellular Development,Cellular Function and Maintenance,Cellular Growth and Proliferation,Organismal Development,Tissue Development	Proliferation of endothelial cells	4.15e-10		0.609	C3,CAMP,CSF1,CXCL10,CXCR2,CYBB,FPR2,HMOX1,IL1A,IL1B,IL1RN,LRG1,OSM,PFKFB3,PIM1,PLAUR,RGCC,S100A8,S100A9,SERPINA3,STAT1,TNF,XDH	23
Cardiovascular System Development and Function,Cell-To-Cell Signaling and Interaction	Binding of endothelial cells	4.25e-10	Increased	2.355	C3,CCL4,CCR1,CD274,CXCR2,F10,IL1A,IL1B,ITGAM,PIGR,PLAUR,S1PR1,SELL,SELPLG,SERPING1,STAT1,TNF,VCAM1	18
Hematological System Development and Function,Lymphoid Tissue Structure and Development,Organ Morphology,Tissue Morphology	Morphology of lymphoid organ	4.68e-10			Bst2,C3,CLEC4D,CSF1,CSF2RB,CXCR2,DDX58,FCER1G,FPR2,GADD45A,HCK,HMOX1,HPX,IGHM,IL1RN,IRF1,IRF7,MSR1,NLRC5,PIM1,PNP,SELL,TGM2,TNF,TNFRSF1A,TNFRSF1B,TRIB1,TSC22D3,VCAM1,ZBTB16	30
Cardiovascular Disease,Hematological Disease,Organismal Injury and Abnormalities	Thrombus	4.7e-10		-0.129	C3,CFB,F10,FCGR2A,HCAR2,HCLS1,HMOX1,IL1B,ITGAM,LGALS3BP,MS4A1,PLAT,SELL,SELPLG,SLC7A11,TLR2,TNF,TNFRSF1A,TNFRSF1B	19
Cancer,Organismal Injury and Abnormalities	Growth of malignant tumor	4.72e-10	Increased	2.267	AKR1B10,CD274,CSF1,CTNND2,CXCL3,CXCR2,HMOX1,IGFBP3,IGHM,IKBKE,IL1A,IL1B,IL1RN,ITGAM,LCN2,LITAF,Ly6a (includes others),MMP9,NDRG1,OSM,PFKFB3,PIM1,PIM3,PLAT,PLAUR,S100A9,STAT1,TNF	28
Cardiovascular System Development and Function,Cellular Development,Cellular Growth and Proliferation,Organ Development,Skeletal and Muscular System Development and Function,Tissue Development	Proliferation of vascular smooth muscle cells	4.81e-10	Increased	2.498	ALOX5AP,CEBPD,HMOX1,IL1A,IL1B,IRF1,MMP8,MMP9,NCF1,PLAUR,TLR2,TNF,TNFRSF1A,TNFRSF1B,TRIB1,XDH	16
Cell-To-Cell Signaling and Interaction,Nervous System Development and Function	Activation of neuroglia	4.85e-10	Increased	3.072	C3,Chil3/Chil4,CSF1,CXCL10,CYBB,FPR2,HMOX1,IL1B,IL1RN,LCN2,MMP9,PLAT,STAT1,TLR2,TNF	15
Cellular Development,Cellular Growth and Proliferation,Hematological System Development and Function,Lymphoid Tissue Structure and Development	Expansion of lymphocytes	4.93e-10		0.313	B2M,C3,C5AR1,CD274,HPX,IGHM,IL1B,IL4R,IRF1,PIM1,S1PR1,Srgn,TLR2,TNF,TNFRSF1A,TNFRSF1B,ZBTB16	17
Free Radical Scavenging,Small Molecule Biochemistry	Biosynthesis of hydrogen peroxide	5.49e-10	Increased	3.07	CCL4,CYBB,FCGR2A,FCGR3A/FCGR3B,GGT1,IL1B,ITGAM,MSR1,NCF1,SMOX,SOD2,TLR2,TNF	13
Cell Death and Survival,Cellular Compromise	Toxicity of cells	5.67e-10	Increased	3.233	B2M,CD274,CYBB,FCER1G,FCGR2A,FCGR3A/FCGR3B,FGR,HCK,IL1A,IL1RN,ITGAM,LCN2,PNP,STAT1,TLR2,TNF,TNFRSF1A,TNFRSF1B,TYROBP	19
Cancer,Organismal Injury and Abnormalities	Metastatic solid tumor	5.8e-10		1.119	B2M,BEX1,C1R,C3,C5AR1,CD274,CEBPD,CSF1,CSF2RB,F10,FCGR2A,FCGR3A/FCGR3B,FGR,HCAR2,HCLS1,HMOX1,IL1RN,IL4R,IRF7,LCN2,MMP9,MS4A1,NADK,PLAT,PLAUR,ROS1,SLC7A11,SLPI,SOD2,STAT1,TLR2,TNF,TNFRSF1A,VCAM1	34
Connective Tissue Disorders,Organismal Injury and Abnormalities,Tissue Morphology	Deterioration of connective tissue	6.6e-10	Increased	2.352	B2M,C5AR1,CD14,CFB,CXCL3,F10,FCER1G,FCGR2A,IL1A,IL1B,IL1RN,NAMPT,OSM,TNF,TNFAIP6,TNFRSF1A,TNFRSF1B	17
Cancer,Hematological Disease,Immunological Disease,Organismal Injury and Abnormalities	Non-Hodgkin disease	6.65e-10			ATP2B2,B2M,C1R,C3,CD274,CFP,CSF2RB,CXCL10,FCGR2A,FCGR3A/FCGR3B,GADD45A,GBP2,HCK,HCLS1,HMOX1,IFI35,IFI44,IFIT2,IFIT3,IGFBP3,IGHM,IKBKE,IL1B,IL4R,IRF7,ISG15,LIPG,MMP12,MMP9,MS4A1,OAS1,OAS2,PAX5,PIM1,PSMB8,RGCC,RNF213,ROS1,RSAD2,SELL,SELPLG,STAT1,STAT2,STX11,TLR2,TNF,VCAM1,XDH	48
Cellular Movement,Hematological System Development and Function,Immune Cell Trafficking,Inflammatory Response	Transmigration of phagocytes	7.07e-10		1.063	CCL4,CSF1,CXCL3,CXCR2,FPR1,IL1B,ITGAM,MMP9,SLPI,TNF,TNFRSF1A,VCAM1	12
Free Radical Scavenging	Formation of reactive oxygen species	7.07e-10	Increased	2.451	CAMP,CSF1,CYBB,FPR1,HMOX1,IL1B,NCF1,RAC2,SOD2,TNF,TNFRSF1A,XDH	12
Cell-To-Cell Signaling and Interaction,Hematological System Development and Function	Response of lymphocytes	7.27e-10	Increased	2.525	C5AR1,CD274,CSF2RB,FCGR2A,HMOX1,IGHM,IL1B,MSR1,NAMPT,NFIL3,PFKFB3,PLAUR,PNP,SELPLG,TNF,TNFRSF1A,TNFRSF1B,TREML2	18
Cancer,Hematological Disease,Immunological Disease,Organismal Injury and Abnormalities	T-cell non-Hodgkin disease	7.39e-10			C1R,C3,CXCL10,GADD45A,HCK,IFI35,IFI44,IFIT2,IFIT3,IGHM,IRF7,ISG15,MMP12,MMP9,MS4A1,OAS1,OAS2,PAX5,PIM1,RGCC,ROS1,RSAD2,SELL,SELPLG,STAT1,STAT2,TLR2,VCAM1	28
Cardiovascular Disease	Vascular lesion	7.51e-10		0.078	ALOX5AP,ARG2,CCL3L3,CCR1,CXCL10,HMOX1,IL1B,LIPG,LTB4R,MMP12,MMP8,MMP9,MSR1,NCF1,PIM1,SELL,TLR2,TNFRSF1A,VCAM1,VNN1	20
Cancer,Hematological Disease,Organismal Injury and Abnormalities	Lymphoid cancer	7.66e-10		-0.555	ATP2B2,B2M,C1R,C3,CCL4,CD14,CD274,CEBPD,CFP,CSF2RB,CXCL10,DDX58,F10,FCGR2A,FCGR3A/FCGR3B,FGR,GADD45A,GADD45G,GBP2,HCK,HCLS1,HMOX1,IFI35,IFI44,IFIT2,IFIT3,IGFBP3,IGHM,IKBKE,IL1B,IL4R,IRF1,IRF7,ISG15,ITGAM,LIPG,MMP12,MMP9,MS4A1,NAMPT,OAS1,OAS2,PARP14,PAX5,PIM1,PLAC8,PSMB8,RGCC,RNF213,ROS1,RSAD2,S1PR1,SELL,SELPLG,SOD2,STAT1,STAT2,STEAP4,STX11,TLR2,TLR6,TNF,VCAM1,XDH,ZBTB16	65
Cell Death and Survival	Apoptosis of lymphocytes	7.68e-10		1.999	ADAM8,CASP4,CCL4,CD274,CSF1,EIF2AK2,FCGR3A/FCGR3B,FOSL1,IGHM,IKBKE,IL1A,IL1B,Irgm1,LCN2,PNP,RAC2,S1PR1,STAT1,TLR2,TNF,TNFRSF1A,TNFRSF1B,TSC22D3,ZBTB16	24
Cell Cycle,Gene Expression	Binding of interferon-stimulated response element	7.88e-10		1.524	DDX58,IKBKE,IL1B,IRF1,IRF9,STAT1,TNF	7
Cellular Movement,Hair and Skin Development and Function	Cell movement of epithelial cell lines	8.98e-10	Increased	2.465	C3,CAMP,CCR1,CCRL2,CXCL10,CXCR2,F10,FPR2,ITGAM,MSR1,OSM,PLAUR,TLR2,TNF,TSC22D3	15
Cellular Development,Hematological System Development and Function,Lymphoid Tissue Structure and Development	Maturation of phagocytes	8.98e-10	Increased	2.164	CAMP,CSF1,HMOX1,IFIH1,IL1A,IL1B,IL36G,IRF1,ITGAM,STAT1,TLR2,TNF,TNFRSF1A,TNFRSF1B,TYROBP	15
Cell Signaling	Viral life cycle	9.15e-10	Decreased	-3.27	Bst2,CHMP4B,EIF2AK2,IFI16,IFITM2,IFITM3,ISG15,OAS1,OAS3,RSAD2,SLPI,TNF	12
Neurological Disease	Demyelination	9.15e-10		0.749	C3,CCL3L3,CD300LF,CSF1,CXCL10,IL1B,LITAF,NDRG1,PLAT,PTAFR,S1PR1,SOD2,TNF,TNFRSF1B	14
Cellular Development,Hematological System Development and Function,Lymphoid Tissue Structure and Development	Maturation of dendritic cells	1.01e-09		1.936	CAMP,HMOX1,IFIH1,IL1A,IL1B,IL36G,IRF1,ITGAM,STAT1,TLR2,TNF,TNFRSF1A,TNFRSF1B,TYROBP	14
Cell Death and Survival	Cytolysis of lymphocytes	1.04e-09			FCER1G,FCGR2A,NFIL3,PNP,PSME2,RNF19B,STAT1,STX11,TAP1,TAPBP,TNF,TYROBP	12
Cellular Movement,Hematological System Development and Function,Immune Cell Trafficking,Inflammatory Response	Chemotaxis of monocytes	1.07e-09	Increased	2.833	CAMP,CCL3L3,CCL4,CCR1,CXCL10,CXCL3,FPR1,FPR2,IL1B,PLA2G7,PLAUR,SERPINA3,TNF	13
Post-Translational Modification	Phosphorylation of protein	1.08e-09	Increased	2.513	C3,CAMP,CCL4,CCR1,CSF1,DAXX,EIF2AK2,FCER1G,FCGR2A,FGR,FPR2,GBP6,HCK,IGFBP3,IGHM,IKBKE,IL1B,IRGM,Irgm1,ITGAM,LILRB3,MMP9,OSM,PIM1,PIM3,PLAUR,ROS1,SAMSN1,SELL,SEMA7A,Slfn1,STAT2,TNF,TYROBP,WARS,XDH	36
Cellular Development,Cellular Growth and Proliferation,Hematological System Development and Function,Hematopoiesis,Lymphoid Tissue Structure and Development,Tissue Development	Differentiation of myeloid leukocytes	1.1e-09	Increased	2.919	CAMP,CFP,CSF1,CSF2RB,CXCL10,CXCR2,CYBB,HCLS1,IFI16,IRF7,ITGAM,PAX5,RAC2,SIGLEC9,TLR2,TLR6,TNF,TREM1,TRIB1,TYROBP,USP18	21
Cell-To-Cell Signaling and Interaction,Cellular Growth and Proliferation	Stimulation of cells	1.14e-09	Increased	2.353	C3,C5AR1,CAMP,CASP4,CD274,CLEC4E,CSF1,CXCL10,CXCL3,HMOX1,IGFBP3,IL1A,IL1B,IL1RN,IL4R,LCN2,OSM,SLC2A3,TLR2,TNF,TNFRSF1B,XDH	22
Free Radical Scavenging,Small Molecule Biochemistry	Production of hydrogen peroxide	1.15e-09	Increased	3.063	CCL4,FCGR2A,FCGR3A/FCGR3B,GGT1,IL1B,ITGAM,MSR1,SMOX,SOD2,TLR2,TNF	11
Cell-To-Cell Signaling and Interaction,Hematological System Development and Function,Immune Cell Trafficking,Inflammatory Response,Nervous System Development and Function	Activation of microglia	1.19e-09	Increased	3.383	C3,Chil3/Chil4,CSF1,CXCL10,CYBB,HMOX1,IL1B,IL1RN,LCN2,MMP9,PLAT,TLR2,TNF	13
Molecular Transport,Small Molecule Biochemistry	Accumulation of nitrite	1.25e-09		1.446	IL1B,IL1RN,TNF,TNFRSF1A,TNFRSF1B	5
Antigen Presentation,Protein Synthesis	Quantity of MHC Class I on cell surface	1.25e-09	Increased	2.219	B2M,PSMB8,STAT1,TAP1,TAPBP	5
Cancer,Cellular Development,Cellular Growth and Proliferation,Organismal Injury and Abnormalities,Tumor Morphology	Proliferation of tumor cells	1.27e-09	Increased	2.176	CD274,CSF1,CTNND2,CXCL3,CXCR2,FOSL1,HMOX1,IGFBP3,IGHM,IKBKE,IL1A,IL1B,IL1RN,LCN2,LITAF,MMP9,NDRG1,OSM,PFKFB3,PIM1,PIM3,PLAT,PLAUR,S100A9,SLPI,STAT1,TLR2,TNF	28
Inflammatory Response	Inflammatory response of cells	1.28e-09		1.273	CD14,IL1B,ITGAM,LITAF,S100A8,S100A9,TGM2,TLR2,TNF,TREM1	10
Organismal Injury and Abnormalities,Renal and Urological Disease	Injury of kidney	1.34e-09	Increased	2.596	B2M,C3,C5AR1,CCR1,CFB,CFP,FCGR2A,GGT1,HMOX1,IGHM,LCN2,NOD1,PLAT,TLR2	14
Organismal Injury and Abnormalities	Cytosis	1.41e-09		0.05	C3,CSF1,CXCL3,CXCR2,FCGR2A,FCGR3A/FCGR3B,FGR,IL1A,IL1B,IL1RN,LCN2,LILRB3,MMP12,MMP9,NAMPT,RAC2,S100A9,S1PR1,SELL,SOD2,TLR2,TNF,TNFRSF1B,TSC22D3	24
Infectious Diseases	Dengue fever	1.42e-09			C3,F10,IL1B,IL1RN,PLAT,SELL,TNF,TNFRSF1A,TNFRSF1B	9
Cellular Movement,Immune Cell Trafficking,Lymphoid Tissue Structure and Development	Homing of lymphatic system cells	1.43e-09	Increased	3.132	ADAM8,CAMP,CCL3L3,CCL4,CCR1,Chil3/Chil4,CXCL10,CXCL3,Cxcl9,CXCR2,MMP9,RAC2,S1PR1,SELL,SELPLG,VCAM1	16
Cell-To-Cell Signaling and Interaction	Response of connective tissue cells	1.47e-09		1.724	CD14,CSF1,DDX58,IL1B,NCF1,STAT1,TLR2,TNF	8
Cell-mediated Immune Response,Cellular Movement,Hematological System Development and Function,Immune Cell Trafficking	Trafficking of T lymphocytes	1.47e-09		0.656	CCL3L3,CCL4,CXCL10,CXCL3,S1PR1,SELL,TNFRSF1A,TNFRSF1B	8
Hematological System Development and Function,Tissue Morphology	Abnormal quantity of leukocytes	1.5e-09			B2M,CXCL10,FCGR2A,HMOX1,IGHM,IL1RN,IRF1,ITGAM,MS4A1,PIGR,SELL,TAP1	12
Cell-To-Cell Signaling and Interaction,Cellular Movement	Chemoattraction	1.5e-09	Increased	3.238	C3,C5AR1,CAMP,CCL4,CXCL10,CXCL3,Cxcl9,CXCR2,FPR1,FPR2,IL1B,TNF	12
Connective Tissue Development and Function,Skeletal and Muscular System Development and Function,Tissue Morphology	Quantity of osteoclasts	1.61e-09	Increased	2.56	C3,C5AR1,CSF1,GGT1,HCK,IGHM,IL1A,IL1RN,Ly6a (includes others),MSR1,PAX5,STAT1,TNF,TYROBP	14
Cell-To-Cell Signaling and Interaction,Cellular Movement	Attraction of cells	1.64e-09	Increased	3.367	C3,C5AR1,CAMP,CCL4,CSF1,CXCL10,CXCL3,Cxcl9,CXCR2,FPR1,FPR2,IL1B,TNF	13
Neurological Disease	Dysmyelination	1.75e-09		0.469	C3,CCL3L3,CD300LF,CSF1,CXCL10,IL1B,LITAF,NDRG1,PLAT,PTAFR,S1PR1,SOD2,TNF,TNFRSF1B,TYROBP	15
Cell-To-Cell Signaling and Interaction	Binding of leukemia cell lines	1.76e-09	Increased	2.451	CCL4,CD14,CSF1,CXCR2,CYBB,F10,ITGAM,PLAUR,SELL,SELPLG,TGM2,TLR2,TNF,VCAM1	14
Free Radical Scavenging	Generation of reactive oxygen species	1.88e-09	Increased	2.954	CAMP,CYBB,FCGR2A,FGR,FPR2,HCK,HMOX1,IL1B,ITGAM,NAMPT,NCF1,PLAUR,RAC2,SOD2,TLR2,TNF,VCAM1,XDH	18
Cellular Development,Cellular Growth and Proliferation,Connective Tissue Development and Function,Skeletal and Muscular System Development and Function,Tissue Development	Formation of osteoclasts	1.93e-09	Increased	2.949	CCL3L3,Chil3/Chil4,CSF1,CXCL3,EIF2AK2,GGT1,IL1A,IL1B,S100A8,SNX10,STAT1,TNF,TNFRSF1A,TNFRSF1B	14
Cellular Movement,Hematological System Development and Function	Extravasation of phagocytes	1.97e-09		1.964	CCL4,CCR1,CSF1,IL1B,ITGAM,SELL,TNF,TNFAIP6	8
Cell Death and Survival	Cytolysis of blood cells	2.01e-09			CFB,FCER1G,FCGR2A,NFIL3,PNP,PSME2,RNF19B,STAT1,STX11,TAP1,TAPBP,TNF,TYROBP	13
Lipid Metabolism,Small Molecule Biochemistry	Synthesis of lipid	2.11e-09	Increased	3.578	ADH1C,ALOX5AP,C3,C5AR1,CAMP,CD14,CSF1,CXCL10,CXCL3,DGAT2,DHRS9,FCER1G,FCGR2A,FGR,FOSL1,FPR1,FPR2,GLA,HMOX1,IGHM,IL18RAP,IL1A,IL1B,IL1R2,IL1RN,LTB4R,MMP9,NCF1,OSM,PTAFR,S1PR1,SIGLEC9,TLR2,TNF,TNFRSF1A,TNFRSF1B	36
Cancer,Dermatological Diseases and Conditions,Hematological Disease,Immunological Disease,Organismal Injury and Abnormalities	Cutaneous T-cell lymphoma	2.46e-09			CXCL10,IFI35,IFI44,IRF7,ISG15,MS4A1,OAS1,OAS2,RSAD2,SELL,SELPLG,STAT1,TLR2	13
Hematological System Development and Function,Hematopoiesis	Development of hematopoietic system	2.48e-09		1.972	B2M,CCR1,CSF1,CSF2RB,CXCL3,EIF2AK2,IGHM,IL1A,IL1RN,IL4R,IRF1,MMP9,NFIL3,OSM,PAX5,PIM1,S100A9,STAT1,THEMIS2,TNF,TNFRSF1A,TYROBP,VNN1	23
Cellular Function and Maintenance	Ion homeostasis of cells	2.53e-09	Increased	2.947	ATP2B2,B2M,C3,C5AR1,CAMP,CCL3L3,CCL4,CCR1,CXCL10,CXCL3,Cxcl3,CXCR2,CYBB,EFHD2,FCGR2A,FCGR3A/FCGR3B,FGR,FPR1,FPR2,HCK,HMOX1,IGHM,IL1B,LILRB3,LTB4R,MS4A1,RAC2,S1PR1,SLC11A1,SOD2,TLR2,TNF	32
Hematological Disease,Immunological Disease,Organismal Injury and Abnormalities	Neutrophilia	2.54e-09		1.714	CXCL3,CXCR2,IL1A,IL1B,IL1RN,RAC2,S100A9,SELL,TLR2,TNF	10
Cardiovascular Disease,Organismal Injury and Abnormalities	Atherosclerotic lesion	2.56e-09		0	ARG2,CCL3L3,CCR1,CXCL10,HMOX1,IL1B,LIPG,MMP12,MMP9,MSR1,NCF1,SELL,TLR2,TNFRSF1A,VCAM1,VNN1	16
Infectious Diseases	Dengue hemorrhagic fever	2.6e-09			C3,F10,IL1B,IL1RN,PLAT,TNF,TNFRSF1A,TNFRSF1B	8
Cell-mediated Immune Response,Cellular Movement,Hematological System Development and Function,Immune Cell Trafficking	Cell movement of T lymphocytes	2.6e-09	Increased	3.425	C3,CAMP,CCL3L3,CCL4,CCR1,CD274,Chil3/Chil4,CXCL10,Cxcl9,CXCR2,IL1B,Ly6a (includes others),RAC2,S1PR1,SELL,SELPLG,STAT1,TGM2,TNF	19
Immunological Disease,Inflammatory Response	Abnormal function of immune system	2.7e-09			C3,CD274,CLEC4D,CYBB,Ighd,IGHM,IL4R,IRF1,NOD1,TNF,TNFRSF1A,TNFRSF1B	12
Immunological Disease	Primary immunodeficiency disorder	2.82e-09			C3,CYBB,FCGR2A,FCGR3A/FCGR3B,IFITM2,IL4R,MS4A1,NCF1,OAS1,PNP,STAT2,TAP1,TAPBP,TLR2,TLR6	15
Cellular Movement	Cell movement of tumor cell lines	2.87e-09	Increased	4.419	C3,CAMP,CCL4,CSF1,CXCL10,CXCL3,CXCR2,DDX58,EIF2AK2,FOSL1,FPR1,FPR2,GBP2,GRINA,HCK,HMOX1,IFIT2,IFITM3,IGFBP3,IL1A,IL1B,LCN2,LGALS3BP,MMP12,MMP9,NDRG1,OSM,PAX5,PLAT,PLAUR,S100A8,S100A9,S1PR1,SAMSN1,SELL,SELPLG,SOD2,STAT1,TGM2,TLR2,TNF,VCAM1,XDH	43
Cell-To-Cell Signaling and Interaction,Hematological System Development and Function	Binding of leukocyte cell lines	2.99e-09	Increased	2.556	CXCR2,ITGAM,MSR1,PLAUR,SELL,TGM2,TLR2,TNF,VCAM1,Wfdc17	10
Cell Death and Survival,Gastrointestinal Disease,Hepatic System Disease,Organismal Injury and Abnormalities	Necrosis of liver	3.06e-09		1.198	C3,CD14,CD274,CXCL10,CXCL3,DAXX,HMOX1,IL1RN,IRF1,MMP9,NCF1,OSM,SELL,SOD2,STAT1,TNF,TNFRSF1A,TNFRSF1B,TYROBP	19
Cellular Movement	Cell movement of leukemia cell lines	3.29e-09	Increased	3.661	C3,CCL4,CSF1,CXCL10,FPR1,FPR2,MMP9,PLAUR,S1PR1,SELL,SELPLG,TGM2,TNF,VCAM1,XDH	15
Cellular Movement,Hematological System Development and Function,Immune Cell Trafficking,Inflammatory Response	Migration of macrophages	3.39e-09	Increased	2.739	CCL3L3,CCL4,CSF1,CXCL10,CXCL3,CYBB,IL1RN,MMP12,RAC2,S1PR1,TLR2,TYROBP	12
Connective Tissue Development and Function,Tissue Morphology	Quantity of connective tissue cells	3.42e-09	Increased	2.885	ATP2B2,C3,C5AR1,CSF1,GGT1,HCK,IGFBP3,IGHM,IL1A,IL1RN,ITGAM,Ly6a (includes others),MSR1,PAX5,S1PR1,STAT1,TNF,TSC22D3,TYROBP	19
Cell-mediated Immune Response,Cellular Movement,Hematological System Development and Function,Immune Cell Trafficking	T cell migration	3.53e-09	Increased	3.565	C3,CAMP,CCL3L3,CCL4,CCR1,CD274,Chil3/Chil4,CXCL10,Cxcl9,CXCR2,IL1B,Ly6a (includes others),RAC2,S1PR1,SELL,SELPLG,STAT1,TGM2,TNF,TNFRSF1A	20
Hematological System Development and Function,Immune Cell Trafficking,Inflammatory Response,Tissue Development	Accumulation of mononuclear leukocytes	3.55e-09		0.626	B2M,CCL3L3,CCR1,CD274,CSF1,CXCL10,CXCL3,CXCR2,ITGAM,LCN2,S1PR1,SELL,TNF,TSC22D3,VCAM1	15
Inflammatory Disease,Organismal Injury and Abnormalities,Respiratory Disease	Fibrosis of lung	3.85e-09		-0.091	ARG2,C3,C5AR1,HCK,IL1B,IL1RN,MMP12,MMP8,NCF1,PLAT,SELL,SELPLG,SEMA7A,SLC7A11,STAT1,TNF,TNFRSF1A,TNFRSF1B	18
Cellular Movement,Immune Cell Trafficking	Emigration of leukocytes	4.02e-09	Increased	2.8	CXCL3,FCGR2A,FPR2,IL1B,S1PR1,SELL,SELPLG,TNFRSF1A,VCAM1	9
Cellular Movement,Hematological System Development and Function,Immune Cell Trafficking	Transmigration of granulocytes	4.02e-09		1.191	CXCL10,CXCL3,CXCR2,FPR1,ITGAM,MMP9,SLPI,TNF,VCAM1	9
Cardiovascular Disease	Reperfusion injury	4.23e-09		1.044	C3,C5AR1,CFB,CFP,HMOX1,IL1A,NOD1,SERPING1,SLC7A11,TLR2,TYROBP,XDH	12
Cellular Movement,Hematological System Development and Function,Immune Cell Trafficking,Inflammatory Response	Chemotaxis of dendritic cells	4.51e-09		-0.038	C5AR1,CCL4,CCR1,CCRL2,CXCL10,CXCR2,FPR1,FPR2,IL1A,IL1B,TNF	11
