# Supplementary material for: FOSL1 is a novel mediator of endotoxin/lipopolysaccharide-induced pulmonary angiogenic signaling
Source: Sci Rep. 2020 Aug 4;10:13143. doi: 10.1038/s41598-020-69735-z (PMC7403357; doi:10.1038/s41598-020-69735-z)
Supplement: Supplementary file 2 — Supplementary Table S2. [file 41598_2020_69735_MOESM2_ESM.xlsx]

## Sheet: 6hr Sig Non-LPS
FOSL1 is a novel mediator of endotoxin/lipopolysaccharide-induced pulmonary angiogenic signaling
Christopher R. Nitkin 1,*,#, Sheng Xia 1,*, Heather Menden 1, Wei Yu 1, Min Xiong %, Daniel P. Heruth 2, Shui Qing Ye 1, Venkatesh Sampath 1
* contributed equally to this work
From the 1 Division of Neonatology and 2 Division of Experimental and Translational Genetics, Children's Mercy Kansas City, Kansas City, MO 64108; % MX has since retired from research and is not affiliated with any institution
Table S2: 6 h genes of interest. Significantly up- or down-regulated genes at 6 h not previously known to be affected by LPS treatment. This yielded 97 genes.
¬© 2000-2018 QIAGEN. All rights reserved.
Molecule Name	Entrez Gene ID for Human	Entrez Gene ID for Mouse	Entrez Gene ID for Rat
ADAM8	101	11501	499285
AKR1B10	57016	14187	286921
ASPRV1	151516	67855
ATP2B2	491	11941	24215
AW112010		107350
B430306N03Rik		320148	316207
BEX1	55859	12069	363498
Bst2		69550	378947
C19orf12	83636	72244	690000
C1orf116	79098	212439	498222
C1R	715	667277|50909	312705
Cd33		12489	690492
CD177	57126	68891	499099
CEP85	64793	70012	362622
CHMP4B	128866	75608	679886
CSTA	1475	76770|209294|433016	288067
CTNND2	1501	18163	114028
DGAT2	84649	67800	252900
DHRS9	10170	241452	170635
EFHD2	79180	27984	298609
F10	2159	14058	29243
F630028O10Rik		100038363
F830016B08Rik		240328	307412
FCGR2A	2212	14131	116591|103693683|103694908|100911825|498276
FCGR3A/FCGR3B	2214|2215	246256	304966
Fmnl1		57778	287746
FMNL2	114793	71409	499797
FMO2	2327	55990	246245
FOSL1	8061	14283	25445
FREM2	341640	242022	310418
GDA	9615	14544	83585
GDPD1	284161	66569	303407
GDPD2	54857	71584	302421
GGT1	2678	14598	116568
GLA	2717	11605	363494
GLIPR2	152007	384009	679819
Gm5416		408196	689230
Gm8995		668139
GRINA	2907	66168	266668
GSDMD	79792	69146	315084
Gvin1 (includes others)		434223|74558|100042856	499229|293347
HCLS1	3059	15163	288077
HELZ2	85441	229003	296474
HERC6	55008	67138	362376
HPX	3263	15458	58917
Ifitm1		68713	293618
Ighd		380797
ITGA7	3679	16404	81008
KLF15	28999	66277	85497
LGALS9B	284194	16859	25476
LRG1	116844	76905	367455
LRRC25	126364	211228	498605
MCEMP1	199675	69189	498128
MS4A1	931	12482	309217
MS4A6A	64231	68774	361735
MSRB1	51734	27361	685059
NADK	65220	192185	100125370
NDRG1	10397	17988	299923
NMI	9111	64685	311021
OLFM4	10562	380924	290409
PARP12	64761	243771	362343
PARP14	54625	547253	303903
PHF11	51131	628705|236451|219132|219131	361051
PIM3	415116	223775	64534
PLAC8	51316	231507	360914
PLEKHO2	80301	102595	315764
PNP	4860	667034|18950	290029
QSOX1	5768	104009	84491
RAB44	401258	442827	309649
RAP1GAP2	23108	380711	303298
RGCC	28984	66214	117183
RND1	27289	223881	362993
RNF213	57674	672511	303735
RNF19B	127544	75234
ROS1	6098	19886	25346
SAMHD1	25939	56045	311580
SBNO2	22904	216161	314619
SELPLG	6404	20345	363930
Serpina3g (includes others)		238393|20715|628900	100909605
SIGLEC9	27180	83382
SLC2A3	6515	20527	100909595|25551
SLC43A3	29015	58207	311170
SLFN5	162394	327978	303377
SMOX	54498	228608	308652
SNX10	29887	71982	297096
Srgn		19073	56782
Stfa3		20863	408214
Stfa1 (includes others)		20861|100034684|100038854
TGM1	7051	21816	60335
THEMIS2	9473	230787	500561
TMEM252	169693	226040	361744
Trbc2		100125263
Trim30b		244183
VNN1	8876	22361	29142
Vnn3		26464	498992
Wfdc21		66107
ZBTB16	7704	235320	353227
