# Supplementary material for: FOSL1 is a novel mediator of endotoxin/lipopolysaccharide-induced pulmonary angiogenic signaling
Source: Sci Rep. 2020 Aug 4;10:13143. doi: 10.1038/s41598-020-69735-z (PMC7403357; doi:10.1038/s41598-020-69735-z)
Supplement: Supplementary file 3 — Supplementary Table S3. [file 41598_2020_69735_MOESM3_ESM.xlsx]

## Sheet: 24h diseases and functions
FOSL1 is a novel mediator of endotoxin/lipopolysaccharide-induced pulmonary angiogenic signaling
Christopher R. Nitkin 1,*,#, Sheng Xia 1,*, Heather Menden 1, Wei Yu 1, Min Xiong %, Daniel P. Heruth 2, Shui Qing Ye 1, Venkatesh Sampath 1
* contributed equally to this work
From the 1 Division of Neonatology and 2 Division of Experimental and Translational Genetics, Children's Mercy Kansas City, Kansas City, MO 64108; % MX has since retired from research and is not affiliated with any institution
Table S3: 24 h diseases & functions. Predicted activated or inactivated pathways representing diseases and functions at 24 h from RNA-Seq analysis by IPA, including category, p-value, predicted activation state, predicted activation z-score, and constituent molecules.
Â© 2000-2019 QIAGEN. All rights reserved.
Categories	Diseases or Functions Annotation	p-value	Predicted Activation State	Activation z-score	Molecules	# Molecules
Cellular Movement,Immune Cell Trafficking	Leukocyte migration	3.74e-88	Increased	6.985	ABCA1,ADAM8,ADD2,ADGRG3,AIF1,ALOX5,ALOX5AP,ANGPTL2,ANXA1,APBB1IP,AQP9,ARG1,ARHGAP25,ARRB2,BCL3,BLM,BST1,BTK,C2,C3,C3AR1,C4A/C4B,C5AR1,C5AR2,C6,CAMK1D,CAMP,CAPG,CARD9,CASP1,CCBE1,CCL2,CCL21,CCL3L3,CCL4,CCL5,Ccl6,Ccl9,CCN1,CCN2,CCND1,CCR1,CCR2,CCR5,CCRL2,CD14,CD226,CD274,CD276,CD300LB,CD300LF,CD302,CD38,CD44,CD47,CD48,CD5L,CD69,CD74,CD80,CD86,CEACAM1,CEBPE,CFB,CFH,CHI3L1,Chil3/Chil4,CHST2,CIITA,CLE…	340
Hematological System Development and Function,Tissue Morphology	Quantity of leukocytes	4.43e-88		1.828	ABCA1,ABCG1,ACAT1,ADAM12,ADAM8,ADGRE5,ADGRG3,ALOX5,ANPEP,APBB1IP,ARHGDIB,ARID3A,B2M,B4GALNT1,BANK1,BCL2A1,BCL3,BCL6,BIRC5,BLM,BST1,Bst2,BTK,BUB1,C1QA,C3,C3AR1,C4A/C4B,C5AR1,C5AR2,C6,CALHM6,CAMP,CARD11,CASP1,CASP8,CBR3,CCBE1,CCL2,CCL21,CCL3L3,CCL4,CCL5,Ccl9,CCNB2,CCR1,CCR2,CCR5,CD180,CD244,CD274,CD300A,CD300LF,CD302,CD38,CD44,CD47,CD48,CD5L,CD69,CD74,CD79B,CD80,CD83,CD84,CD86,CDKN2C,CEBPE,CFH,CFP,…	345
Immunological Disease	Systemic autoimmune syndrome	7.12e-86		0.774	9930111J21Rik2,ABCA1,ABCG1,ACE,Acp5,ACTA2,ADAM12,ADAM8,ADGRE5,ADIPOR1,AHI1,AIF1,ALDOA,ALOX12,ALOX5,ALOX5AP,ALPK2,ANXA1,AQP9,ARG1,ARHGAP15,ARHGDIB,B2M,BANK1,BCL6,BIRC5,BMP1,C1orf162,C1QA,C1QTNF6,C1R,C1S,C2,C3,C3AR1,C4A/C4B,C5AR1,C6orf62,CALHM6,CAMP,CAPG,CASP1,CASP4,CASP8,CCL2,CCL21,CCL3L3,CCL4,CCL5,Ccl6,Ccl9,CCNB1,CCR1,CCR2,CCR5,CCRL2,CD180,CD226,CD244,CD274,CD276,CD300A,CD300C,CD38,CD44,CD47,CD68…	388
Cellular Function and Maintenance	Function of blood cells	8.87e-86	Increased	2.723	ABCA1,ADD2,ADGRE1,ANPEP,AQP9,ARHGDIB,ARRB2,B2M,BANK1,BCL3,BCL6,BIRC5,BTK,C3,C3AR1,C5AR2,CAPG,CAPN1,CARD9,CASP8,CCBE1,CCL2,CCL5,CCN3,CCR1,CCR2,CCR5,CCRL2,CD14,CD244,CD274,CD276,CD300A,CD300LF,CD44,CD47,CD59,CD69,CD74,CD80,CD84,CD86,CDKN2C,CEACAM1,CHI3L1,CHST2,CIITA,CLEC4E,CLEC6A,CLN3,CMA1,CMKLR1,CNN2,CNR2,CSF1,CSF1R,CSF2,CSF2RB,CTSC,CTSS,CTSZ,CXCL10,CXCR2,CYBB,DCLRE1C,DDX58,DOCK8,DOK2,DUSP2,DUSP5,…	242
Hematological System Development and Function,Tissue Morphology	Quantity of blood cells	9.2e-86	Increased	2.069	ABCA1,ABCG1,ACAT1,ADAM12,ADAM8,ADD2,ADGRE5,ADGRG3,ALOX5,ANPEP,APBB1IP,ARHGDIB,ARID3A,B2M,B4GALNT1,BANK1,BCL2A1,BCL3,BCL6,BIRC5,BLM,BST1,Bst2,BTK,BUB1,C1QA,C3,C3AR1,C4A/C4B,C5AR1,C5AR2,C6,CALHM6,CAMP,CARD11,CASP1,CASP8,CBR3,CCBE1,CCL2,CCL21,CCL3L3,CCL4,CCL5,Ccl9,CCNB2,CCND1,CCND2,CCR1,CCR2,CCR5,CD180,CD244,CD274,CD300A,CD300LF,CD302,Cd33,CD38,CD44,CD47,CD48,CD59,CD5L,CD69,CD74,CD79B,CD80,CD83,CD84…	367
Cellular Function and Maintenance	Function of leukocytes	2.77e-85	Increased	2.662	ADGRE1,ANPEP,ARHGDIB,ARRB2,B2M,BANK1,BCL3,BCL6,BIRC5,BTK,C3,C3AR1,C5AR2,CAPG,CARD9,CASP8,CCBE1,CCL2,CCL5,CCR1,CCR2,CCR5,CCRL2,CD14,CD244,CD274,CD276,CD300A,CD300LF,CD44,CD69,CD74,CD80,CD84,CD86,CDKN2C,CEACAM1,CHI3L1,CHST2,CIITA,CLEC4E,CLEC6A,CLN3,CMA1,CMKLR1,CNN2,CNR2,CSF1,CSF1R,CSF2,CSF2RB,CTSC,CTSS,CTSZ,CXCL10,CXCR2,CYBB,DCLRE1C,DDX58,DOCK8,DOK2,DUSP2,DUSP5,EBI3,EFS,ELF4,ENPP3,ERAP1,FCER1G,FCGR…	227
Cellular Movement,Hematological System Development and Function,Immune Cell Trafficking	Cell movement of leukocytes	1.79e-78	Increased	6.595	ABCA1,ADAM8,AIF1,ALOX5,ALOX5AP,ANGPTL2,ANXA1,APBB1IP,AQP9,ARG1,ARHGAP25,ARRB2,BCL3,BLM,BST1,BTK,C2,C3,C3AR1,C4A/C4B,C5AR1,C5AR2,C6,CAMK1D,CAMP,CAPG,CASP1,CCL2,CCL21,CCL3L3,CCL4,CCL5,Ccl6,Ccl9,CCN1,CCN2,CCND1,CCR1,CCR2,CCR5,CCRL2,CD14,CD226,CD274,CD276,CD300LF,CD302,CD38,CD44,CD47,CD48,CD69,CD74,CD80,CD86,CEACAM1,CEBPE,CFB,CFH,Chil3/Chil4,CHST2,CIITA,CLEC11A,CLEC5A,CMA1,CMKLR1,CNN2,CNR2,COL1A1,COR…	302
Cellular Movement	Migration of cells	3.25e-74	Increased	4.845	A2M,ABCA1,ABR,ACTA2,ACTR3,ADAM12,ADAM8,ADD2,ADGRE5,ADGRG3,ADIPOR1,AIF1,AKAP12,ALDOA,ALOX12,ALOX5,ALOX5AP,ANGPTL2,ANPEP,ANXA1,APBB1IP,APLN,AQP9,ARG1,ARHGAP11A,ARHGAP25,ARHGAP4,ARHGDIB,ARRB2,ASPM,ATG3,AURKA,BCL3,BLM,BST1,Bst2,BTK,C2,C3,C3AR1,C4A/C4B,C5AR1,C5AR2,C6,CALU,CAMK1D,CAMP,CAP1,CAPG,CARD9,CASP1,CASP8,CCBE1,CCL2,CCL21,CCL3L3,CCL4,CCL5,Ccl6,Ccl9,CCN1,CCN2,CCN3,CCN4,CCNA2,CCNB2,CCND1,CCR1,CCR2…	530
Infectious Diseases	Infection of mammalia	4.72e-74	Decreased	-7.843	ADGRE5,AKNA,AQP9,B2M,BCL2A1,BCL3,BCL6,Bst2,C1QA,C3,C4A/C4B,C5AR1,CAMP,CAPG,CARD9,CASP1,Casp12,CASP8,CCL3L3,CCR1,CCR2,CCR5,CD14,CD274,CD44,CD47,CD5L,CD74,CEACAM1,CEBPE,CH25H,CIITA,CLEC12A,CLEC4D,CLEC4E,CLEC6A,CSF2,CSF2RB,CXCL10,Cxcl15,CXCR2,CXCR4,CYBB,DCN,DDX58,DHX58,EBI3,EIF2AK2,FCER1G,FCGR1A,FCGR2B,FES,FGR,FPR1,GBP2,GPC3,GRN,Gsta4,GZMA,Gzmb,HCK,HLA-DMA,HLA-DQB1,HLA-E,HLA-G,IFI30,Ifi47,IFIH1,IFIT…	172
Cellular Movement	Cell movement	9.3e-74	Increased	4.952	A2M,ABCA1,ABR,ACTA2,ACTR3,ADAM12,ADAM8,ADD2,ADGRE5,ADGRG3,ADIPOR1,AIF1,AKAP12,ALDOA,ALOX12,ALOX5,ALOX5AP,ANGPTL2,ANPEP,ANXA1,APBB1IP,APLN,AQP9,ARG1,ARHGAP11A,ARHGAP19,ARHGAP25,ARHGAP4,ARHGDIB,ARPC1B,ARRB2,ASPM,ATG3,AURKA,BCL3,BIN2,BLM,BST1,Bst2,BTK,C2,C3,C3AR1,C4A/C4B,C5AR1,C5AR2,C6,Cald1,CALU,CAMK1D,CAMP,CAP1,CAPG,CAPN1,CARD9,CASP1,CASP8,CCBE1,CCL2,CCL21,CCL3L3,CCL4,CCL5,Ccl6,Ccl9,CCN1,CCN2,CCN3…	574
Inflammatory Response	Inflammatory response	5.38e-72	Increased	5.54	ABCD1,ABCD2,ABR,ACE,ACOD1,Acp5,ADAM8,ADGRE5,AIF1,ALOX5,ALOX5AP,ANGPTL2,ANXA1,AOAH,AQP9,ARHGAP25,BCL2A1,BCL6,BST1,C1QTNF3,C3,C3AR1,C5AR1,C5AR2,C6,CAMK1D,CAMP,CAPG,CASP1,Casp12,CASP4,CASP8,CCL2,CCL21,CCL3L3,CCL4,CCL5,CCN3,CCND1,CCR1,CCR2,CCR5,CCRL2,CD14,CD276,Cd33,CD38,CD44,CD47,CD69,CD74,CD84,CEBPE,CERS6,CFH,CHI3L1,Chil3/Chil4,CIITA,CIRBP,CLEC12A,CLEC4A,CLEC4E,CLEC5A,CMKLR1,CNR2,COL18A1,CORO1A,CRL…	294
Tissue Morphology	Quantity of cells	9.19e-72		0.567	A2M,ABCA1,ABCG1,ACAT1,ADAM12,ADAM8,ADD2,ADGRE5,ADGRG3,ADRA1B,AGTRAP,ALOX5,ANPEP,ANXA1,APBB1IP,APLP1,APOD,ARHGDIB,ARID3A,B2M,B4GALNT1,B4GALT2,BANK1,BCL2A1,BCL3,BCL6,BIRC5,BLM,BST1,Bst2,BTK,BUB1,C1QA,C3,C3AR1,C4A/C4B,C5AR1,C5AR2,C6,Cald1,CALHM6,CAMP,CAPN1,CARD11,CASP1,CASP8,CBR3,CCBE1,CCL2,CCL21,CCL3L3,CCL4,CCL5,Ccl9,CCN2,CCNA2,CCNB1,CCNB2,CCND1,CCND2,CCNE1,CCR1,CCR2,CCR5,CD180,CD244,CD274,CD300A,C…	491
Connective Tissue Disorders,Inflammatory Disease,Organismal Injury and Abnormalities,Skeletal and Muscular Disorders	Rheumatic Disease	3.32e-68	Increased	2.696	ACE,ACTA2,ACTR3,ADAM12,ADAM8,ADAMTS19,ADAMTS5,ADGRE5,ADIPOR1,ADRA1B,AHI1,AIF1,ALDOA,ALOX12,ALOX5,ALOX5AP,ALPK2,ANXA1,AQP9,ARG1,ARHGDIB,ARPC5,B2M,BANK1,BARD1,BCL3,BCL6,BIRC5,BMP1,C1QA,C1QB,C1QTNF3,C1QTNF6,C1R,C1S,C2,C3,C3AR1,C4A/C4B,C5AR1,C6,C6orf62,CACNA2D3,CAMP,CASP1,CASP8,CCL2,CCL21,CCL3L3,CCL4,CCL5,Ccl6,Ccl9,CCN2,CCNB1,CCR1,CCR2,CCR5,CCRL2,CD180,CD226,CD244,CD274,CD276,CD300C,CD44,CD59,CD68,CD…	367
Cellular Movement	Cell movement of myeloid cells	1e-65	Increased	5.808	ABCA1,ADAM8,AIF1,ALOX5,ALOX5AP,ANGPTL2,ANXA1,AQP9,ARG1,ARHGAP25,ARRB2,BLM,BST1,BTK,C2,C3,C3AR1,C4A/C4B,C5AR1,C5AR2,C6,CAMK1D,CAMP,CAPG,CASP1,CCL2,CCL21,CCL3L3,CCL4,CCL5,CCN1,CCN2,CCND1,CCR1,CCR2,CCR5,CD14,CD300LF,CD44,CD47,CD48,CD69,CD74,CEACAM1,CEBPE,CFB,CFH,Chil3/Chil4,CLEC11A,CMA1,CMKLR1,CNN2,CNR2,COL1A1,CORO1A,CRYAB,CSF1,CSF1R,CSF2,CSF2RA,CSF3R,CSK,CTSB,CTSS,CTTN,CXCL10,Cxcl15,CXCL17,CXCL3,Cx…	228
Cellular Movement,Hematological System Development and Function,Immune Cell Trafficking,Inflammatory Response	Cell movement of phagocytes	1.05e-64	Increased	6.723	ABCA1,ADAM8,AIF1,ALOX5,ALOX5AP,ANGPTL2,ANXA1,AQP9,ARG1,ARHGAP25,BLM,BST1,BTK,C2,C3,C3AR1,C4A/C4B,C5AR1,C5AR2,C6,CAMK1D,CAMP,CAPG,CASP1,CCL2,CCL21,CCL3L3,CCL4,CCL5,Ccl9,CCN1,CCN2,CCND1,CCR1,CCR2,CCR5,CCRL2,CD14,CD300LF,CD302,CD38,CD44,CD47,CD69,CD74,CD80,CD86,CEACAM1,CEBPE,CFB,CFH,CLEC11A,CMKLR1,CNN2,CNR2,COL1A1,CORO1A,CSF1,CSF1R,CSF2,CSF2RA,CSF3R,CTSB,CTSS,CTSZ,CTTN,CXCL10,Cxcl15,CXCL17,CXCL3,Cxc…	227
Hematological System Development and Function,Tissue Morphology	Quantity of mononuclear leukocytes	7.96e-64	Increased	3.3	ABCG1,ADGRG3,ANPEP,APBB1IP,ARHGDIB,ARID3A,B2M,BANK1,BCL2A1,BCL3,BIRC5,BLM,BST1,Bst2,BTK,C3,C3AR1,C5AR1,CALHM6,CAMP,CARD11,CASP8,CCL2,CCL21,CCL4,CCL5,CCNB2,CCR1,CCR2,CCR5,CD180,CD244,CD274,CD300LF,CD38,CD44,CD47,CD48,CD5L,CD69,CD74,CD79B,CD80,CD83,CD84,CD86,CDKN2C,CEBPE,CHI3L1,CHST2,CIITA,CLEC10A,CLEC11A,CLEC4A,CLEC4D,CLEC4E,CMKLR1,CNN2,CNR2,CORO1A,CRLF2,CSF1,CSF1R,CSF2,CSF2RB,CSF3R,CTSB,CTSD,CTSS…	267
Lymphoid Tissue Structure and Development,Tissue Morphology	Quantity of lymphatic system cells	1.07e-63	Increased	3.577	ABCG1,ADGRG3,ANPEP,APBB1IP,ARHGDIB,ARID3A,B2M,BANK1,BCL2A1,BCL3,BCL6,BIRC5,BLM,BST1,Bst2,BTK,C3,C3AR1,C5AR1,CALHM6,CAMP,CARD11,CASP8,CCL2,CCL21,CCL4,CCL5,CCNB2,CCR1,CCR2,CCR5,CD180,CD244,CD274,CD300LF,CD38,CD44,CD47,CD48,CD5L,CD69,CD74,CD79B,CD80,CD83,CD84,CD86,CDKN2C,CEBPE,CHI3L1,CHST2,CIITA,CLEC10A,CLEC11A,CLEC4A,CLEC4D,CLEC4E,CMKLR1,CNN2,CNR2,CORO1A,CRLF2,CSF1,CSF1R,CSF2,CSF2RB,CSF3R,CTSB,CTSD…	273
Cellular Function and Maintenance	Function of phagocytes	4.18e-62	Increased	3.058	ANPEP,BCL3,BTK,C3,CAPG,CARD9,CASP8,CCBE1,CCL2,CCL5,CCR1,CCR2,CD14,CD274,CD300A,CD300LF,CHI3L1,CIITA,CLEC4E,CLEC6A,CLN3,CMA1,CMKLR1,CNN2,CNR2,CSF1,CSF1R,CSF2,CSF2RB,CTSZ,CXCL10,CXCR2,CYBB,DDX58,DOCK8,DOK2,DUSP2,ENPP3,FCER1G,FCGR1A,FCGR2A,FCGR2B,FES,FGR,FPR2,GPNMB,GRN,GSN,HAVCR2,HCK,HLA-G,IDO1,IFIH1,IL15,IL18,IL1B,IL21R,IL2RG,IL4R,IRAK2,IRAK3,IRAK4,ITGAM,ITGB3,JAK3,KIT,Klra17,LAT2,LCN2,LCP1,LGALS3,…	138
Cell-To-Cell Signaling and Interaction	Activation of cells	5.42e-61	Increased	4.996	ACE,ADAM12,ADAM8,ANXA1,APLN,ARRB2,B2M,BANK1,BCL2A1,BCL3,BMPER,BTK,C1QA,C3,C3AR1,C4A/C4B,C5AR1,C6,CAMP,CARD11,CARD9,CASP1,CASP8,CCDC88B,CCL2,CCL21,CCL3L3,CCL4,CCL5,Ccl6,Ccl9,CCN1,CCN2,CCN3,CCND1,CCR2,CCR5,CD14,CD180,CD226,CD244,CD274,CD276,CD300A,CD300LB,CD300LD,CD300LF,CD38,CD44,CD47,CD48,CD59,CD69,CD74,CD79B,CD80,CD83,CD84,CD86,CDK4,CEACAM1,CEBPE,CFH,CHI3L1,Chil3/Chil4,CLEC11A,CLEC12A,CLEC4E,CLE…	311
Cell Death and Survival	Cell death	9e-61	Increased	4.043	A2M,A4GALT,ABCA1,ABCD1,ABCD2,ABCG1,ACAT1,ACE,ADAM12,ADAM8,ADAR,ADCY5,ADD2,ADGRG3,ADIPOR1,ADRA1B,AHI1,AIF1,AKAP12,ALDH3B1,ALDOA,ALOX12,ALOX5,ANPEP,ANXA1,ANXA11,APLN,APOBEC3B,AQP9,ARG1,ARG2,ARHGAP4,ARHGDIB,ARNT2,ARRB2,ASS1,ATAD2,ATG3,ATP13A2,ATP6V0D2,ATP8B1,AURKA,AURKB,B2M,B4GALNT1,BARD1,BCHE,BCL2A1,BCL3,BCL6,BEX3,BHLHB9,BIRC5,BLM,BMP1,BOK,BTG1,BTK,BUB1,BUB1B,C19orf12,C1QA,C3,C3AR1,C4A/C4B,C5AR1,C6…	734
Lymphoid Tissue Structure and Development,Tissue Morphology	Quantity of lymphoid cells	9.93e-61	Increased	3.623	ABCG1,ADGRG3,ANPEP,APBB1IP,ARHGDIB,ARID3A,B2M,BANK1,BCL2A1,BCL3,BIRC5,BLM,BST1,Bst2,BTK,C3,C3AR1,C5AR1,CALHM6,CAMP,CARD11,CASP8,CCL2,CCL21,CCL4,CCL5,CCNB2,CCR1,CCR2,CCR5,CD180,CD244,CD274,CD300LF,CD38,CD44,CD47,CD48,CD5L,CD69,CD74,CD79B,CD80,CD83,CD84,CD86,CDKN2C,CEBPE,CHI3L1,CHST2,CIITA,CLEC10A,CLEC4A,CLEC4D,CLEC4E,CMKLR1,CNR2,CORO1A,CRLF2,CSF1,CSF1R,CSF2,CSF2RB,CTSB,CTSD,CTSS,CXCL10,CXCR2,CXCR4…	256
Connective Tissue Disorders,Inflammatory Disease,Inflammatory Response,Organismal Injury and Abnormalities,Skeletal and Muscular Disorders	Inflammation of joint	1.68e-60	Increased	3.617	ACE,ACTA2,ADAM12,ADAM8,ADAMTS19,ADAMTS5,ADGRE5,ADIPOR1,ADRA1B,AHI1,AIF1,ALDOA,ALOX12,ALOX5,ALOX5AP,ALPK2,ANXA1,AQP9,ARG1,ARHGDIB,B2M,BARD1,BCL3,BCL6,BIRC5,BMP1,C1QA,C1QTNF3,C1QTNF6,C1R,C2,C3,C3AR1,C4A/C4B,C5AR1,C6,C6orf62,CACNA2D3,CASP1,CASP8,CCL2,CCL21,CCL3L3,CCL4,CCL5,Ccl6,Ccl9,CCN2,CCNB1,CCR1,CCR2,CCR5,CCRL2,CD180,CD244,CD274,CD276,CD300C,CD44,CD59,CD68,CD69,CD74,CD79B,CD80,CD83,CD86,CDA,CDH11…	322
Hematological System Development and Function,Lymphoid Tissue Structure and Development,Tissue Morphology	Quantity of lymphocytes	2.16e-60	Increased	3.538	ABCG1,ADGRG3,ANPEP,APBB1IP,ARHGDIB,ARID3A,B2M,BANK1,BCL2A1,BCL3,BIRC5,BLM,BST1,Bst2,BTK,C3,C3AR1,C5AR1,CALHM6,CAMP,CARD11,CASP8,CCL2,CCL21,CCL4,CCL5,CCNB2,CCR1,CCR2,CCR5,CD180,CD244,CD274,CD300LF,CD38,CD44,CD47,CD48,CD5L,CD69,CD74,CD79B,CD80,CD83,CD84,CD86,CDKN2C,CEBPE,CHI3L1,CHST2,CIITA,CLEC10A,CLEC4A,CLEC4D,CLEC4E,CMKLR1,CNR2,CORO1A,CRLF2,CSF1,CSF1R,CSF2,CSF2RB,CTSB,CTSD,CTSS,CXCL10,CXCR2,CXCR4…	255
Cellular Growth and Proliferation,Lymphoid Tissue Structure and Development	Proliferation of lymphatic system cells	3.1e-60	Increased	2.289	A2M,ABCG1,ACPP,ADAR,AIF1,ANXA1,ARG1,ARHGDIB,AURKB,B2M,BANK1,BCL2A1,BCL3,BCL6,BIRC5,BLM,BTK,BTNL9,C3,C5AR1,CAMP,CARD11,CASP8,CCDC88B,CCL2,CCL21,CCL4,CCL5,CCN2,CCN4,CCNB1,CCND2,CCR2,CCR5,CD14,CD180,CD226,CD244,CD274,CD276,CD300A,CD300C,CD38,CD44,CD47,CD48,CD59,CD69,CD74,CD79B,CD80,CD83,CD84,CD86,CDKN2C,CEACAM1,CHI3L1,CIITA,CLEC10A,CLEC11A,Clec2d (includes others),CLEC4A,CLEC4D,CNR2,COL2A1,CORO1A,CR…	274
Inflammatory Response	Immune response of cells	5.03e-60	Increased	8.186	ABCA1,ABCA7,ABR,ANPEP,ANXA1,ANXA11,ATG3,BCL6,BIRC5,BTK,C1QA,C3,C3AR1,C5AR1,CAMK1D,CAMP,CAPG,CARD11,CARD9,CASP1,CASP8,CCL2,CCL21,CD14,CD180,CD226,CD244,CD274,CD302,CD38,CD44,CD47,CD48,CD59,CD68,CD69,CD74,CD80,CD83,CD86,CEACAM1,CEBPE,CFH,CH25H,CHN1,CLEC5A,CLEC6A,CNN2,COQ7,CORO1A,CSF1,CSF1R,CSF2,CSF2RA,CSF2RB,CSF3R,CSK,CTSB,CTSD,CTSS,CXCL10,CXCL3,DDX58,DEF6,DGKB,DHX58,DOCK2,DOCK8,EIF2AK2,ERAP1,ETS2,…	221
Cellular Development,Cellular Growth and Proliferation,Hematological System Development and Function,Lymphoid Tissue Structure and Development	Proliferation of immune cells	4.35e-58	Increased	2.386	A2M,ABCG1,ACPP,AIF1,ANPEP,ANXA1,ARG1,ARHGDIB,B2M,BANK1,BCL2A1,BCL3,BCL6,BIRC5,BLM,BTG1,BTK,BTNL9,C3,C5AR1,CAMP,CARD11,CASP8,CCDC88B,CCL2,CCL21,CCL4,CCL5,CCN2,CCND2,CCR2,CCR5,CD14,CD180,CD226,CD244,CD274,CD276,CD300A,CD300C,CD38,CD44,CD47,CD48,CD59,CD69,CD74,CD79B,CD80,CD83,CD84,CD86,CDKN2C,CEACAM1,CIITA,CLEC10A,CLEC11A,Clec2d (includes others),CLEC4A,CLEC4D,CNR2,CORO1A,CRLF2,CSF1,CSF1R,CSF2,CSF2R…	265
Cell-To-Cell Signaling and Interaction,Inflammatory Response	Immune response of leukocytes	8.05e-58	Increased	6.042	ABCA1,ABCA7,ANPEP,ANXA1,BTK,C3,C3AR1,C5AR1,CAMP,CAPG,CARD11,CASP1,CASP8,CCL2,CCL21,CD14,CD180,CD226,CD244,CD274,CD38,CD44,CD47,CD48,CD59,CD68,CD69,CD74,CD80,CD86,CFH,CH25H,CLEC5A,CLEC6A,CNN2,COQ7,CORO1A,CSF1R,CSF2,CSF2RA,CSF2RB,CTSS,CXCL10,CXCL3,DDX58,DEF6,DOCK2,DOCK8,FAS,FCER1G,FCGR1A,FCGR2A,FCGR2B,FCGR3A/FCGR3B,FGR,FPR1,FSTL1,GLRX,Gm21596/Hmgb1,GSN,HAVCR2,HCK,HLA-DQB1,HSDL1,IL10RA,IL15,IL18,IL1…	151
Cellular Development,Cellular Growth and Proliferation,Hematological System Development and Function,Lymphoid Tissue Structure and Development	Proliferation of mononuclear leukocytes	1.02e-57	Increased	2.247	A2M,ABCG1,ACPP,AIF1,ANPEP,ANXA1,ARG1,ARHGDIB,B2M,BANK1,BCL2A1,BCL3,BCL6,BIRC5,BLM,BTK,BTNL9,C3,C5AR1,CAMP,CARD11,CASP8,CCDC88B,CCL2,CCL21,CCL4,CCL5,CCN2,CCND2,CCR2,CCR5,CD14,CD180,CD226,CD244,CD274,CD276,CD300A,CD300C,CD38,CD44,CD47,CD48,CD59,CD69,CD74,CD79B,CD80,CD83,CD84,CD86,CDKN2C,CEACAM1,CIITA,CLEC10A,CLEC11A,Clec2d (includes others),CLEC4A,CLEC4D,CNR2,CORO1A,CRLF2,CSF1,CSF1R,CSF2,CSF2RA,CSF…	257
Endocrine System Disorders,Gastrointestinal Disease,Immunological Disease,Metabolic Disease,Organismal Injury and Abnormalities	Insulin-dependent diabetes mellitus	1.06e-57		1.523	9930111J21Rik2,ABCA1,ABCG1,Acp5,ACTA2,AIF1,ALOX5AP,ANXA1,ARHGAP15,B2M,BANK1,C1orf162,C3AR1,CALHM6,CAPG,CASP1,CASP4,CCL2,CCL3L3,CCL4,CCL5,Ccl6,Ccl9,CCR1,CCR2,CCR5,CD180,CD226,CD274,CD300A,CD300C,CD38,CD74,CD79B,CD80,CD84,CD86,CDC42EP3,CDK4,CFB,CFH,CIITA,CLEC12A,CLEC4A,Clec4a3,CLEC6A,COL1A2,CTSB,CTSS,CXCL10,Cxcl9,CXCR4,CYBB,CYTL1,DDX39B,DDX60,EVI2A,FCER1G,FCGR1A,FCGR2A,FCGR2B,FCRL1,FXYD5,GALNT6,GBP…	183
Cellular Movement,Hematological System Development and Function,Immune Cell Trafficking	Cell movement of granulocytes	6.38e-57	Increased	6.082	ADAM8,ALOX5,ALOX5AP,ANXA1,AQP9,ARHGAP25,ARRB2,BLM,BST1,BTK,C2,C3,C3AR1,C4A/C4B,C5AR1,C5AR2,CAMK1D,CAMP,CAPG,CASP1,CCL2,CCL21,CCL3L3,CCL4,CCL5,CCN2,CCR1,CCR2,CCR5,CD14,CD300LF,CD44,CD47,CD48,CD69,CD74,CEACAM1,CEBPE,CFB,CFH,Chil3/Chil4,CLEC11A,CMA1,CMKLR1,CNN2,CORO1A,CRYAB,CSF1,CSF2,CSF2RA,CSF3R,CSK,CTSB,CTTN,CXCL10,Cxcl15,CXCL3,Cxcl3,Cxcl9,CXCR2,CYBB,DOCK2,DOCK5,EPHX2,F10,FAS,FCER1G,FCGR2A,FERMT3,…	167
Cellular Development,Cellular Growth and Proliferation,Hematological System Development and Function,Lymphoid Tissue Structure and Development	Proliferation of lymphocytes	1.2e-56	Increased	2.151	A2M,ABCG1,ACPP,AIF1,ANXA1,ARG1,ARHGDIB,B2M,BANK1,BCL2A1,BCL3,BCL6,BIRC5,BLM,BTK,BTNL9,C3,C5AR1,CAMP,CARD11,CASP8,CCDC88B,CCL2,CCL21,CCL4,CCL5,CCN2,CCND2,CCR2,CCR5,CD14,CD180,CD226,CD244,CD274,CD276,CD300A,CD300C,CD38,CD44,CD47,CD48,CD59,CD69,CD74,CD79B,CD80,CD83,CD84,CD86,CDKN2C,CEACAM1,CIITA,CLEC10A,CLEC11A,Clec2d (includes others),CLEC4A,CLEC4D,CNR2,CORO1A,CRLF2,CSF2,CSF2RA,CSF2RB,CTSD,CTSZ,CXC…	253
Cellular Function and Maintenance	Function of antigen presenting cells	2.44e-56	Increased	2.813	ANPEP,BCL3,BTK,CAPG,CARD9,CASP8,CCBE1,CCL2,CCL5,CCR1,CCR2,CD14,CD274,CD74,CHI3L1,CIITA,CLEC4E,CLEC6A,CLN3,CMKLR1,CNN2,CNR2,CSF1,CSF1R,CSF2,CSF2RB,CTSS,CTSZ,CXCL10,CYBB,DDX58,DOCK8,DOK2,FCER1G,FCGR1A,FCGR2A,FCGR2B,FES,FGR,FPR2,GPNMB,GRN,GSN,HCK,HLA-DMA,IDO1,IFI30,IFIH1,IL15,IL18,IL1B,IL21R,IL2RG,IL4R,IRAK2,IRAK3,IRAK4,ITGAM,ITGB3,JAK3,Klra17,LCP1,LGALS3,LGMN,LTB,LTB4R,LYN,MALT1,MAP4K1,MARCO,MERTK,…	124
Hematological System Development and Function,Inflammatory Response,Tissue Morphology	Quantity of phagocytes	7.93e-56		-0.329	ABCA1,ACAT1,ADAM12,ADAM8,B2M,B4GALNT1,BCL2A1,BCL3,BCL6,C1QA,C3,C3AR1,C4A/C4B,C5AR1,C5AR2,C6,CAMP,CASP1,CASP8,CCBE1,CCL2,CCL21,CCL3L3,Ccl9,CCR1,CCR2,CCR5,CD300A,CD302,CD47,CD83,CD86,CFH,CIITA,CLEC10A,CLEC11A,CLEC4A,CLEC4D,CLEC4E,CMKLR1,CNN2,CNR2,CSF1,CSF1R,CSF2,CSF3R,CTSB,CTSS,CXCL10,Cxcl15,CXCL17,CXCR2,CYBB,CYP1A1,DCN,DIAPH1,DOCK8,DOK2,ENPP3,EPHX2,FAS,FCER1G,FCGR1A,FCGR2A,FCGR2B,FES,FHL2,FPR1,FPR…	178
Cellular Movement	Homing of cells	2.35e-55	Increased	7.101	A2M,ADAM8,AIF1,AKAP12,ALOX5,ANGPTL2,ANXA1,APLN,AQP9,ARHGAP25,ARRB2,BIN2,BST1,C3,C3AR1,C4A/C4B,C5AR1,C5AR2,CAMK1D,CAMP,CAPG,CCL2,CCL21,CCL3L3,CCL4,CCL5,Ccl6,Ccl9,CCN1,CCN2,CCN3,CCND1,CCR1,CCR2,CCR5,CCRL2,CD38,CD44,CD47,CD69,CD74,CD82,CEACAM1,Chil3/Chil4,CHST2,CMKLR1,CNR2,CORO1A,CSF1,CSF1R,CSF2,CSF2RA,CSF3R,CSK,CXCL10,Cxcl15,CXCL17,CXCL3,Cxcl3,Cxcl9,CXCR2,CXCR4,CYBB,CYTL1,DGKA,DIAPH1,DOCK2,DOCK5,Ea…	218
Cell-To-Cell Signaling and Interaction,Hematological System Development and Function	Activation of blood cells	3.07e-55	Increased	5.783	ACE,ANXA1,APLN,ARRB2,B2M,BANK1,BCL3,BTK,C1QA,C3,C3AR1,C4A/C4B,C5AR1,C6,CAMP,CARD11,CARD9,CASP1,CASP8,CCDC88B,CCL2,CCL21,CCL4,CCL5,CCR2,CCR5,CD14,CD180,CD226,CD244,CD274,CD276,CD300A,CD300LB,CD300LD,CD300LF,CD38,CD44,CD47,CD48,CD59,CD69,CD74,CD79B,CD80,CD83,CD84,CD86,CEACAM1,CEBPE,CFH,CHI3L1,Chil3/Chil4,CLEC11A,CLEC4E,CLEC5A,CNR2,CORO1A,CSF1,CSF1R,CSF2,CSF2RB,CSK,CTSS,CXCL10,CXCL3,CXCR2,CYBB,DDX58…	249
Cellular Development,Cellular Growth and Proliferation	Proliferation of blood cells	3.41e-55	Increased	2.46	A2M,ABCG1,ACPP,AIF1,ANPEP,ANXA1,ARG1,ARHGDIB,B2M,BANK1,BCL2A1,BCL3,BCL6,BIRC5,BLM,BTG1,BTK,BTNL9,C3,C5AR1,CAMP,CARD11,CASP8,CCDC88B,CCL2,CCL21,CCL3L3,CCL4,CCL5,CCN2,CCNA2,CCND1,CCND2,CCR2,CCR5,CD14,CD180,CD226,CD244,CD274,CD276,CD300A,CD300C,CD38,CD44,CD47,CD48,CD59,CD69,CD74,CD79B,CD80,CD83,CD84,CD86,CDKN2C,CEACAM1,CIITA,CLEC10A,CLEC11A,Clec2d (includes others),CLEC4A,CLEC4D,CNR2,CORO1A,CRLF2,CS…	279
Cell Death and Survival	Apoptosis	1.39e-54		1.381	A2M,A4GALT,ABCA1,ABCG1,ACE,ADAM12,ADAM8,ADAR,ADCY5,ADGRG3,ADRA1B,AHI1,AIF1,AKAP12,ALDOA,ALOX12,ALOX5,ANPEP,ANXA1,ANXA11,APLN,APOBEC3B,ARG1,ARG2,ARHGAP4,ARHGDIB,ARNT2,ARRB2,ASS1,ATAD2,ATG3,ATP6V0D2,AURKA,AURKB,B2M,B4GALNT1,BARD1,BCL2A1,BCL3,BCL6,BEX3,BHLHB9,BIRC5,BLM,BMP1,BOK,BTG1,BTK,BUB1,C19orf12,C1QA,C3,C3AR1,C5AR1,C6,CAMK1D,CAMP,CAPN1,CAPN6,CARD9,CASP1,Casp12,CASP4,CASP8,CASQ2,CCBE1,CCDC80,CCD…	597
Cell-To-Cell Signaling and Interaction,Hematological System Development and Function,Immune Cell Trafficking,Inflammatory Response	Activation of leukocytes	4.95e-54	Increased	5.438	ACE,ANXA1,ARRB2,B2M,BANK1,BCL3,BTK,C1QA,C3,C3AR1,C4A/C4B,C5AR1,C6,CAMP,CARD11,CARD9,CASP1,CASP8,CCDC88B,CCL2,CCL21,CCL4,CCL5,CCR2,CCR5,CD14,CD180,CD226,CD244,CD274,CD276,CD300A,CD300LB,CD300LD,CD300LF,CD38,CD44,CD47,CD48,CD59,CD69,CD74,CD79B,CD80,CD83,CD84,CD86,CEACAM1,CEBPE,CFH,CHI3L1,Chil3/Chil4,CLEC11A,CLEC4E,CLEC5A,CNR2,CORO1A,CSF1,CSF1R,CSF2,CSF2RB,CSK,CTSS,CXCL10,CXCL3,CXCR2,CYBB,DDX58,DEF6…	236
Cellular Movement	Chemotaxis	5.73e-54	Increased	6.784	A2M,ADAM8,AIF1,AKAP12,ALOX5,ANGPTL2,ANXA1,APLN,AQP9,ARHGAP25,ARRB2,BIN2,BST1,C3,C3AR1,C4A/C4B,C5AR1,C5AR2,CAMK1D,CAMP,CAPG,CCL2,CCL21,CCL3L3,CCL4,CCL5,Ccl6,Ccl9,CCN1,CCN2,CCN3,CCND1,CCR1,CCR2,CCR5,CCRL2,CD38,CD44,CD47,CD69,CD74,CEACAM1,Chil3/Chil4,CMKLR1,CNR2,CORO1A,CSF1,CSF1R,CSF2,CSF2RA,CSF3R,CSK,CXCL10,Cxcl15,CXCL17,CXCL3,Cxcl3,Cxcl9,CXCR2,CXCR4,CYBB,CYTL1,DGKA,DIAPH1,DOCK2,DOCK5,Ear2 (include…	209
Hematological System Development and Function,Tissue Morphology	Quantity of myeloid cells	2.38e-52		-0.813	ABCA1,ACAT1,ADAM12,ADAM8,ADGRE5,ALOX5,ARHGDIB,ARID3A,B2M,B4GALNT1,BCL2A1,BCL3,BCL6,BIRC5,C1QA,C3,C3AR1,C4A/C4B,C5AR1,C5AR2,C6,CAMP,CASP1,CASP8,CCBE1,CCL2,CCL3L3,CCR1,CCR2,CCR5,CD300A,CD47,CEBPE,CFH,CFP,CLEC10A,CLEC11A,CLEC4E,CMKLR1,CNN2,CNR2,CSF1,CSF1R,CSF2,CSF2RB,CSF3R,CTSB,CTSS,CXCL10,Cxcl15,CXCL17,CXCR2,CXCR4,CYBB,CYP1A1,DCN,DDX58,DIAPH1,DOK2,DUSP5,ENPP3,EPHX2,FAS,FCGR1A,FCGR2A,FCGR2B,FES,FHL2…	187
Cellular Movement,Hematological System Development and Function,Immune Cell Trafficking,Inflammatory Response	Cell movement of neutrophils	4.5e-52	Increased	6.571	ADAM8,ALOX5,ALOX5AP,ANXA1,AQP9,ARHGAP25,BLM,BST1,BTK,C2,C3,C3AR1,C4A/C4B,C5AR1,C5AR2,CAMK1D,CAMP,CAPG,CASP1,CCL2,CCL21,CCL3L3,CCL4,CCL5,CCN2,CCR1,CCR2,CCR5,CD14,CD300LF,CD44,CD47,CD69,CD74,CEBPE,CFB,CFH,CMKLR1,CNN2,CORO1A,CSF1,CSF2,CSF2RA,CSF3R,CTSB,CTTN,CXCL10,Cxcl15,CXCL3,Cxcl3,CXCR2,CYBB,DOCK2,DOCK5,EPHX2,F10,FAS,FCER1G,FCGR2A,FERMT3,FGR,FPR1,FPR2,Gm21596/Hmgb1,GRN,GSN,HCK,IL17RA,IL18,IL1B,IL1…	142
Cellular Movement	Homing of blood cells	7.04e-52	Increased	6.668	ADAM8,AIF1,ALOX5,ANGPTL2,ANXA1,AQP9,ARHGAP25,BST1,C3,C3AR1,C5AR1,C5AR2,CAMK1D,CAMP,CAPG,CCL2,CCL21,CCL3L3,CCL4,CCL5,CCND1,CCR1,CCR2,CCR5,CCRL2,CD38,CD44,CD47,CD69,CD74,Chil3/Chil4,CHST2,CMKLR1,CNR2,CORO1A,CSF1,CSF1R,CSF2,CSF2RA,CSF3R,CXCL10,Cxcl15,CXCL17,CXCL3,Cxcl3,Cxcl9,CXCR2,CXCR4,CYBB,CYTL1,DIAPH1,DOCK2,DOCK5,Ear2 (includes others),EDNRB,ELF4,ENPP2,F7,FCER1G,FCGR2A,FGR,FPR1,FPR2,FYB1,GLRB,GPS…	162
Infectious Diseases	Bacterial Infections	1.07e-51	Decreased	-4.874	ACOD1,ADGRE5,ADRA1B,ALOX5AP,ANXA1,B2M,BCL3,BCL6,C1QA,C1QB,C3,C4A/C4B,C5AR1,CAMP,CAPG,CARD9,CASP1,Casp12,CASP4,CASP8,CCL2,CCL3L3,CCL4,CCN2,CCR1,CCR2,CCR5,CCRL2,CD14,CD274,CD44,CD47,CD59,CD5L,CD80,CD83,CEBPE,CHRM3,CLEC12A,CLEC4D,CMKLR1,CSF2,CSK,CTSB,CXCL10,Cxcl15,Cxcl9,CXCR2,CYBB,DCN,DHFR,EBI3,ENPP2,EPAS1,FCER1G,FCGR1A,FCGR2A,FCGR2B,FCGR3A/FCGR3B,FES,FGR,FPR1,Gm21596/Hmgb1,GPC3,GRN,Gsta4,GZMA,HCK,H…	171
Cellular Movement,Hematological System Development and Function,Immune Cell Trafficking	Homing of leukocytes	6.24e-51	Increased	6.666	ADAM8,AIF1,ALOX5,ANGPTL2,ANXA1,AQP9,ARHGAP25,BST1,C3,C3AR1,C5AR1,C5AR2,CAMK1D,CAMP,CAPG,CCL2,CCL21,CCL3L3,CCL4,CCL5,CCND1,CCR1,CCR2,CCR5,CCRL2,CD38,CD44,CD47,CD69,CD74,Chil3/Chil4,CHST2,CMKLR1,CNR2,CORO1A,CSF1,CSF1R,CSF2,CSF2RA,CSF3R,CXCL10,Cxcl15,CXCL17,CXCL3,Cxcl3,Cxcl9,CXCR2,CXCR4,CYBB,CYTL1,DIAPH1,DOCK2,DOCK5,Ear2 (includes others),EDNRB,ELF4,ENPP2,F7,FCER1G,FCGR2A,FGR,FPR1,FPR2,FYB1,GLRB,GPS…	160
Cell Death and Survival	Necrosis	6.69e-50	Increased	3.621	A2M,A4GALT,ABCG1,ACAT1,ACE,ADAM12,ADAM8,ADAR,ADCY5,ADGRG3,ADIPOR1,AKAP12,ALDH3B1,ALDOA,ALOX12,ALOX5,ANPEP,ANXA1,APLN,APOBEC3B,ARG1,ARG2,ARHGAP4,ARRB2,ASS1,ATAD2,ATG3,ATP13A2,AURKA,AURKB,B2M,B4GALNT1,BARD1,BCHE,BCL2A1,BCL3,BCL6,BEX3,BHLHB9,BIRC5,BLM,BOK,BTG1,BTK,BUB1,BUB1B,C1QA,C3,C3AR1,C5AR1,CAMP,CAPN1,CAPN6,CARD11,CARD9,CASP1,Casp12,CASP4,CASP8,CCDC80,CCDC88B,CCL2,CCL21,CCL3L3,CCL4,CCL5,Ccl9,CCN…	586
Cellular Movement	Chemotaxis of blood cells	2.17e-49	Increased	6.467	ADAM8,AIF1,ALOX5,ANGPTL2,ANXA1,AQP9,ARHGAP25,BST1,C3,C3AR1,C5AR1,C5AR2,CAMK1D,CAMP,CAPG,CCL2,CCL21,CCL3L3,CCL4,CCL5,CCND1,CCR1,CCR2,CCR5,CCRL2,CD38,CD47,CD69,CD74,Chil3/Chil4,CMKLR1,CNR2,CORO1A,CSF1,CSF1R,CSF2,CSF2RA,CSF3R,CXCL10,Cxcl15,CXCL17,CXCL3,Cxcl3,Cxcl9,CXCR2,CXCR4,CYBB,CYTL1,DIAPH1,DOCK2,DOCK5,Ear2 (includes others),EDNRB,F7,FCER1G,FCGR2A,FGR,FPR1,FPR2,GLRB,GPSM3,GREM1,GRN,GSN,HCAR2,HCK,…	153
Cell-To-Cell Signaling and Interaction	Interaction of blood cells	6.35e-49	Increased	6.387	A2M,ADGRE5,ALOX12,ANXA1,APBB1IP,APLN,ARRB2,BMPER,BTK,C1QA,C3,C4A/C4B,C5AR2,CAMP,CCL2,CCL21,CCL3L3,CCL4,CCL5,CCN1,CCND1,CCR1,CCR5,CD14,CD177,CD226,CD300LD,CD38,CD44,CD47,CD48,CD59,CD69,CD74,CD80,CD83,CD84,CD86,CEACAM1,CFH,CFP,CLEC10A,CNR2,CORO1A,CSF1,CSF2,CSF2RB,CSF3R,CSK,CTSZ,CTTN,CXCL10,Cxcl15,CXCL3,CXCR2,CXCR4,CYBB,DCN,DIAPH1,DOCK8,F10,FAS,FCER1G,FCGR1A,FCGR2A,FCGR2B,FCGR3A/FCGR3B,FERMT3,FES,FG…	168
Protein Synthesis	Production of protein	6.61e-49		0.603	ADAR,ADGRG3,ARID3A,B2M,BANK1,BCL3,BCL6,BLM,BST1,BTK,C1QA,C1QTNF3,C3AR1,C4A/C4B,C5AR1,CARD11,CCR1,CCR2,CCR5,CD180,CD274,CD276,CD69,CD74,CD80,CD83,CD84,CD86,CH25H,CHI3L1,CIITA,CLEC4A,CLEC4D,CLEC4E,CRLF2,CSF2,CSF2RB,CTSS,CXCL10,Cxcl9,CXCR2,DDX58,DEF6,DKK3,DOCK8,EFS,ENPP3,FAS,FCER1G,FCGR1A,FCGR2B,FOXJ1,FPR2,GADD45A,GAPT,H2AFX,HLA-DQB1,IL13RA1,IL15,IL21R,IL2RG,IL33,IL4R,IRAK3,IRAK4,ITGB2,ITGB3,JAK3,LA…	140
Cellular Movement,Hematological System Development and Function,Immune Cell Trafficking,Inflammatory Response	Chemotaxis of phagocytes	8.2e-49	Increased	6.107	AIF1,ALOX5,ANGPTL2,ANXA1,AQP9,ARHGAP25,BST1,C3,C3AR1,C5AR1,C5AR2,CAMK1D,CAMP,CAPG,CCL2,CCL21,CCL3L3,CCL4,CCL5,CCND1,CCR1,CCR2,CCR5,CCRL2,CD38,CD47,CD69,CD74,CMKLR1,CORO1A,CSF1,CSF1R,CSF2,CSF2RA,CSF3R,CXCL10,Cxcl15,CXCL17,CXCL3,Cxcl3,CXCR2,CXCR4,CYBB,CYTL1,DOCK2,DOCK5,Ear2 (includes others),EDNRB,FCER1G,FCGR2A,FGR,FPR1,FPR2,GLRB,GRN,GSN,HCAR2,HCK,HP,IL16,IL18,IL1B,IL33,IL4R,INPP5D,ITGAL,ITGAM,ITGB…	136
Cellular Movement,Hematological System Development and Function,Immune Cell Trafficking,Inflammatory Response	Chemotaxis of leukocytes	8.65e-49	Increased	6.467	ADAM8,AIF1,ALOX5,ANGPTL2,ANXA1,AQP9,ARHGAP25,BST1,C3,C3AR1,C5AR1,C5AR2,CAMK1D,CAMP,CAPG,CCL2,CCL21,CCL3L3,CCL4,CCL5,CCND1,CCR1,CCR2,CCR5,CCRL2,CD38,CD47,CD69,CD74,Chil3/Chil4,CMKLR1,CNR2,CORO1A,CSF1,CSF1R,CSF2,CSF2RA,CSF3R,CXCL10,Cxcl15,CXCL17,CXCL3,Cxcl3,Cxcl9,CXCR2,CXCR4,CYBB,CYTL1,DIAPH1,DOCK2,DOCK5,Ear2 (includes others),EDNRB,F7,FCER1G,FCGR2A,FGR,FPR1,FPR2,GLRB,GPSM3,GREM1,GRN,GSN,HCAR2,HCK,…	152
Cell-To-Cell Signaling and Interaction,Hematological System Development and Function	Interaction of leukocytes	8.92e-49	Increased	6.64	A2M,ADGRE5,ALOX12,ANXA1,APBB1IP,ARRB2,BMPER,BTK,C1QA,C3,C5AR2,CAMP,CCL2,CCL21,CCL3L3,CCL4,CCL5,CCN1,CCND1,CCR1,CCR5,CD14,CD177,CD226,CD300LD,CD38,CD44,CD47,CD48,CD69,CD74,CD80,CD83,CD86,CFH,CFP,CLEC10A,CNR2,CORO1A,CSF1,CSF2,CSF2RB,CSF3R,CSK,CTSZ,CTTN,CXCL10,Cxcl15,CXCL3,CXCR2,CXCR4,CYBB,DCN,DIAPH1,DOCK8,F10,FAS,FCGR1A,FCGR2A,FCGR2B,FCGR3A/FCGR3B,FERMT3,FES,FGR,FPR1,FPR2,FYB1,GLRX,GPR132,HCK,HLA-D…	157
Cellular Movement	Chemotaxis of myeloid cells	1.04e-48	Increased	6.221	AIF1,ALOX5,ANGPTL2,ANXA1,AQP9,ARHGAP25,BST1,C3,C3AR1,C5AR1,C5AR2,CAMK1D,CAMP,CAPG,CCL2,CCL21,CCL3L3,CCL4,CCL5,CCND1,CCR1,CCR2,CCR5,CD47,CD69,CD74,Chil3/Chil4,CMKLR1,CORO1A,CSF1,CSF1R,CSF2,CSF2RA,CSF3R,CXCL10,Cxcl15,CXCL17,CXCL3,Cxcl3,Cxcl9,CXCR2,CXCR4,CYBB,CYTL1,DOCK2,DOCK5,EDNRB,FCER1G,FCGR2A,FGR,FPR1,FPR2,GLRB,GRN,GSN,HCAR2,HCK,HP,IL15,IL16,IL18,IL1B,IL33,IL4R,INPP5D,ITGAL,ITGAM,ITGB2,ITGB3,JAM…	134
Cell-To-Cell Signaling and Interaction	Adhesion of blood cells	1.06e-48	Increased	5.818	A2M,ADGRE5,ALOX12,ANXA1,APBB1IP,APLN,ARRB2,BMPER,BTK,C1QA,C3,C4A/C4B,C5AR2,CAMP,CCL2,CCL21,CCL3L3,CCL4,CCL5,CCN1,CCND1,CCR1,CCR5,CD14,CD177,CD226,CD300LD,CD38,CD44,CD47,CD48,CD59,CD69,CD74,CD83,CEACAM1,CFH,CFP,CLEC10A,CNR2,CORO1A,CSF1,CSF2,CSF2RB,CSF3R,CSK,CTSZ,CTTN,CXCL10,Cxcl15,CXCL3,CXCR2,CXCR4,CYBB,DCN,DIAPH1,F10,FAS,FCER1G,FCGR1A,FCGR2A,FCGR3A/FCGR3B,FERMT3,FES,FGR,FPR1,FPR2,FYB1,GLRX,GP5,GP…	155
Cell-To-Cell Signaling and Interaction,Hematological System Development and Function,Immune Cell Trafficking	Adhesion of immune cells	1.08e-48	Increased	5.804	A2M,ADGRE5,ALOX12,ANXA1,APBB1IP,ARRB2,BMPER,BTK,C1QA,C3,C5AR2,CAMP,CCL2,CCL21,CCL3L3,CCL4,CCL5,CCN1,CCND1,CCR1,CCR5,CD14,CD177,CD226,CD300LD,CD38,CD44,CD47,CD48,CD69,CD74,CD83,CFH,CFP,CLEC10A,CNR2,CORO1A,CSF1,CSF2,CSF2RB,CSF3R,CSK,CTSZ,CTTN,CXCL10,Cxcl15,CXCL3,CXCR2,CXCR4,CYBB,DCN,DIAPH1,F10,FAS,FCGR1A,FCGR2A,FCGR3A/FCGR3B,FERMT3,FES,FGR,FPR1,FPR2,FYB1,GLRX,GPR132,HCK,IL15,IL18,IL1B,IL33,IL6R,INP…	148
Cell-To-Cell Signaling and Interaction	Binding of blood cells	3.09e-48	Increased	6.259	A2M,ADGRE5,ALOX12,ANXA1,APBB1IP,APLN,ARRB2,BMPER,BTK,C1QA,C3,C4A/C4B,C5AR2,CAMP,CCL2,CCL21,CCL3L3,CCL4,CCL5,CCN1,CCND1,CCR1,CCR5,CD14,CD177,CD226,CD300LD,CD38,CD44,CD47,CD48,CD59,CD69,CD74,CD83,CD84,CD86,CEACAM1,CFH,CFP,CLEC10A,CNR2,CORO1A,CSF1,CSF2,CSF2RB,CSF3R,CSK,CTSZ,CTTN,CXCL10,Cxcl15,CXCL3,CXCR2,CXCR4,CYBB,DCN,DIAPH1,DOCK8,F10,FAS,FCER1G,FCGR1A,FCGR2A,FCGR2B,FCGR3A/FCGR3B,FERMT3,FES,FGR,FPR…	166
Cell-To-Cell Signaling and Interaction,Hematological System Development and Function	Binding of leukocytes	3.31e-48	Increased	6.51	A2M,ADGRE5,ALOX12,ANXA1,APBB1IP,ARRB2,BMPER,BTK,C1QA,C3,C5AR2,CAMP,CCL2,CCL21,CCL3L3,CCL4,CCL5,CCN1,CCND1,CCR1,CCR5,CD14,CD177,CD226,CD300LD,CD38,CD44,CD47,CD48,CD69,CD74,CD83,CD86,CFH,CFP,CLEC10A,CNR2,CORO1A,CSF1,CSF2,CSF2RB,CSF3R,CSK,CTSZ,CTTN,CXCL10,Cxcl15,CXCL3,CXCR2,CXCR4,CYBB,DCN,DIAPH1,DOCK8,F10,FAS,FCGR1A,FCGR2A,FCGR2B,FCGR3A/FCGR3B,FERMT3,FES,FGR,FPR1,FPR2,FYB1,GLRX,GPR132,HCK,HLA-DMA,IL…	155
Cell Death and Survival	Cell death of immune cells	4.04e-48	Increased	3.527	ABCG1,ACAT1,ADAM8,ADGRG3,ANPEP,ANXA1,ATG3,AURKB,BCL2A1,BCL3,BCL6,BIRC5,BLM,BTG1,BTK,C1QA,C3,C3AR1,CAMP,CARD11,CASP1,CASP4,CASP8,CCL2,CCL21,CCL4,CCL5,CCNB1,CCND2,CCR5,CD14,CD226,CD274,CD300A,CD38,CD44,CD47,CD48,CD59,CD5L,CD69,CD74,CD79B,CD80,CD86,CDK1,CHEK1,CHI3L1,CIITA,CLEC10A,CLEC11A,CNR2,COL1A1,CORO1A,CSF1,CSF1R,CSF2,CSF2RA,CSF2RB,CTSB,CTSD,CXCL10,CXCR4,CYBB,DAXX,DCN,DEF6,DHX58,DKK3,DOCK8,DUSP5…	218
Cell-To-Cell Signaling and Interaction,Cellular Movement	Recruitment of blood cells	2.5e-47	Increased	6.389	ALOX5,ALOX5AP,ANXA1,ARRB2,BCL3,C3,C3AR1,C4A/C4B,C5AR1,CAMP,CARD9,CASP1,CCL2,CCL21,CCL3L3,CCL4,CCL5,Ccl6,CCN1,CCR1,CCR2,CCR5,CD14,CD274,CD300LB,CD44,CD47,CD5L,CD69,CD74,CHI3L1,CLEC10A,CLEC4E,CLEC5A,CMKLR1,CNN2,CNR2,CRYAB,CSF1,CSF1R,CSF2,CSF2RB,CTSC,CXCL10,CXCL3,Cxcl9,CXCR2,CXCR4,CYP1A1,DDX58,F13A1,FCGR2A,FCGR2B,FCGR3A/FCGR3B,FERMT3,FGR,FPR2,GLRX,Gm21596/Hmgb1,GPC3,GPR132,GSN,HCAR2,HCK,HDC,HSPA1A/H…	141
Cell Death and Survival	Cell death of blood cells	3.45e-47	Increased	3.422	ABCG1,ACAT1,ADAM8,ADGRG3,ANPEP,ANXA1,ATG3,AURKB,BCL2A1,BCL3,BCL6,BIRC5,BLM,BTG1,BTK,C1QA,C3,C3AR1,CAMP,CARD11,CASP1,CASP4,CASP8,CCL2,CCL21,CCL3L3,CCL4,CCL5,CCNB1,CCND2,CCR5,CD14,CD226,CD274,CD300A,CD38,CD44,CD47,CD48,CD59,CD5L,CD69,CD74,CD79B,CD80,CD86,CDK1,CHEK1,CHI3L1,CIITA,CLEC10A,CLEC11A,CNR2,COL1A1,CORO1A,CSF1,CSF1R,CSF2,CSF2RA,CSF2RB,CTSB,CTSD,CXCL10,CXCR4,CYBB,DAXX,DCN,DEF6,DHX58,DKK3,DOCK…	225
Cellular Development,Cellular Growth and Proliferation,Hematological System Development and Function,Hematopoiesis,Lymphoid Tissue Structure and Development,Tissue Development	Leukopoiesis	8.14e-47	Increased	4.981	ABCA1,ABCG1,ADAM12,ADGRG3,ALOX5,ANXA1,ARG1,ARID3A,B2M,B4GALNT1,BATF2,BCL2A1,BCL3,BCL6,BIRC5,BLM,BST1,BTK,C1QC,C3,C3AR1,C5AR1,CAMP,CARD11,CARD9,CASP1,CASP8,CCL2,CCL21,CCL5,CCN1,CCND1,CCND2,CCR2,CD14,CD226,CD244,CD274,CD300A,CD38,CD44,CD47,CD69,CD74,CD79B,CD80,CD83,CD86,CEACAM1,CEBPE,CFP,CHD7,CHEK1,CIITA,CLEC11A,CLEC4E,CLEC6A,CMTM7,CNR2,CRLF2,CSF1,CSF1R,CSF2,CSF2RA,CSF2RB,CSF3R,CSK,CXCL10,CXCL3,CXC…	254
Endocrine System Disorders,Gastrointestinal Disease,Metabolic Disease,Organismal Injury and Abnormalities	Diabetes mellitus	1.03e-46		1.156	9930111J21Rik2,A2M,ABCA1,ABCG1,ACE,Acp5,ACTA2,ADCY5,ADIPOR1,ADRA1B,AHI1,AIF1,ALOX12,ALOX5AP,ANXA1,ANXA11,APLN,APOD,ARHGAP15,B2M,BANK1,C1orf162,C1S,C2,C3,C3AR1,C4A/C4B,CACNA2D3,CALHM6,CAPG,CASP1,CASP4,CASP8,CCL2,CCL3L3,CCL4,CCL5,Ccl6,Ccl9,CCND1,CCND2,CCR1,CCR2,CCR5,CCRL2,CD180,CD226,CD274,CD300A,CD300C,CD38,CD44,CD74,CD79B,CD80,CD84,CD86,CDC42EP3,CDK4,CFB,CFH,CHI3L1,CHRM3,CIITA,CLEC12A,CLEC4A,Clec…	307
Cell-To-Cell Signaling and Interaction,Cellular Movement,Hematological System Development and Function,Immune Cell Trafficking	Recruitment of leukocytes	1.47e-46	Increased	6.3	ALOX5,ALOX5AP,ANXA1,ARRB2,BCL3,C3,C3AR1,C4A/C4B,C5AR1,CAMP,CARD9,CASP1,CCL2,CCL21,CCL3L3,CCL4,CCL5,Ccl6,CCN1,CCR1,CCR2,CCR5,CD14,CD274,CD300LB,CD44,CD47,CD5L,CD69,CD74,CHI3L1,CLEC10A,CLEC4E,CLEC5A,CMKLR1,CNN2,CNR2,CRYAB,CSF1,CSF1R,CSF2,CSF2RB,CTSC,CXCL10,CXCL3,Cxcl9,CXCR2,CXCR4,CYP1A1,DDX58,F13A1,FCGR2A,FCGR2B,FCGR3A/FCGR3B,FERMT3,FGR,FPR2,GLRX,Gm21596/Hmgb1,GPC3,GPR132,GSN,HCAR2,HCK,HDC,HSPA1A/H…	138
Cellular Function and Maintenance	Function of lymphatic system cells	7.39e-46		1.628	ADGRE1,ARHGDIB,ARRB2,B2M,BANK1,BCL3,BCL6,BIRC5,BTK,C3AR1,CCR2,CCR5,CCRL2,CD244,CD274,CD276,CD44,CD69,CD74,CD80,CD84,CD86,CDKN2C,CEACAM1,CHI3L1,CIITA,CLEC12A,CNR2,CSF2RB,CTSC,CTSS,CXCL10,CXCR2,EBI3,EFS,ELF4,ERAP1,FCER1G,FCGR2A,FPR2,FYB1,GPR84,Gzmb,HAVCR2,HLA-A,HLA-DMA,HLA-DQA1,HLA-DQB1,HLA-E,HLA-G,IL10RA,IL13RA1,IL15,IL16,IL18,IL1B,IL21R,IL2RG,IL33,IL4R,INPP5D,IRAK4,IRF5,IRF7,ITGAL,ITGB7,JAK3,KCNK…	134
Hematological System Development and Function,Lymphoid Tissue Structure and Development,Tissue Morphology	Quantity of T lymphocytes	1.09e-45	Increased	3.794	ANPEP,APBB1IP,ARHGDIB,B2M,BCL2A1,BIRC5,BLM,Bst2,BTK,C3AR1,C5AR1,CAMP,CARD11,CASP8,CCL21,CCL4,CCL5,CCNB2,CCR1,CCR2,CCR5,CD244,CD274,CD38,CD44,CD47,CD48,CD5L,CD69,CD74,CD80,CD83,CD84,CD86,CDKN2C,CHI3L1,CHST2,CIITA,CLEC10A,CLEC4A,CMKLR1,CORO1A,CRLF2,CSF1,CSF2,CSF2RB,CTSD,CTSS,CXCL10,CXCR4,DCLRE1C,DDX58,DEF6,DGKA,DIAPH1,DNMT1,DOCK2,DOCK8,DUSP10,DUSP5,EBI3,ELF4,EPHX2,ETS2,FAS,FCER1G,FCGR2B,Fcrls,FYB1,…	190
Connective Tissue Disorders,Organismal Injury and Abnormalities,Skeletal and Muscular Disorders	Non-traumatic arthropathy	1.16e-45		1.726	ACE,ACTA2,ADAM12,ADAM8,ADAMTS19,ADAMTS5,ADGRE5,ADIPOR1,ADRA1B,AHI1,AIF1,ALDOA,ALOX12,ALOX5,ALPK2,ANXA1,AQP9,ARG1,ARHGDIB,B2M,BCL6,BIRC5,BMP1,C1QA,C1QTNF6,C1R,C2,C3,C3AR1,C4A/C4B,C5AR1,C6orf62,CACNA2D3,CASP1,CCL2,CCL21,CCL4,CCL5,Ccl6,Ccl9,CCNB1,CCR1,CCR2,CCR5,CCRL2,CD180,CD244,CD274,CD276,CD300C,CD44,CD68,CD69,CD74,CD80,CD83,CD86,CDA,CDH11,CEMIP,CERS6,CFB,CHI3L1,CHRM3,CHST8,CIITA,CLEC4A,CLEC4D,CLE…	259
Immunological Disease	Abnormal morphology of immune system	1.19e-45			ABCD1,ABCD2,ADGRG3,ARID3A,B2M,B4GALNT1,BCL3,BCL6,BIRC5,C3,CARD11,CASP1,CASP8,CCR1,CCR2,CCR5,CD274,CD5L,CD74,CD79B,CD80,CD84,CD86,CDKN2C,CEBPE,CHI3L1,CLEC4A,CLN3,CMKLR1,CNN2,CSF1,CSF1R,CSF2,CSF3R,CTSD,DCLRE1C,DDX58,DOCK2,EBI3,ELF4,FAS,FCER1G,FCGR2B,FGR,GBA,Gzmb,HCK,HDC,HLA-A,HLA-DMA,HLA-DQA1,HLA-DQB1,HLA-G,Hmgb3,IKZF1,IL15,IL18,IL1RN,IL21R,IL2RG,IL4R,INPP5D,IRAK3,ITGAM,ITGB2,ITGB6,ITGB7,JAK3,LCP1,…	133
Cell-To-Cell Signaling and Interaction,Inflammatory Response	Response of phagocytes	1.77e-45	Increased	6.352	ABCA1,ABCA7,ANPEP,ANXA1,BTK,C3,C3AR1,C5AR1,CAMP,CAPG,CCL2,CCL21,CCL5,CCR1,CCR2,CCR5,CD14,CD38,CD44,CD47,CFH,CH25H,CLEC5A,CLEC6A,CNN2,COQ7,CORO1A,CSF1R,CSF2,CSF2RA,CSF2RB,CXCL10,CXCL3,DDX58,DEF6,DOCK2,FAS,FCER1G,FCGR1A,FCGR2A,FCGR2B,FCGR3A/FCGR3B,FGR,FPR1,GLRX,Gm21596/Hmgb1,GSN,HCK,IL10RA,IL15,IL18,IL1B,IL33,IL6R,INPP5D,ISG15,ITGAL,ITGAM,ITGB2,ITGB3,LCN2,LGALS3,LILRB3,LTB4R,LYN,MAPKAPK2,MARCO,NOD2…	111
Metabolic Disease	Glucose metabolism disorder	1.86e-45		0.071	9930111J21Rik2,A2M,ABCA1,ABCG1,ACAT2,ACE,Acp5,ACTA2,ADCY5,ADIPOR1,ADRA1B,AHI1,AIF1,ALOX12,ALOX5AP,ANXA1,ANXA11,APLN,APOD,ARG1,ARHGAP15,B2M,BANK1,BTG1,C1orf162,C1QA,C1S,C2,C3,C3AR1,C4A/C4B,CACNA2D3,CALHM6,CAPG,CASP1,CASP4,CASP8,CCL2,CCL3L3,CCL4,CCL5,Ccl6,Ccl9,CCND1,CCND2,CCR1,CCR2,CCR5,CCRL2,CD180,CD226,CD274,CD300A,CD300C,CD38,CD44,CD5L,CD74,CD79B,CD80,CD84,CD86,CDC42EP3,CDK4,CEACAM1,CFB,CFH,CHI3…	347
Humoral Immune Response,Protein Synthesis	Production of antibody	3.09e-45		0.145	ADGRG3,ARID3A,B2M,BANK1,BCL3,BCL6,BLM,BST1,BTK,C1QA,C1QTNF3,C3AR1,C4A/C4B,CARD11,CCR1,CCR2,CCR5,CD180,CD274,CD276,CD69,CD74,CD80,CD83,CD84,CD86,CH25H,CHI3L1,CIITA,CLEC4A,CLEC4D,CLEC4E,CRLF2,CSF2,CSF2RB,CTSS,CXCL10,Cxcl9,CXCR2,DEF6,DKK3,DOCK8,EFS,ENPP3,FAS,FCER1G,FCGR1A,FCGR2B,FOXJ1,FPR2,GADD45A,GAPT,H2AFX,HLA-DQB1,IL13RA1,IL15,IL21R,IL2RG,IL33,IL4R,IRAK3,ITGB2,ITGB3,JAK3,LAIR1,LAT2,LGALS3,LILRB4,…	131
Cell-To-Cell Signaling and Interaction	Response of myeloid cells	3.83e-45	Increased	6.286	ABCA1,ABCA7,ANPEP,ANXA1,BTK,C3,C3AR1,C5AR1,CAMP,CAPG,CCL2,CCR1,CCR2,CCR5,CD14,CD38,CD44,CD47,CFH,CH25H,CLEC5A,CLEC6A,CNN2,COQ7,CORO1A,CSF1R,CSF2,CSF2RA,CSF2RB,CXCL10,CXCL3,DDX58,DEF6,DOCK2,FAS,FCER1G,FCGR1A,FCGR2A,FCGR2B,FCGR3A/FCGR3B,FGR,FPR1,GLRX,Gm21596/Hmgb1,GSN,HCK,IL10RA,IL15,IL18,IL1B,IL33,IL6R,INPP5D,IRAK4,ISG15,ITGAL,ITGAM,ITGB2,ITGB3,LCN2,LGALS3,LILRB3,LTB4R,LYN,MAPKAPK2,MARCO,NOD2,OSM,…	110
Cell-To-Cell Signaling and Interaction,Cellular Movement	Recruitment of cells	5.27e-45	Increased	6.228	ALOX5,ALOX5AP,ANXA1,ARRB2,BCL3,C3,C3AR1,C4A/C4B,C5AR1,CAMP,CARD9,CASP1,CCL2,CCL21,CCL3L3,CCL4,CCL5,Ccl6,CCN1,CCR1,CCR2,CCR5,CD14,CD274,CD300LB,CD44,CD47,CD5L,CD69,CD74,CHI3L1,CLEC10A,CLEC4E,CLEC5A,CMKLR1,CNN2,CNR2,CRYAB,CSF1,CSF1R,CSF2,CSF2RB,CTSC,CXCL10,CXCL3,Cxcl9,CXCR2,CXCR4,CYP1A1,DDX58,F13A1,FCGR2A,FCGR2B,FCGR3A/FCGR3B,FERMT3,FGR,FPR2,GLRX,Gm21596/Hmgb1,GPC3,GPR132,GSN,HCAR2,HCK,HDC,HSPA1A/H…	145
Cellular Function and Maintenance,Hematological System Development and Function	Function of myeloid cells	5.51e-45	Increased	2.543	ANPEP,BCL3,C3AR1,CAPG,CARD9,CASP8,CCBE1,CCL2,CCL5,CCR1,CCR2,CD14,CLEC4E,CLEC6A,CLN3,CNN2,CNR2,CSF1,CSF1R,CSF2,CSF2RB,CXCL10,CXCR2,CYBB,DDX58,DOK2,DUSP5,ENPP3,FCER1G,FCGR1A,FCGR2A,FCGR2B,FES,FGR,GRN,GSN,HCK,HLA-G,IL18,IL1B,IL2RG,IL4R,IRAK2,IRAK4,ITGAM,ITGB3,LCP1,LGALS3,LGMN,LTB4R,LYN,MARCO,MERTK,MMP12,MMP9,MSR1,NFKB2,NLRC4,NLRP1,NLRP3,NOD1,NOD2,NPY1R,P2RY6,PIK3CD,PIK3CG,PLA2G15,PLA2G4A,PLAU,PLAUR,…	100
Cellular Function and Maintenance	Function of mononuclear leukocytes	5.77e-45		1.611	ADGRE1,ARHGDIB,ARRB2,B2M,BANK1,BCL3,BCL6,BIRC5,BTK,C3AR1,CCL2,CCR2,CCR5,CCRL2,CD244,CD274,CD276,CD44,CD69,CD74,CD80,CD84,CD86,CDKN2C,CEACAM1,CHI3L1,CIITA,CNR2,CSF1,CSF2RB,CTSC,CTSS,CXCL10,CXCR2,EBI3,EFS,ELF4,ERAP1,FCER1G,FCGR2A,FYB1,GPR84,Gzmb,HAVCR2,HLA-A,HLA-DMA,HLA-DQB1,HLA-E,HLA-G,IL10RA,IL13RA1,IL15,IL16,IL18,IL1B,IL21R,IL2RG,IL33,IL4R,INPP5D,IRAK4,IRF5,IRF7,ITGAL,ITGB7,JAK3,KCNK5,KCNN4,LAT2…	129
Cell Morphology	Morphology of leukocytes	8.29e-45			ABCD1,ABCD2,ADGRG3,ARID3A,B2M,B4GALNT1,BCL3,BIRC5,BTK,C3,CARD11,CASP1,CASP8,CCL2,CCND1,CCR1,CCR2,CCR5,CD274,CD47,CD5L,CD74,CD79B,CD80,CD84,CD86,CDKN2C,CEBPE,CHI3L1,CLN3,CMKLR1,CNN2,CSF1,CSF1R,CSF2,CSF3R,CTSD,CTSZ,DCLRE1C,DDX58,EBI3,ELF4,ETS2,FAS,FCER1G,FCGR2B,FGR,GBA,Gzmb,HCK,HDC,HLA-A,HLA-DMA,HLA-DQA1,HLA-DQB1,HLA-G,Hmgb3,IKZF1,IL15,IL18,IL1RN,IL2RG,IL4R,INPP5D,Irgm1,ITGAM,ITGB2,ITGB6,ITGB7,JAK3…	139
Connective Tissue Disorders,Immunological Disease,Inflammatory Disease,Inflammatory Response,Organismal Injury and Abnormalities,Skeletal and Muscular Disorders	Rheumatoid arthritis	1.88e-44		1.117	ACE,ACTA2,ADAM12,ADAM8,ADGRE5,ADIPOR1,AHI1,AIF1,ALDOA,ALOX12,ALOX5,ALPK2,ANXA1,AQP9,ARG1,ARHGDIB,B2M,BCL6,BIRC5,BMP1,C1QA,C1QTNF6,C1R,C2,C3,C3AR1,C4A/C4B,C5AR1,C6orf62,CCL2,CCL21,CCL4,CCL5,Ccl6,Ccl9,CCNB1,CCR1,CCR2,CCR5,CCRL2,CD180,CD244,CD274,CD276,CD300C,CD44,CD68,CD69,CD74,CD80,CD83,CD86,CDA,CDH11,CEMIP,CERS6,CFB,CHI3L1,CHRM3,CHST8,CIITA,CLEC4A,CLEC4D,CLEC4E,COL2A1,CSF1,CSF2,CSF2RB,CSF3R,CTSB,…	236
Cellular Function and Maintenance,Hematological System Development and Function	Function of lymphocytes	7.39e-44		1.47	ADGRE1,ARHGDIB,ARRB2,B2M,BANK1,BCL3,BCL6,BIRC5,BTK,C3AR1,CCR2,CCR5,CCRL2,CD244,CD274,CD276,CD44,CD69,CD74,CD80,CD84,CD86,CDKN2C,CEACAM1,CHI3L1,CIITA,CNR2,CSF2RB,CTSC,CTSS,CXCL10,CXCR2,EBI3,EFS,ELF4,ERAP1,FCER1G,FCGR2A,FYB1,GPR84,Gzmb,HAVCR2,HLA-A,HLA-DMA,HLA-DQB1,HLA-E,HLA-G,IL10RA,IL13RA1,IL15,IL16,IL18,IL1B,IL21R,IL2RG,IL33,IL4R,INPP5D,IRAK4,IRF5,IRF7,ITGAL,ITGB7,JAK3,KCNK5,KCNN4,LAT2,LCP1,LGAL…	127
Cellular Development,Cellular Growth and Proliferation,Hematological System Development and Function,Lymphoid Tissue Structure and Development	Cell proliferation of T lymphocytes	8.4e-44	Increased	2.096	A2M,ABCG1,ACPP,AIF1,ANXA1,ARG1,ARHGDIB,B2M,BIRC5,BLM,BTNL9,C3,C5AR1,CAMP,CARD11,CASP8,CCDC88B,CCL2,CCL21,CCL4,CCL5,CCN2,CCR2,CCR5,CD14,CD226,CD244,CD274,CD276,CD38,CD44,CD47,CD48,CD59,CD69,CD74,CD80,CD83,CD84,CD86,CDKN2C,CEACAM1,CIITA,CLEC10A,Clec2d (includes others),CLEC4D,CORO1A,CRLF2,CSF2,CSF2RA,CSF2RB,CTSD,CTSZ,CXCR4,DCLRE1C,DEF6,DGKA,DIAPH1,DOCK2,DOCK8,DOK2,DUSP10,DUSP5,EBI3,EFS,EIF2AK2,ELF4…	200
Cell Morphology	Morphology of blood cells	8.65e-44			ABCD1,ABCD2,ADAR,ADD2,ADGRG3,ARID3A,B2M,B4GALNT1,BCL3,BIRC5,BLM,BTK,C3,CARD11,CASP1,CASP8,CCL2,CCND1,CCND2,CCR1,CCR2,CCR5,CD274,CD47,CD5L,CD74,CD79B,CD80,CD84,CD86,CDK4,CDKN2C,CEBPE,CHI3L1,CLN3,CMKLR1,CNN2,CSF1,CSF1R,CSF2,CSF3R,CTSD,CTSZ,DCLRE1C,DDX58,EBI3,ELF4,ETS2,FANCD2,FAS,FCER1G,FCGR2B,FERMT3,FES,FGR,GBA,Gzmb,HBA1/HBA2,HCK,HDC,HLA-A,HLA-DMA,HLA-DQA1,HLA-DQB1,HLA-G,Hmgb3,IKZF1,IL15,IL18,IL1RN…	164
Humoral Immune Response,Protein Synthesis	Quantity of immunoglobulin	1.38e-43		0.307	ADGRG3,ARID3A,B2M,BANK1,BCL3,BCL6,BLM,BST1,BTK,C1QA,C1QTNF3,C3AR1,C4A/C4B,CARD11,CCR1,CCR2,CCR5,CD180,CD274,CD276,CD69,CD74,CD80,CD83,CD84,CD86,CH25H,CHI3L1,CIITA,CLEC4A,CLEC4D,CLEC4E,CRLF2,CSF2,CSF2RB,CTSS,CXCL10,Cxcl9,CXCR2,DKK3,DOCK8,EFS,ENPP3,FAS,FCER1G,FCGR1A,FCGR2B,FPR2,GADD45A,GAPT,H2AFX,HLA-DQB1,IL13RA1,IL15,IL21R,IL2RG,IL33,IL4R,IRAK3,ITGB2,ITGB3,JAK3,LAIR1,LAT2,LGALS3,LILRB4,LTB,Ly6a (i…	125
Cellular Movement	Infiltration by leukocytes	2.94e-43	Increased	4.056	ADAM8,ALOX5AP,ANXA1,ARG1,ARHGAP25,ARRB2,BLM,C2,C3,C3AR1,C4A/C4B,C5AR1,C6,CASP1,CCL2,CCL21,CCL3L3,CCL4,CCL5,CCN1,CCN2,CCR1,CCR2,CCR5,CD14,CD274,CD276,CD300LF,CD44,CD47,CD48,CD80,CD86,CFB,CFH,CIITA,CLEC5A,CMA1,CMKLR1,CNR2,CRYAB,CSF1,CSF1R,CSF2,CTSB,CXCL10,CXCL3,CXCR2,CYBB,DCN,EFS,EPHX2,FAS,FCER1G,FCGR2B,FPR1,FPR2,GBA,Gm21596/Hmgb1,HCK,HLA-A,IDO1,IKBKE,IL15,IL16,IL17RA,IL18,IL18BP,IL1B,IL1RN,IL33,IL…	154
Cellular Movement,Hematological System Development and Function,Immune Cell Trafficking	Cellular infiltration by leukocytes	3.1e-43	Increased	4.153	ADAM8,ALOX5AP,ANXA1,ARG1,ARHGAP25,ARRB2,BLM,C2,C3,C3AR1,C4A/C4B,C5AR1,C6,CASP1,CCL2,CCL21,CCL3L3,CCL4,CCL5,CCN1,CCN2,CCR1,CCR2,CCR5,CD14,CD274,CD276,CD300LF,CD44,CD47,CD48,CD80,CD86,CFB,CFH,CIITA,CLEC5A,CMA1,CMKLR1,CNR2,CRYAB,CSF1,CSF1R,CSF2,CTSB,CXCL10,CXCL3,CXCR2,CYBB,DCN,EFS,EPHX2,FAS,FCER1G,FCGR2B,FPR1,FPR2,GBA,Gm21596/Hmgb1,HCK,HLA-A,IDO1,IKBKE,IL15,IL16,IL17RA,IL18,IL18BP,IL1B,IL1RN,IL33,IL…	152
Inflammatory Disease	Chronic inflammatory disorder	3.23e-43		-0.389	ABCA1,ACE,ACTA2,ADAM12,ADAM8,ADD2,ADGRE5,ADIPOR1,ADRA1B,AHI1,AIF1,ALDOA,ALOX12,ALOX5,ALPK2,AMT,ANXA1,AQP9,ARG1,ARHGDIB,B2M,BCL6,BIRC5,BMP1,C1QA,C1QTNF6,C1R,C2,C3,C3AR1,C4A/C4B,C5AR1,C6orf62,CAMP,CAPG,CASP1,CCL2,CCL21,CCL4,CCL5,Ccl6,Ccl9,CCNB1,CCR1,CCR2,CCR5,CCRL2,CD180,CD244,CD274,CD276,CD300C,CD44,CD59,CD68,CD69,CD74,CD80,CD83,CD86,CDA,CDC42EP3,CDH11,CEMIP,CERS6,CFB,CFH,CHI3L1,CHRM3,CHST8,CIITA,…	304
Cellular Movement	Cellular infiltration by blood cells	5e-43	Increased	4.034	ADAM8,ALOX5AP,ANXA1,ARG1,ARHGAP25,ARRB2,BLM,C2,C3,C3AR1,C4A/C4B,C5AR1,C6,CASP1,CCL2,CCL21,CCL3L3,CCL4,CCL5,CCN1,CCN2,CCR1,CCR2,CCR5,CD14,CD274,CD276,CD300LF,CD44,CD47,CD48,CD80,CD86,CFB,CFH,CIITA,CLEC5A,CMA1,CMKLR1,CNR2,CRYAB,CSF1,CSF1R,CSF2,CTSB,CXCL10,CXCL3,CXCR2,CYBB,DCN,EFS,EPHX2,FAS,FCER1G,FCGR2B,FPR1,FPR2,GBA,Gm21596/Hmgb1,HCK,HLA-A,IDO1,IKBKE,IL15,IL16,IL17RA,IL18,IL18BP,IL1B,IL1RN,IL33,IL…	153
Cellular Movement	Cellular infiltration	2.03e-42	Increased	4.303	ADAM8,ALDOA,ALOX5AP,ANXA1,ARG1,ARHGAP25,ARRB2,BLM,C2,C3,C3AR1,C4A/C4B,C5AR1,C6,CASP1,CCL2,CCL21,CCL3L3,CCL4,CCL5,CCN1,CCN2,CCR1,CCR2,CCR5,CD14,CD274,CD276,CD300LF,CD44,CD47,CD48,CD80,CD86,CFB,CFH,Chil3/Chil4,CIITA,CLEC5A,CMA1,CMKLR1,CNR2,COL2A1,CRYAB,CSF1,CSF1R,CSF2,CSF2RB,CTSB,CTSS,CXCL10,CXCL3,CXCR2,CYBB,DCN,EFS,EPHX2,FAS,FCER1G,FCGR2B,FGL2,FPR1,FPR2,GBA,Gm21596/Hmgb1,HCK,HLA-A,IDO1,IKBKE,IL15,…	165
Inflammatory Response,Organismal Injury and Abnormalities	Inflammation of organ	3.62e-42		-1.64	ABCA1,ACE,ACTA2,ADD2,ADGRE1,ADRA1B,AKAP12,ALDOA,ALOX12,ALOX5,ANXA1,ARG1,B2M,BCL3,BCL6,BIRC5,BLM,C1QA,C3,C3AR1,C4A/C4B,C5AR1,C5AR2,C6,CAMP,CAPG,CARD11,CARD9,CASP1,CASP4,CCL2,CCL21,CCL3L3,CCL4,CCL5,Ccl6,CCN1,CCNA2,CCR1,CCR2,CCR5,CD14,CD180,CD274,CD276,CD300LF,CD38,CD44,CD47,CD48,CD5L,CD69,CD74,CD80,CD86,CDC42EP3,CDH11,CEACAM1,CEBPE,CFB,CFH,CH25H,Chil3/Chil4,CHRM3,CIITA,CLEC4A,CLEC4D,CLEC4E,CLEC5A,C…	342
Cell-To-Cell Signaling and Interaction,Cellular Movement	Recruitment of myeloid cells	4.32e-42	Increased	5.271	ALOX5,ALOX5AP,ANXA1,ARRB2,BCL3,C3,C3AR1,C5AR1,CAMP,CARD9,CASP1,CCL2,CCL3L3,CCL4,CCL5,CCN1,CCR1,CCR2,CCR5,CD14,CD274,CD300LB,CD44,CD47,CD5L,CD69,CD74,CHI3L1,CLEC10A,CLEC4E,CLEC5A,CMKLR1,CNN2,CNR2,CRYAB,CSF1,CSF1R,CSF2,CSF2RB,CTSC,CXCL10,CXCL3,CXCR2,CXCR4,CYP1A1,FCGR2A,FCGR2B,FCGR3A/FCGR3B,FERMT3,FGR,FPR2,GLRX,Gm21596/Hmgb1,GPC3,GPR132,GSN,HCAR2,HCK,HSPA1A/HSPA1B,IDO1,IL17RA,IL18,IL1B,IL1RN,IL21R,I…	119
Cellular Function and Maintenance,Inflammatory Response	Phagocytosis	4.67e-42	Increased	7.607	ABCA1,ABCA7,ABR,AMPH,ANPEP,ANXA1,ANXA11,ATG3,BTK,C1QA,C3,C3AR1,CAMK1D,CAMP,CAPG,CD14,CD302,CD38,CD44,CD47,CD48,CEBPE,CFH,CH25H,CHN1,CLEC6A,CNN2,COQ7,CORO1A,CSF1,CSF1R,CSF2,CSF2RA,CSF2RB,CSF3R,CSK,CXCL10,CYBB,DEF6,DOCK2,EIF2AK2,ERAP1,ETS2,F10,FAS,FCER1G,FCGR1A,FCGR2A,FCGR2B,FCGR3A/FCGR3B,FGR,FPR1,GLRX,Gm21596/Hmgb1,GSN,HCK,IL15,IL1B,IL33,INPP5D,IRF7,ISG15,ITGAM,ITGB2,KCNMA1,LCN2,LGALS3,LTB4R,LY75,…	131
Inflammatory Response	Inflammation of absolute anatomical region	1.49e-41	Decreased	-2.002	ABCA1,ACE,ACTA2,ADGRE1,ADRA1B,AKAP12,ALDOA,ALOX12,ALOX5,ANXA1,ARG1,B2M,BCL3,BCL6,BIRC5,BLM,C3,C3AR1,C4A/C4B,C5AR1,C5AR2,C6,CAMP,CAPG,CARD11,CARD9,CASP1,CASP4,CCL2,CCL21,CCL3L3,CCL4,CCL5,Ccl6,CCN1,CCR1,CCR2,CCR5,CD14,CD180,CD274,CD276,CD300LF,CD38,CD44,CD47,CD48,CD69,CD74,CD80,CD86,CDC42EP3,CDH11,CEACAM1,CEBPE,CFB,CFH,CH25H,Chil3/Chil4,CHRM3,CIITA,CLEC4A,CLEC4D,CLEC4E,CLEC5A,CMKLR1,CNR2,COL1A1,COL…	287
Cell-To-Cell Signaling and Interaction,Inflammatory Response	Immune response of phagocytes	1.96e-41	Increased	5.97	ABCA1,ABCA7,ANPEP,ANXA1,BTK,C3,C3AR1,CAMP,CAPG,CCL2,CCL21,CD14,CD38,CD44,CD47,CFH,CH25H,CLEC5A,CLEC6A,CNN2,COQ7,CORO1A,CSF1R,CSF2,CSF2RA,CSF2RB,CXCL10,CXCL3,DDX58,DEF6,DOCK2,FAS,FCER1G,FCGR1A,FCGR2A,FCGR2B,FCGR3A/FCGR3B,FGR,FPR1,GLRX,Gm21596/Hmgb1,GSN,HCK,IL10RA,IL15,IL18,IL1B,IL33,IL6R,INPP5D,ISG15,ITGAL,ITGAM,ITGB2,ITGB3,LCN2,LGALS3,LILRB3,LTB4R,LYN,MAPKAPK2,MARCO,NOD2,OSM,PADI4,PGLYRP1,PIK3CG,…	101
Hematological System Development and Function,Tissue Morphology	Quantity of granulocytes	1.98e-41		-1.944	ADAM8,ADGRE5,ALOX5,ARHGDIB,BCL6,C1QA,C3,C3AR1,C4A/C4B,C5AR1,C5AR2,C6,CAMP,CCL2,CCL3L3,CCR2,CCR5,CD300A,CD47,CEBPE,CFH,CFP,CLEC10A,CLEC11A,CLEC4E,CMKLR1,CNN2,CNR2,CSF1,CSF1R,CSF2,CSF2RB,CSF3R,Cxcl15,CXCR2,CYBB,CYP1A1,DCN,DDX58,DIAPH1,DOK2,DUSP5,ENPP3,FAS,FCGR1A,FCGR2A,FCGR2B,FES,FHL2,FPR1,FPR2,GADD45A,Gm21596/Hmgb1,GPR132,GSN,HDC,IKZF1,IL13RA1,IL15,IL17RA,IL18,IL18BP,IL1B,IL21R,IL2RG,IL33,IL4R,INP…	131
Cellular Movement,Hematological System Development and Function,Immune Cell Trafficking,Inflammatory Response	Homing of neutrophils	2.85e-41	Increased	6.35	ALOX5,AQP9,ARHGAP25,BST1,C3,C3AR1,C5AR1,C5AR2,CAMK1D,CAMP,CAPG,CCL2,CCL21,CCL3L3,CCL4,CCL5,CD47,CD69,CD74,CORO1A,CSF1,CSF2,CSF2RA,CSF3R,CXCL10,Cxcl15,CXCL3,Cxcl3,CXCR2,DOCK2,DOCK5,FCER1G,FCGR2A,FGR,FPR1,FPR2,GRN,GSN,HCK,IL18,IL1B,IL33,INPP5D,ITGAM,ITGB2,JAM3,JAML,LCN2,LGALS3,LILRB3,LSP1,LTB4R,LYN,MAPKAPK2,MDK,MPP1,MYO1F,NCKAP1L,NLRP12,NOD2,PIK3CD,PIK3CG,PIK3R5,PREX1,PRKCB,PTPN6,RAC2,RASGRP4,RIPOR…	87
Cell-To-Cell Signaling and Interaction,Cellular Function and Maintenance,Inflammatory Response	Phagocytosis of cells	3.49e-41	Increased	7.384	ABCA1,ABCA7,ABR,ANPEP,ANXA1,ANXA11,ATG3,BTK,C1QA,C3,C3AR1,CAMK1D,CAMP,CAPG,CD14,CD302,CD38,CD44,CD47,CD48,CEBPE,CFH,CH25H,CHN1,CLEC6A,CNN2,COQ7,CORO1A,CSF1,CSF1R,CSF2,CSF2RA,CSF2RB,CSF3R,CSK,CXCL10,DEF6,DOCK2,ERAP1,ETS2,F10,FAS,FCER1G,FCGR1A,FCGR2A,FCGR2B,FCGR3A/FCGR3B,FGR,FPR1,GLRX,Gm21596/Hmgb1,GSN,HCK,IL15,IL1B,IL33,INPP5D,IRF7,ISG15,ITGAM,ITGB2,LCN2,LGALS3,LTB4R,LY75,LYN,MAPKAPK2,MARCO,MEGF10…	122
Cellular Function and Maintenance,Hematological System Development and Function	Function of macrophages	3.66e-41		1.982	ANPEP,BCL3,CAPG,CARD9,CASP8,CCBE1,CCL2,CCL5,CCR1,CCR2,CD14,CLEC4E,CLEC6A,CLN3,CNN2,CNR2,CSF1,CSF1R,CSF2,CXCL10,CYBB,DOK2,FCER1G,FCGR1A,FCGR2A,FCGR2B,FES,FGR,GRN,GSN,HCK,IL18,IL1B,IL4R,IRAK2,IRAK4,ITGAM,ITGB3,LCP1,LGALS3,LGMN,LTB4R,LYN,MARCO,MERTK,MMP12,MSR1,NFKB2,NLRC4,NLRP1,NLRP3,NOD1,NOD2,NPY1R,P2RY6,PIK3CD,PIK3CG,PLA2G15,PLA2G4A,PLAU,PLAUR,PSAP,PTK2B,PYCARD,RELB,RHBDF2,RIPK2,SELL,SFTPD,SH3BP2,…	88
Organismal Survival	Survival of organism	1.15e-40		-0.352	A4GALT,ACTG2,ANGPTL2,ANXA1,ARG1,ARHGDIB,ARRB2,ARRDC4,AURKB,B2M,B3GALNT1,BCHE,BCL2A1,BCL6,BIRC5,C3,C3AR1,C5AR1,CAMP,CARD9,CASP1,CASP8,CCL2,CCL21,CCL3L3,CCN2,CCN3,CCND1,CCND2,CCR1,CCR2,CCR5,CD14,CD274,CD44,CD47,CD48,CD74,CD80,CDA,CDC7,CDCA8,CDKN2C,CEACAM1,CFB,CFH,CH25H,CHEK1,CLEC10A,CLEC11A,CLEC4D,CLEC5A,CLN3,COL18A1,COL5A2,CRYAB,CSF1,CSF2,CSF2RB,CTSB,CTSC,CXCL10,Cxcl15,CXCL17,CXCL3,Cxcl9,CXCR2,CXC…	225
Cell-To-Cell Signaling and Interaction,Cellular Movement,Hematological System Development and Function,Immune Cell Trafficking,Inflammatory Response	Recruitment of phagocytes	1.16e-40	Increased	5.335	ALOX5,ALOX5AP,ANXA1,ARRB2,BCL3,C3AR1,C5AR1,CAMP,CASP1,CCL2,CCL3L3,CCL4,CCL5,CCN1,CCR1,CCR2,CCR5,CD14,CD274,CD300LB,CD44,CD47,CD5L,CD69,CD74,CHI3L1,CLEC10A,CLEC4E,CLEC5A,CMKLR1,CNN2,CRYAB,CSF1,CSF1R,CSF2,CTSC,CXCL10,CXCL3,CXCR2,CYP1A1,F13A1,FCGR2A,FCGR2B,FCGR3A/FCGR3B,FERMT3,FGR,FPR2,GLRX,Gm21596/Hmgb1,GPC3,GPR132,GSN,HCAR2,HCK,HSPA1A/HSPA1B,IDO1,IL17RA,IL18,IL1B,IL1RN,IL33,IL6R,INPP5D,IRF5,ITGAM,…	111
Cellular Movement,Hematological System Development and Function,Immune Cell Trafficking,Inflammatory Response	Chemotaxis of neutrophils	1.55e-40	Increased	6.35	ALOX5,AQP9,ARHGAP25,BST1,C3,C3AR1,C5AR1,C5AR2,CAMK1D,CAMP,CAPG,CCL2,CCL21,CCL3L3,CCL4,CCL5,CD47,CD69,CD74,CORO1A,CSF1,CSF2,CSF2RA,CSF3R,CXCL10,Cxcl15,CXCL3,Cxcl3,CXCR2,DOCK2,DOCK5,FCER1G,FCGR2A,FGR,FPR1,FPR2,GRN,GSN,HCK,IL18,IL1B,IL33,INPP5D,ITGAM,ITGB2,JAM3,JAML,LCN2,LGALS3,LILRB3,LSP1,LTB4R,LYN,MAPKAPK2,MDK,MPP1,MYO1F,NCKAP1L,NLRP12,NOD2,PIK3CD,PIK3CG,PIK3R5,PREX1,PRKCB,PTPN6,RAC2,RASGRP4,RIPOR…	86
Cellular Movement,Hematological System Development and Function,Immune Cell Trafficking	Homing of granulocytes	2.33e-40	Increased	6.213	ALOX5,ANXA1,AQP9,ARHGAP25,BST1,C3,C3AR1,C5AR1,C5AR2,CAMK1D,CAMP,CAPG,CCL2,CCL21,CCL3L3,CCL4,CCL5,CD47,CD69,CD74,Chil3/Chil4,CORO1A,CSF1,CSF2,CSF2RA,CSF3R,CXCL10,Cxcl15,CXCL3,Cxcl3,Cxcl9,CXCR2,DOCK2,DOCK5,FCER1G,FCGR2A,FGR,FPR1,FPR2,GRN,GSN,HCK,IL15,IL18,IL1B,IL33,INPP5D,ITGAM,ITGB2,JAM3,JAML,LCN2,LGALS1,LGALS3,LILRB3,LSP1,LTB4R,LYN,MAPKAPK2,MDK,MPP1,MYO1F,NCKAP1L,NLRP12,NOD2,PIK3CD,PIK3CG,PIK3R5,…	94
Cellular Function and Maintenance	Internalization of cells	3.58e-40	Increased	7.03	ABCA1,ABCA7,ANXA1,BTK,C3,C3AR1,CAMP,CAPG,CD14,CD38,CD44,CD47,CD48,CEACAM1,CFH,CH25H,CHN1,CLEC6A,CNN2,COQ7,CORO1A,CSF1R,CSF2,CSF2RA,CSF2RB,CSF3R,CSK,CXCL10,DEF6,DOCK2,ERAP1,ETS2,FAS,FCER1G,FCGR1A,FCGR2A,FCGR2B,FCGR3A/FCGR3B,FGD4,FGR,FPR1,GLRX,Gm21596/Hmgb1,GSN,HCK,IL15,IL1B,IL33,INPP5D,ISG15,ITGAL,ITGAM,ITGB2,LCN2,LGALS3,LTB4R,LY75,LYN,MAPKAPK2,MARCO,MEGF10,MERTK,MRC1,MSR1,MYO1G,NOD2,PADI4,PFN2,PG…	106
Cellular Movement,Hematological System Development and Function,Immune Cell Trafficking,Inflammatory Response	Migration of phagocytes	8.37e-40	Increased	4.868	ABCA1,ANXA1,BST1,BTK,C3,CAMP,CCL2,CCL21,CCL3L3,CCL4,CCL5,Ccl9,CCN2,CCND1,CCR1,CCR2,CCR5,CD302,CD38,CD44,CD47,CD74,CD80,CD86,CEACAM1,CEBPE,CFH,CLEC11A,CMKLR1,CNN2,COL1A1,CSF1,CSF1R,CSF2,CTSS,CTSZ,CXCL10,CXCL17,CXCL3,CXCR2,CXCR4,CYBB,DOCK8,EPAS1,F10,FAS,FGR,FHL2,FPR1,FPR2,Gm21596/Hmgb1,GREM1,HCK,HCLS1,IL10RA,IL15,IL16,IL17RA,IL18,IL1B,IL1RN,IL21R,IL33,INPP5D,ITGAL,ITGAM,ITGB2,ITGB3,JAM3,KIT,LGALS1,…	116
Cellular Movement,Hematological System Development and Function,Immune Cell Trafficking,Inflammatory Response	Chemotaxis of granulocytes	1.16e-39	Increased	6.277	ALOX5,ANXA1,AQP9,ARHGAP25,BST1,C3,C3AR1,C5AR1,C5AR2,CAMK1D,CAMP,CAPG,CCL2,CCL21,CCL3L3,CCL4,CCL5,CD47,CD69,CD74,Chil3/Chil4,CORO1A,CSF1,CSF2,CSF2RA,CSF3R,CXCL10,Cxcl15,CXCL3,Cxcl3,Cxcl9,CXCR2,DOCK2,DOCK5,FCER1G,FCGR2A,FGR,FPR1,FPR2,GRN,GSN,HCK,IL15,IL18,IL1B,IL33,INPP5D,ITGAM,ITGB2,JAM3,JAML,LCN2,LGALS1,LGALS3,LILRB3,LSP1,LTB4R,LYN,MAPKAPK2,MDK,MPP1,MYO1F,NCKAP1L,NLRP12,NOD2,PIK3CD,PIK3CG,PIK3R5,…	93
Cell-To-Cell Signaling and Interaction,Cellular Function and Maintenance,Inflammatory Response	Phagocytosis of leukocytes	1.72e-39	Increased	6.348	ABCA1,ABCA7,ANXA1,BTK,C3,C3AR1,CAMP,CAPG,CD14,CD38,CD44,CD47,CFH,CH25H,CLEC6A,CNN2,COQ7,CORO1A,CSF1R,CSF2,CSF2RA,CSF2RB,CXCL10,DEF6,DOCK2,FAS,FCER1G,FCGR1A,FCGR2A,FCGR2B,FCGR3A/FCGR3B,FGR,FPR1,GLRX,Gm21596/Hmgb1,GSN,HCK,IL15,IL1B,IL33,INPP5D,ISG15,ITGAM,ITGB2,LCN2,LGALS3,LTB4R,MAPKAPK2,MARCO,MERTK,MSR1,MYO1G,NOD2,PADI4,PGLYRP1,PLAU,PLAUR,PTPRC,PTPRJ,PXN,RASA4,RELB,S100A9,SCARB1,SELPLG,SFTPD,SH3BP…	84
Cellular Function and Maintenance	Engulfment of blood cells	1.76e-39	Increased	6.965	ABCA1,ABCA7,ANXA1,BTK,C3,C3AR1,CAMP,CAPG,CCL5,CD14,CD38,CD44,CD47,CFH,CH25H,CHN1,CLEC6A,CNN2,COQ7,CORO1A,CSF1R,CSF2,CSF2RA,CSF2RB,CXCL10,DEF6,DOCK2,FAS,FCER1G,FCGR1A,FCGR2A,FCGR2B,FCGR3A/FCGR3B,FGR,FPR1,GLRX,Gm21596/Hmgb1,GSN,HCK,IL15,IL1B,IL33,INPP5D,ISG15,ITGAM,ITGB2,LCN2,LGALS3,LTB4R,LY75,LYN,MAPKAPK2,MARCO,MERTK,MRC1,MSR1,MYO1G,NOD2,PADI4,PGLYRP1,PLAU,PLAUR,PTPN6,PTPRC,PTPRJ,PXN,RAC2,RASA4,RE…	93
Cellular Function and Maintenance	Engulfment of leukocytes	2.02e-39	Increased	6.92	ABCA1,ABCA7,ANXA1,BTK,C3,C3AR1,CAMP,CAPG,CCL5,CD14,CD38,CD44,CD47,CFH,CH25H,CLEC6A,CNN2,COQ7,CORO1A,CSF1R,CSF2,CSF2RA,CSF2RB,CXCL10,DEF6,DOCK2,FAS,FCER1G,FCGR1A,FCGR2A,FCGR2B,FCGR3A/FCGR3B,FGR,FPR1,GLRX,Gm21596/Hmgb1,GSN,HCK,IL15,IL1B,IL33,INPP5D,ISG15,ITGAM,ITGB2,LCN2,LGALS3,LTB4R,LY75,MAPKAPK2,MARCO,MERTK,MRC1,MSR1,MYO1G,NOD2,PADI4,PGLYRP1,PLAU,PLAUR,PTPN6,PTPRC,PTPRJ,PXN,RASA4,RELB,S100A9,SCAR…	90
Cell-To-Cell Signaling and Interaction,Cellular Function and Maintenance,Inflammatory Response	Phagocytosis of blood cells	2.02e-39	Increased	6.395	ABCA1,ABCA7,ANXA1,BTK,C3,C3AR1,CAMP,CAPG,CD14,CD38,CD44,CD47,CFH,CH25H,CHN1,CLEC6A,CNN2,COQ7,CORO1A,CSF1R,CSF2,CSF2RA,CSF2RB,CXCL10,DEF6,DOCK2,FAS,FCER1G,FCGR1A,FCGR2A,FCGR2B,FCGR3A/FCGR3B,FGR,FPR1,GLRX,Gm21596/Hmgb1,GSN,HCK,IL15,IL1B,IL33,INPP5D,ISG15,ITGAM,ITGB2,LCN2,LGALS3,LTB4R,LYN,MAPKAPK2,MARCO,MERTK,MSR1,MYO1G,NOD2,PADI4,PGLYRP1,PLAU,PLAUR,PTPRC,PTPRJ,PXN,RAC2,RASA4,RELB,S100A9,SCARB1,SELP…	87
Antimicrobial Response,Inflammatory Response	Antimicrobial response	2.32e-39	Increased	5.217	ACTA2,ADAMTS5,ADAR,APOBEC3B,BANF1,BCL3,Bst2,CAMP,CARD9,CCL4,CCL5,CD86,CEBPE,CFP,CHIA,CLEC4D,CLEC4E,CLEC6A,COTL1,CXCL10,Cxcl9,CXCR4,DDX58,DDX60,DHX58,DTX3L,EIF2AK2,FCER1G,FCGR1A,FGR,H2-K2/H2-Q9,H2-T24,HCK,HIST1H2BC,HIST1H2BE,HIST1H2BF,HIST1H2BG,HIST1H2BI,HIST1H2BK,HLA-A,HLA-E,HLA-G,IFI16,Ifi27l2a/Ifi27l2b,IFI44,IFIH1,IFIT1,IFIT1B,IFIT2,IFIT3,Ifitm1,IFITM2,IFITM3,IL15,IL17RA,IL1B,IL33,IRF5,IRF7,IRG…	135
Cellular Development,Cellular Growth and Proliferation,Hematological System Development and Function,Hematopoiesis,Lymphoid Tissue Structure and Development,Tissue Development	Hematopoiesis of mononuclear leukocytes	5.59e-39	Increased	4.715	ABCG1,ADGRG3,ANXA1,ARG1,ARID3A,B2M,B4GALNT1,BCL2A1,BCL3,BCL6,BIRC5,BLM,BST1,BTK,C3,C3AR1,C5AR1,CAMP,CARD11,CARD9,CASP1,CASP8,CCL2,CCL21,CCL5,CCN1,CCND1,CCND2,CD14,CD226,CD244,CD274,CD38,CD44,CD69,CD74,CD79B,CD80,CD83,CD86,CHD7,CHEK1,CIITA,CLEC11A,CLEC4E,CLEC6A,CMTM7,CNR2,CRLF2,CSF1,CSF1R,CSF2,CSF2RB,CSF3R,CSK,CXCL10,CXCR2,CXCR4,DCLRE1C,DDX58,DEF6,DGKA,DNMT1,DOCK2,DOCK8,DOK2,DUSP10,DUSP5,ELF4,EPHB…	216
Cellular Function and Maintenance,Hematological System Development and Function	Engulfment of myeloid cells	1.83e-38	Increased	6.622	ABCA1,ABCA7,ANXA1,BTK,C3,C3AR1,CAMP,CAPG,CD14,CD38,CD44,CD47,CFH,CH25H,CLEC6A,CNN2,COQ7,CORO1A,CSF1R,CSF2,CSF2RA,CSF2RB,CXCL10,DEF6,DOCK2,FAS,FCER1G,FCGR1A,FCGR2A,FCGR2B,FCGR3A/FCGR3B,FGR,FPR1,GLRX,Gm21596/Hmgb1,GSN,HCK,IL15,IL1B,IL33,INPP5D,ISG15,ITGAM,ITGB2,LCN2,LGALS3,LTB4R,MAPKAPK2,MARCO,MRC1,MSR1,NOD2,PADI4,PGLYRP1,PLAU,PLAUR,PTPN6,PTPRC,PTPRJ,PXN,RASA4,RELB,S100A9,SCARB1,SELPLG,SFTPD,SH3BP2…	84
Hematological System Development and Function,Tissue Morphology	Quantity of antigen presenting cells	2.98e-38		1.834	ABCA1,ACAT1,ADAM8,B2M,B4GALNT1,BCL2A1,BCL3,BCL6,C3AR1,C4A/C4B,C5AR1,CAMP,CASP1,CCBE1,CCL2,CCL21,Ccl9,CCR2,CCR5,CD302,CD47,CD83,CD86,CIITA,CLEC4A,CLEC4D,CLEC4E,CNN2,CSF1,CSF1R,CSF2,CTSS,CXCL10,CXCL17,CYBB,DOCK8,EPHX2,FAS,FCER1G,FCGR2B,FPR2,GBA,GPR132,GREM1,HAVCR2,HCK,IDO1,IGF1,IKZF1,IL15,IL18,IL1B,IL1RN,IL2RG,IL33,IL4R,INPP5D,ITGB2,ITGB3,ITGB6,JAK3,KIT,Klra17,LAIR1,LCN2,LGALS1,LGALS3,LILRB4,LIPG,L…	115
Cell-To-Cell Signaling and Interaction,Cellular Function and Maintenance,Hematological System Development and Function	Phagocytosis of myeloid cells	6.31e-38	Increased	6.418	ABCA1,ABCA7,ANXA1,BTK,C3,C3AR1,CAMP,CAPG,CD14,CD38,CD44,CD47,CFH,CH25H,CLEC6A,CNN2,COQ7,CORO1A,CSF1R,CSF2,CSF2RA,CSF2RB,CXCL10,DEF6,DOCK2,FAS,FCER1G,FCGR1A,FCGR2A,FCGR2B,FCGR3A/FCGR3B,FGR,FPR1,GLRX,Gm21596/Hmgb1,GSN,HCK,IL15,IL1B,IL33,INPP5D,ISG15,ITGAM,ITGB2,LCN2,LGALS3,LTB4R,MAPKAPK2,MARCO,NOD2,PADI4,PGLYRP1,PLAU,PLAUR,PTPRC,PTPRJ,PXN,RASA4,RELB,S100A9,SCARB1,SELPLG,SFTPD,SH3BP2,SIGLEC1,SIRPA,S…	81
Cellular Function and Maintenance	Engulfment of phagocytes	8.44e-38	Increased	6.542	ABCA1,ABCA7,ANXA1,BTK,C3,C3AR1,CAMP,CAPG,CD14,CD38,CD44,CD47,CFH,CH25H,CLEC6A,CNN2,COQ7,CORO1A,CSF1R,CSF2,CSF2RA,CSF2RB,CXCL10,DEF6,DOCK2,FAS,FCER1G,FCGR1A,FCGR2A,FCGR2B,FCGR3A/FCGR3B,FGR,GLRX,Gm21596/Hmgb1,GSN,HCK,IL1B,IL33,INPP5D,ISG15,ITGAM,ITGB2,LCN2,LGALS3,LTB4R,LY75,MAPKAPK2,MARCO,MERTK,MRC1,MSR1,NOD2,PADI4,PGLYRP1,PLAU,PLAUR,PTPN6,PTPRC,PTPRJ,PXN,RASA4,RELB,S100A9,SCARB1,SELPLG,SFTPD,SH3BP…	85
Cell-To-Cell Signaling and Interaction	Response of antigen presenting cells	1.45e-37	Increased	5.466	ABCA1,ABCA7,ANXA1,BTK,C3,C3AR1,CAMP,CAPG,CCL21,CCL5,CD14,CD38,CD44,CD47,CD68,CD74,CD86,CH25H,CLEC6A,CNN2,COQ7,CSF1R,CSF2,CSF2RA,CTSS,DDX58,DEF6,DOCK2,FAS,FCER1G,FCGR1A,FCGR2A,FCGR2B,FGR,Gm21596/Hmgb1,GSN,HCK,IL10RA,IL15,IL18,IL1B,IL33,IL6R,INPP5D,ISG15,ITGAM,ITGB2,LGALS3,LILRB4,LTB4R,LYN,MAP4K1,MAPKAPK2,MARCH1,MARCO,NOD2,PGLYRP1,PIK3CG,PLAUR,PLCB2,PON1,PSMB8,PTPRC,PTPRJ,PXN,RASA4,S100A9,SCARB1,SE…	95
Cell Death and Survival	Apoptosis of blood cells	2.63e-37		0.196	ABCG1,ADAM8,ADGRG3,ANPEP,ANXA1,AURKB,BCL2A1,BCL3,BCL6,BIRC5,BLM,BTG1,BTK,C1QA,C3AR1,CAMP,CASP1,CASP4,CASP8,CCL2,CCL21,CCL3L3,CCL4,CCL5,CCNB1,CCR5,CD14,CD274,CD38,CD44,CD47,CD59,CD5L,CD69,CD79B,CD80,CHEK1,CHI3L1,CIITA,CNR2,COL1A1,CORO1A,CSF1,CSF2,CSF2RA,CTSD,CXCR4,CYBB,DCN,DHX58,DKK3,DOCK8,DUSP5,EIF2AK2,EPAS1,ETS2,FAS,FCER1G,FCGR1A,FCGR2B,FCGR3A/FCGR3B,FGL2,Gm21596/Hmgb1,GPR132,GSN,GZMA,Gzmb,HAVCR…	164
Cell Death and Survival	Apoptosis of leukocytes	4.36e-37		0.296	ABCG1,ADAM8,ADGRG3,ANPEP,ANXA1,AURKB,BCL2A1,BCL3,BCL6,BIRC5,BLM,BTG1,BTK,C1QA,C3AR1,CAMP,CASP1,CASP4,CASP8,CCL2,CCL21,CCL4,CCL5,CCNB1,CCR5,CD14,CD274,CD38,CD44,CD47,CD59,CD5L,CD69,CD79B,CD80,CHEK1,CHI3L1,CIITA,CNR2,COL1A1,CORO1A,CSF1,CSF2,CXCR4,CYBB,DCN,DHX58,DKK3,DOCK8,DUSP5,EIF2AK2,ETS2,FAS,FCER1G,FCGR1A,FCGR2B,FCGR3A/FCGR3B,FGL2,Gm21596/Hmgb1,GPR132,GSN,GZMA,Gzmb,HAVCR2,HCAR2,HIST1H1C,HLA-G,ID…	154
Hematological System Development and Function,Inflammatory Response,Tissue Morphology	Quantity of neutrophils	8.34e-37		-1.891	C1QA,C3,C3AR1,C4A/C4B,C5AR1,C5AR2,C6,CAMP,CCL2,CCL3L3,CCR2,CCR5,CD300A,CD47,CFH,CLEC10A,CLEC4E,CMKLR1,CNN2,CNR2,CSF1,CSF2,CSF3R,Cxcl15,CXCR2,CYBB,CYP1A1,DCN,DIAPH1,DOK2,FAS,FCGR1A,FCGR2A,FCGR2B,FES,FHL2,FPR1,GPR132,GSN,HDC,IL15,IL17RA,IL18,IL18BP,IL1B,IL2RG,IL33,IL4R,INPP5D,IRAK3,ITGAL,ITGAM,ITGB2,JAK3,KIT,LCN2,LGALS9B,LYN,MDK,MFAP2,MFAP5,MMP12,MMP13,MMP8,MMP9,NLRP12,NOD2,PGLYRP1,PIK3CG,PIK3R5,PI…	101
Cell-To-Cell Signaling and Interaction,Hematological System Development and Function,Immune Cell Trafficking,Inflammatory Response	Activation of phagocytes	1.18e-36	Increased	4.35	ACE,ANXA1,ARRB2,BTK,C3,C4A/C4B,C5AR1,C6,CAMP,CARD9,CASP1,CASP8,CCL2,CCL21,CCL4,CCL5,CCR2,CD14,CD226,CD244,CD300A,CD300LB,CD300LD,CD300LF,CD44,CD47,CD48,CD80,CD84,CD86,CEBPE,CFH,CHI3L1,Chil3/Chil4,CLEC4E,CLEC5A,CNR2,CSF1,CSF1R,CSF2,CXCL10,CXCL3,CXCR2,CYBB,FAS,FCER1G,FCGR2A,FCGR2B,FCGR3A/FCGR3B,FPR1,FPR2,Gm21596/Hmgb1,GRN,GZMA,HAVCR2,HCK,HLA-A,IDO1,IGF1,IL15,IL18,IL18RAP,IL1B,IL1RN,IL33,IL4R,ITGAM,…	135
Immunological Disease	Hypersensitive reaction	1.31e-36	Increased	4.14	ABCA1,ADRA1B,ALOX5,ALOX5AP,ANXA1,ARG1,BCL3,BTK,C3,C3AR1,CAMP,CAPG,CARD11,CASP4,CCL2,CCL21,CCL3L3,CCL4,CCL5,CCNA2,CCR1,CCR2,CCR5,CCRL2,CD276,CD300A,CD300LF,CD44,CD47,CD74,CD83,CFH,CHRM3,CLEC4D,CLEC4E,CNN3,CORO1A,CSF2,CSF2RA,CSF2RB,CXCL10,CXCR4,DCN,DHFR,DOCK5,DUSP10,DUSP2,EIF2AK2,ENPP3,FADS2,FCER1G,FCGR1A,FCGR2A,FCGR2B,FGR,FSTL1,GADD45A,GPR84,GSN,H2AFZ,HAVCR2,HBB,HCK,HDC,HLA-A,HLA-DMA,HLA-DQA1,HLA-…	148
Cellular Movement	Infiltration by myeloid cells	1.46e-36	Increased	3.361	ADAM8,ALOX5AP,ANXA1,ARG1,ARHGAP25,ARRB2,BLM,C2,C3,C3AR1,C4A/C4B,C5AR1,C6,CASP1,CCL2,CCL21,CCL4,CCL5,CCN1,CCN2,CCR1,CCR2,CCR5,CD14,CD300LF,CD44,CD47,CD48,CFB,CFH,CMA1,CMKLR1,CNR2,CRYAB,CSF1,CSF1R,CSF2,CTSB,CXCL10,CXCL3,CXCR2,CYBB,EPHX2,FAS,FCER1G,FPR1,FPR2,GBA,Gm21596/Hmgb1,HCK,IKBKE,IL15,IL16,IL17RA,IL18,IL1B,IL1RN,IL33,IL4R,IL6R,INPP5D,IRF5,ITGAL,ITGAM,ITGB2,ITGB3,JAK3,JAM3,LCN2,LGALS1,LGALS3,LT…	122
Cell Death and Survival	Cell death of myeloid cells	2.59e-36	Increased	2.238	ABCG1,ACAT1,ADAM8,ANPEP,ANXA1,BCL2A1,BIRC5,BTG1,BTK,C1QA,C3AR1,CAMP,CASP1,CASP4,CASP8,CCL2,CCL5,CCR5,CD14,CD44,CD5L,CD69,CSF1,CSF2,CTSB,CXCR4,CYBB,DAXX,DCN,EIF2AK2,FAS,FCER1G,FCGR1A,GPR132,GSN,HAVCR2,HCAR2,IGF1,IL15,IL18,IL1B,IL1RN,IL33,IL6R,INPP5D,IRAK3,ISG15,ITGAM,ITGB2,LCN2,LGALS1,LGALS3,LTF,LYN,LYZ,MEFV,MLKL,MMP8,MSR1,Naip1 (includes others),NAMPT,NFE2L2,NLRC4,NLRP1,NLRP3,PIK3AP1,PIK3CD,PIM1,…	96
Cellular Movement,Hematological System Development and Function,Immune Cell Trafficking	Cell movement of mononuclear leukocytes	4.13e-36	Increased	6.204	ABCA1,ADAM8,AIF1,ALOX5,ANXA1,APBB1IP,ARRB2,BCL3,BTK,C3,C6,CAMP,CCL2,CCL21,CCL3L3,CCL4,CCL5,Ccl6,CCN1,CCN2,CCR1,CCR2,CCR5,CD226,CD274,CD44,CD47,CD48,CD69,CD74,CD80,CD86,CEACAM1,Chil3/Chil4,CHST2,CIITA,CMKLR1,CNR2,COL1A1,CSF2,CTSS,CXCL10,CXCL17,CXCL3,Cxcl9,CXCR2,CXCR4,CYTL1,DDX58,DIAPH1,DOCK2,DOCK8,EFS,ELF4,ENPP2,FAS,FERMT3,FHL2,FPR1,FPR2,FYB1,GPR132,GREM1,HCK,HCLS1,HDC,HLA-A,HLA-G,HP,IL15,IL16,IL1…	160
Cell-To-Cell Signaling and Interaction,Cellular Movement,Hematological System Development and Function,Immune Cell Trafficking	Recruitment of granulocytes	1.15e-35	Increased	5.608	ALOX5,ALOX5AP,ANXA1,ARRB2,BCL3,C3,C3AR1,C5AR1,CAMP,CARD9,CASP1,CCL2,CCL3L3,CCL4,CCL5,CCR1,CCR2,CD14,CD274,CD300LB,CD44,CD47,CD69,CHI3L1,CLEC10A,CLEC4E,CLEC5A,CSF1,CSF2,CSF2RB,CTSC,CXCL10,CXCL3,CXCR2,CYP1A1,FCGR2A,FCGR2B,FCGR3A/FCGR3B,FERMT3,FGR,FPR2,GLRX,GPR132,GSN,HCK,HSPA1A/HSPA1B,IL17RA,IL18,IL1B,IL1RN,IL21R,IL33,IL6R,ITGAM,ITGB2,LCN2,LGALS1,LGALS3,LSP1,LTB4R,LTF,LYN,LYZ,MDK,MMP9,NCF4,NLRP3,NO…	95
Cell-To-Cell Signaling and Interaction,Cellular Function and Maintenance,Inflammatory Response	Phagocytosis of phagocytes	1.49e-35	Increased	6.191	ABCA1,ABCA7,ANXA1,BTK,C3,C3AR1,CAMP,CAPG,CD14,CD38,CD44,CD47,CFH,CH25H,CLEC6A,CNN2,COQ7,CORO1A,CSF1R,CSF2,CSF2RA,CSF2RB,CXCL10,DEF6,DOCK2,FAS,FCER1G,FCGR1A,FCGR2A,FCGR2B,FCGR3A/FCGR3B,FGR,GLRX,Gm21596/Hmgb1,GSN,HCK,IL1B,IL33,INPP5D,ISG15,ITGAM,ITGB2,LCN2,LGALS3,LTB4R,MAPKAPK2,MARCO,NOD2,PADI4,PGLYRP1,PLAU,PLAUR,PTPRC,PTPRJ,PXN,RASA4,RELB,S100A9,SCARB1,SELPLG,SFTPD,SH3BP2,SIGLEC1,SIRPA,SIRPB1,SLC6…	78
Cell Death and Survival	Cell death of phagocytes	3.56e-35	Increased	2.48	ABCG1,ACAT1,ADAM8,ANPEP,ANXA1,BCL2A1,BCL6,BIRC5,BTG1,BTK,C1QA,C3AR1,CAMP,CASP1,CASP4,CASP8,CCL2,CCL21,CCL5,CCR5,CD14,CD44,CD5L,CNR2,CSF1,CSF2,CTSB,CXCR4,CYBB,DAXX,DCN,EIF2AK2,FAS,FCER1G,GPR132,GSN,HAVCR2,HCAR2,IL15,IL18,IL1B,IL1RN,IL33,IL6R,INPP5D,IRF5,ISG15,ITGAM,ITGB2,LCN2,LGALS3,LTF,LYZ,MEFV,MLKL,MMP8,MSR1,Naip1 (includes others),NAMPT,NFE2L2,NLRC4,NLRP1,NLRP3,PIK3AP1,PIK3CD,PLA2G4A,PON1,PRKCD…	94
Tissue Development	Accumulation of cells	5.54e-35	Increased	2.042	ADGRE5,ALOX5,ANXA1,ARRB2,B2M,BCL2A1,BCL3,BUB1B,C3,C4A/C4B,C5AR1,C6,CARD9,CASP8,CCL2,CCL21,CCL3L3,CCL5,CCN1,CCR1,CCR2,CCR5,CD274,CD300LB,CD44,CD80,CD86,CHEK1,CLEC4A,CMKLR1,COL18A1,CRYAB,CSF1,CSF2,CTSC,CXCL10,CXCL3,Cxcl9,CXCR2,CXCR4,CYBB,DAB1,DEF6,DOCK2,DOCK8,ENPP2,ETS2,FAS,FCGR2A,FCGR2B,FCGR3A/FCGR3B,Gm21596/Hmgb1,GRN,HAVCR2,HDC,IFI16,IGF1,IL10RA,IL15,IL17RA,IL18,IL1B,IL1RN,IL21R,IL2RG,IL33,INPP5D…	123
Cell-To-Cell Signaling and Interaction,Hematological System Development and Function	Activation of myeloid cells	1.41e-34	Increased	4.71	ACE,ANXA1,ARRB2,C3,C4A/C4B,C5AR1,C6,CAMP,CASP1,CCL2,CCL21,CCL4,CCL5,CCR2,CD14,CD226,CD300A,CD300LB,CD300LD,CD300LF,CD44,CD47,CD48,CD80,CD84,CD86,CEBPE,CFH,CHI3L1,Chil3/Chil4,CLEC11A,CLEC4E,CLEC5A,CNR2,CSF1,CSF1R,CSF2,CXCL10,CXCL3,CXCR2,CYBB,FCER1G,FCGR2A,FCGR2B,FCGR3A/FCGR3B,FPR1,FPR2,Gm21596/Hmgb1,GRN,GZMA,HAVCR2,HCK,HLA-A,IGF1,IL15,IL16,IL18,IL18RAP,IL1B,IL1RN,IL33,IL4R,ITGAM,ITGB2,ITGB6,KIT,LC…	125
Cancer,Organismal Injury and Abnormalities	Advanced stage tumor	1.64e-34		1.799	ABCA1,ABRAXAS1,ACTA2,ADAM12,ADAR,ADGRE5,ADRA1B,AHI1,AKAP12,ANGPTL2,ANPEP,ANXA1,ARG1,ARL4C,ARRB2,ATP8B1,AURKB,B2M,BIRC5,BMP1,BTK,C1R,C3,C4A/C4B,C5AR1,CALHM6,CAPG,CASP1,CASP8,CCDC80,CCL2,CCL21,CCL5,Ccl9,CCN1,CCN2,CCN4,CCND1,CCND2,CCR2,CCR5,CD226,CD248,CD274,CD44,CD47,CD48,CD59,CD74,CD80,CD82,CD86,CDK4,CDKN2C,CDKN3,CEMIP,CFH,CHRM3,CIP2A,Clca3a1/Clca3a2,CNN1,COL18A1,CRYBG1,CSF1,CSF1R,CSF2,CSF2RA,CSF2…	263
Hematological System Development and Function,Immune Cell Trafficking,Inflammatory Response,Tissue Development	Accumulation of leukocytes	2.09e-34	Increased	2.234	ADGRE5,ALOX5,ANXA1,ARRB2,B2M,BCL2A1,BCL3,C3,C4A/C4B,C5AR1,C6,CARD9,CASP8,CCL2,CCL21,CCL3L3,CCL5,CCR1,CCR2,CCR5,CD274,CD300LB,CD44,CD80,CD86,CLEC4A,CMKLR1,COL18A1,CSF1,CSF2,CTSC,CXCL10,CXCL3,Cxcl9,CXCR2,CXCR4,CYBB,DEF6,DOCK2,DOCK8,ENPP2,ETS2,FAS,FCGR2A,FCGR3A/FCGR3B,Gm21596/Hmgb1,GRN,HAVCR2,HDC,IL10RA,IL15,IL17RA,IL18,IL1B,IL1RN,IL21R,IL2RG,IL33,INPP5D,IRF5,ITGAL,ITGAM,ITGB2,JAM3,KIT,LCN2,LYN,MAPK…	106
Cancer,Organismal Injury and Abnormalities	Advanced malignant tumor	2.7e-34		1.799	ABCA1,ABRAXAS1,ACTA2,ADAM12,ADAR,ADGRE5,ADRA1B,AHI1,AKAP12,ANGPTL2,ANPEP,ANXA1,ARG1,ARL4C,ARRB2,ATP8B1,AURKB,B2M,BIRC5,BTK,C1R,C3,C4A/C4B,C5AR1,CALHM6,CAPG,CASP1,CASP8,CCDC80,CCL2,CCL21,CCL5,Ccl9,CCN1,CCN2,CCN4,CCND1,CCND2,CCR2,CCR5,CD226,CD248,CD274,CD44,CD47,CD48,CD59,CD74,CD80,CD82,CD86,CDK4,CDKN2C,CDKN3,CEMIP,CFH,CHRM3,CIP2A,Clca3a1/Clca3a2,CNN1,COL18A1,CRYBG1,CSF1,CSF1R,CSF2,CSF2RA,CSF2RB,CS…	262
Inflammatory Response	Cell-mediated response	2.78e-34		1.537	ARG2,ARRB2,BCL3,BCL6,C3,C3AR1,C5AR1,CARD9,CASP1,CCL5,CCR1,CCR2,CCR5,CD226,CD244,CD274,CD276,CD44,CD59,CD80,CD86,CLEC12B,CSF2,CXCL10,EBI3,FCER1G,FCGR1A,FCGR2B,FSTL1,H2-T24,HAVCR2,HLA-A,HLA-DQB1,HLA-DRB5,HLA-G,HSDL1,IFIH1,IL10RA,IL15,IL18,IL18BP,IL18RAP,IL1B,IL1RAP,IL2RG,IL33,IL4R,INPP5D,IRAK4,LGALS9B,MALT1,MERTK,MMP25,NAMPT,NCF1,NOD1,NOD2,NR4A2,PDCD1LG2,PIK3CD,PIK3R6,PLAU,POSTN,PYCARD,RASGRP1,RELB…	90
Cellular Development,Cellular Growth and Proliferation,Embryonic Development,Hematological System Development and Function,Hematopoiesis,Lymphoid Tissue Structure and Development,Organ Development,Organismal Development,Tissue Development	Lymphopoiesis	3.17e-34	Increased	4.311	ABCG1,ADGRG3,ANXA1,ARG1,ARID3A,B2M,BCL2A1,BCL3,BCL6,BIRC5,BLM,BST1,BTK,C3,C3AR1,C5AR1,CARD11,CARD9,CASP1,CASP8,CCL21,CCL5,CCN1,CCND1,CCND2,CD14,CD226,CD244,CD274,CD38,CD44,CD69,CD74,CD79B,CD80,CD83,CD86,CHD7,CHEK1,CIITA,CLEC11A,CLEC4E,CLEC6A,CMTM7,CNR2,CRLF2,CSF2,CSF3R,CSK,CXCL10,CXCR2,CXCR4,DCLRE1C,DDX58,DEF6,DGKA,DNMT1,DOCK2,DOCK8,DOK2,DUSP10,DUSP5,ELF4,EPHB1,ETS2,FAS,FCER1G,FCGR2A,FCGR2B,GADD4…	198
Cellular Function and Maintenance,Hematological System Development and Function	Function of T lymphocytes	3.25e-34		0.73	ADGRE1,ARHGDIB,B2M,BCL3,BCL6,BIRC5,C3AR1,CCR2,CCR5,CCRL2,CD274,CD276,CD44,CD69,CD74,CD80,CD84,CD86,CDKN2C,CEACAM1,CHI3L1,CIITA,CSF2RB,CTSC,CTSS,CXCL10,CXCR2,EBI3,EFS,ERAP1,FCER1G,FYB1,GPR84,Gzmb,HAVCR2,HLA-A,HLA-DMA,HLA-DQB1,HLA-E,HLA-G,IL10RA,IL13RA1,IL15,IL16,IL18,IL21R,IL33,IL4R,INPP5D,IRF5,IRF7,ITGAL,JAK3,KCNN4,LAT2,LGALS1,LILRB3,LY75,MYO1G,NLRC5,NOD2,NPY1R,P2RX4,PDCD1LG2,PIK3CD,PIK3CG,PSMB10…	102
Cell-To-Cell Signaling and Interaction,Cellular Movement,Hematological System Development and Function,Immune Cell Trafficking,Inflammatory Response	Recruitment of neutrophils	3.28e-34	Increased	5.184	ALOX5,ALOX5AP,ANXA1,ARRB2,BCL3,C3AR1,C5AR1,CAMP,CASP1,CCL2,CCL3L3,CCL4,CCL5,CCR1,CCR2,CD14,CD274,CD300LB,CD44,CD47,CD69,CHI3L1,CLEC10A,CLEC4E,CLEC5A,CSF1,CSF2,CTSC,CXCL10,CXCL3,CXCR2,CYP1A1,FCGR2A,FCGR2B,FCGR3A/FCGR3B,FERMT3,FGR,FPR2,GLRX,GSN,HCK,HSPA1A/HSPA1B,IL17RA,IL18,IL1B,IL1RN,IL33,IL6R,ITGAM,ITGB2,LCN2,LGALS3,LSP1,LTF,LYN,LYZ,MDK,MMP9,NCF4,NLRP3,NOD1,NOD2,PIK3CD,PIK3CG,PIK3R5,PREX1,PTN,PYC…	85
Hematological System Development and Function,Tissue Development	Accumulation of blood cells	3.74e-34	Increased	2.413	ADGRE5,ALOX5,ANXA1,ARRB2,B2M,BCL2A1,BCL3,C3,C4A/C4B,C5AR1,C6,CARD9,CASP8,CCL2,CCL21,CCL3L3,CCL5,CCR1,CCR2,CCR5,CD274,CD300LB,CD44,CD80,CD86,CLEC4A,CMKLR1,COL18A1,CRYAB,CSF1,CSF2,CTSC,CXCL10,CXCL3,Cxcl9,CXCR2,CXCR4,CYBB,DEF6,DOCK2,DOCK8,ENPP2,ETS2,FAS,FCGR2A,FCGR2B,FCGR3A/FCGR3B,Gm21596/Hmgb1,GRN,HAVCR2,HDC,IL10RA,IL15,IL17RA,IL18,IL1B,IL1RN,IL21R,IL2RG,IL33,INPP5D,IRF5,ITGAL,ITGAM,ITGB2,JAM3,KIT,…	110
Cellular Movement,Hematological System Development and Function,Immune Cell Trafficking	Cell movement of antigen presenting cells	4.01e-34	Increased	4.416	ANGPTL2,ANXA1,ARG1,C3,C3AR1,C5AR1,C6,CAMP,CASP1,CCL2,CCL21,CCL3L3,CCL4,CCL5,Ccl9,CCN1,CCN2,CCND1,CCR1,CCR2,CCR5,CCRL2,CD302,CD38,CD44,CD74,CD80,CD86,CEACAM1,CMKLR1,CNN2,CNR2,CSF1,CSF1R,CSF2,CTSZ,CXCL10,CXCL17,CXCL3,CXCR2,CXCR4,CYBB,CYTL1,DOCK8,Ear2 (includes others),EDNRB,EPAS1,FHL2,FPR1,FPR2,GBA,GLRB,GSN,HCAR2,HCK,HCLS1,IKBKE,IL10RA,IL15,IL16,IL17RA,IL18,IL1B,IL1RN,IL21R,IL33,IL4R,IRAK4,IRF5,Irg…	128
Cell-To-Cell Signaling and Interaction,Inflammatory Response	Immune response of antigen presenting cells	4.63e-34	Increased	5.366	ABCA1,ABCA7,ANXA1,BTK,C3,C3AR1,CAMP,CAPG,CCL21,CD14,CD38,CD44,CD47,CD68,CD74,CD86,CH25H,CLEC6A,CNN2,COQ7,CSF1R,CSF2,CSF2RA,CTSS,DDX58,DEF6,DOCK2,FAS,FCER1G,FCGR1A,FCGR2A,FCGR2B,FGR,Gm21596/Hmgb1,GSN,HCK,IL10RA,IL15,IL1B,IL33,IL6R,INPP5D,ISG15,ITGAM,ITGB2,LGALS3,LILRB4,LTB4R,LYN,MAP4K1,MAPKAPK2,MARCH1,MARCO,NOD2,PGLYRP1,PLAUR,PON1,PSMB8,PTPRC,PTPRJ,PXN,RASA4,S100A9,SCARB1,SEMA4A,SH3BP2,SIGLEC1,SIR…	87
Organismal Development	Morphology of body cavity	4.7e-34			ABCA1,ABCA7,ACE,Acp5,ACPP,ACTG2,ADAM12,ADAR,ADD2,ADGRE5,ADGRG3,ADH1C,ADIPOR1,ADRA1B,AKAP12,ALOX5,AOAH,APLN,ARG1,ARG2,ARHGDIB,ARID3A,ARRB2,B2M,B4GALNT1,B9D1,BANK1,BCL3,BCL6,BIRC5,BMP1,BOK,Bst2,BTK,BUB1,C3,C3AR1,C4A/C4B,CAPN1,CARD11,CASP8,CASQ2,CCBE1,CCN2,CCN3,CCNA2,CCNB2,CCND1,CCND2,CCR1,CCR2,CCR5,CD14,CD38,CD44,CD47,CD5L,CD80,CD86,CDH11,CDK4,CDKN2C,CEACAM1,CEBPE,CHRM3,CHST8,CLDN15,CLEC4D,CLEC4E,C…	342
Organismal Survival	Morbidity or mortality	5.87e-34	Decreased	-2.381	A4GALT,ABCA1,ABR,ACE,ACTA2,ADAM12,ADAM23,ADAR,ADGRE5,ADH1C,ADRA1B,AHI1,AKAP12,AKNA,ALOX12,ALOX5,AMPH,Anp32e,ANXA1,APLP1,APOD,ARG1,ARHGDIB,ARID3A,ARNT2,ARRB2,ASS1,ATG3,ATP1A3,AURKA,AURKB,B2M,B3GALNT1,B4GALNT1,B9D1,BARD1,BATF2,BBS7,BCHE,BCL2A1,BCL3,BCL6,BIRC5,BLM,BMP1,BMPER,BUB1,BUB1B,C1QA,C3,C3AR1,C4A/C4B,C5AR1,Cald1,CAMP,CAP1,CAPN1,CARD9,CASP1,Casp12,CASP4,CASP8,CCBE1,CCL2,CCL3L3,Ccl6,CCN1,CCN2,C…	505
Cellular Function and Maintenance	Engulfment of cells	8.66e-34	Increased	6.94	ABCA1,ABCA7,ABR,ADAMTS5,AMPH,ANPEP,ANXA1,ANXA11,ATG3,ATP6V1B2,ATP6V1E1,BTK,C1QA,C3,C3AR1,CAMK1D,CAMP,CAPG,CCL4,CCL5,CCR5,CD14,CD177,CD302,CD38,CD44,CD47,CD48,CEBPE,CFH,CH25H,CHN1,CLEC6A,CLN3,CNN2,COQ7,CORO1A,CSF1,CSF1R,CSF2,CSF2RA,CSF2RB,CSF3R,CSK,CXCL10,DEF6,DOCK2,ERAP1,ETS2,F10,FAS,FAT3,FCER1G,FCGR1A,FCGR2A,FCGR2B,FCGR3A/FCGR3B,FGD4,FGR,FPR1,GLRX,Gm21596/Hmgb1,GPC3,GPR182,GSN,HCK,HP,IL15,IL1B,I…	146
Inflammatory Response	Inflammation of body cavity	1.3e-33	Decreased	-2.466	ABCA1,ACE,ACTA2,ADGRE1,ADRA1B,AKAP12,ALDOA,ALOX12,ALOX5,ANXA1,ARG1,B2M,BCL6,BIRC5,BLM,C3,C3AR1,C4A/C4B,C5AR1,CAMP,CAPG,CARD11,CARD9,CASP1,CCL2,CCL21,CCL3L3,CCL4,CCL5,Ccl6,CCN1,CCR1,CCR2,CCR5,CD14,CD180,CD274,CD300LF,CD38,CD44,CD47,CD48,CD69,CD80,CD86,CDC42EP3,CDH11,CEACAM1,CEBPE,CFB,CFH,CH25H,Chil3/Chil4,CHRM3,CIITA,CLEC4D,CLEC5A,CMKLR1,CNR2,COL1A1,COL1A2,COTL1,CRLF2,CSF1,CSF1R,CSF2,CSF2RA,CSF2RB…	232
Hematological System Development and Function,Lymphoid Tissue Structure and Development,Tissue Morphology	Morphology of lymphoid tissue	2.41e-33			ABCA1,ABCA7,Acp5,ADD2,ADGRG3,ALOX5,AOAH,ARG1,ARHGDIB,B4GALNT1,BANK1,BCL3,BCL6,BOK,Bst2,BTK,C3,C4A/C4B,CARD11,CASP8,CCL21,CCNB2,CCND1,CCR2,CD47,CD5L,CD74,CD80,CD84,CD86,CDKN2C,CEBPE,CIITA,CLEC4A,CLEC4D,CSF1,CSF1R,CSF2RB,CTSD,CXCR2,CXCR4,CYP1A1,DCLRE1C,DCN,DDX58,DIAPH1,DOCK2,DOK2,EDNRB,ELF4,ETS2,FADS2,FAS,FCER1G,FCGR2B,FPR2,GADD45A,GBA,GDF11,GPC3,GPX7,H1F0,HCK,HELLS,HIST1H1C,HIST1H1D,Hist1h1e,HLA-D…	168
Cellular Function and Maintenance	Endocytosis by eukaryotic cells	7.59e-33	Increased	6.382	ABCA1,ABCA7,ADAMTS5,ANXA1,ATP6V1B2,ATP6V1E1,BTK,C3,C3AR1,CAMP,CAPG,CCL4,CCL5,CCR5,CD14,CD38,CD44,CD47,CFH,CH25H,CLEC6A,CLN3,CNN2,COQ7,CORO1A,CSF1R,CSF2,CSF2RA,CSF2RB,CSK,CXCL10,DEF6,DOCK2,ERAP1,ETS2,FAS,FAT3,FCER1G,FCGR1A,FCGR2A,FCGR2B,FCGR3A/FCGR3B,FGR,FPR1,GLRX,Gm21596/Hmgb1,GPR182,GSN,HCK,HP,IL15,IL1B,IL33,INPP5D,ISG15,ITGAM,ITGB2,LCN2,LGALS3,LTB4R,LY75,LYN,MAP1B,MAPKAPK2,MARCO,MEGF10,MERTK,MR…	114
Cell-To-Cell Signaling and Interaction	Response of mononuclear leukocytes	7.64e-33	Increased	3.656	C3AR1,C5AR1,CAMP,CARD11,CASP1,CASP8,CCL2,CCL21,CCR1,CCR2,CCR5,CD14,CD180,CD200R1L,CD226,CD244,CD274,CD276,CD38,CD48,CD59,CD69,CD80,CD83,CD86,CH25H,CLEC5A,CSF2,CSF2RB,CTSS,DOCK8,EBI3,FAS,FCGR2A,FCGR2B,FPR1,FSTL1,Gm21596/Hmgb1,HAVCR2,HLA-DQB1,HSDL1,IL10RA,IL15,IL18,IL1B,IL1RAP,IL21R,IL33,IRAK4,LCP2,LGALS1,LILRB3,LTB,LYN,MALT1,MERTK,MSR1,NAMPT,NFKB2,OASL,OSM,PDCD1LG2,PLAUR,Pmaip1,PON1,POSTN,PSMB10,P…	96
Cell-To-Cell Signaling and Interaction,Hematological System Development and Function,Immune Cell Trafficking,Inflammatory Response	Activation of mononuclear leukocytes	9.57e-33	Increased	4.905	ANXA1,ARRB2,B2M,BANK1,BCL3,BTK,C1QA,C3,C3AR1,C4A/C4B,CARD11,CASP8,CCDC88B,CCL2,CCL4,CCL5,CCR2,CD14,CD180,CD226,CD244,CD274,CD276,CD38,CD44,CD47,CD48,CD59,CD69,CD74,CD79B,CD80,CD83,CD86,CEACAM1,CLEC5A,CORO1A,CSF1,CSF2,CSF2RB,CSK,CXCL10,DDX58,DEF6,DOCK2,DOK3,F10,F7,FAM49B,FAS,FCER1G,FCGR2A,FCGR2B,FCGR3A/FCGR3B,FOXJ1,GADD45A,GJA4,GPNMB,GZMA,Gzmb,HAVCR2,HLA-A,HLA-G,IGF1,IL15,IL18,IL1B,IL1RN,IL21R,IL2…	152
Cell Morphology,Immunological Disease	Abnormal morphology of leukocytes	1.04e-32			ADGRG3,ARID3A,B2M,BCL3,BIRC5,CARD11,CASP1,CASP8,CCR5,CD274,CD5L,CD74,CD79B,CD80,CD84,CD86,CDKN2C,CLN3,CNN2,CSF1,CSF1R,CSF2,DCLRE1C,DDX58,EBI3,ELF4,FAS,FCER1G,FCGR2B,Gzmb,HLA-A,HLA-DMA,HLA-DQA1,HLA-DQB1,HLA-G,Hmgb3,IKZF1,IL15,IL18,IL1RN,IL2RG,INPP5D,ITGB2,ITGB6,ITGB7,JAK3,LCP1,LCP2,LGALS3,LILRB3,LILRB4,LIPE,LTB,Ly6a (includes others),LY75,LY9,LYN,MALT1,MERTK,MMP9,MXD1,NFKB2,PCLAF,PIK3AP1,PIK3CD,Pm…	96
Cell Death and Survival	Cell death of tumor cell lines	2.43e-32	Increased	2.68	A4GALT,AKAP12,ALOX12,ALOX5,ARG1,ARHGAP4,ARRB2,ATAD2,ATG3,ATP13A2,AURKA,AURKB,B2M,BARD1,BCHE,BCL2A1,BCL3,BCL6,BIRC5,BLM,BOK,BTG1,BTK,BUB1,BUB1B,C5AR1,CAMP,CAPN1,CAPN6,CARD9,CASP1,CASP4,CASP8,CCDC80,CCL2,CCN1,CCN2,CCNB1,CCND1,CCND2,CCNE1,CCR5,CD14,CD226,CD274,CD44,CD47,CD48,CD59,CD79B,CD82,CDA,CDC20,CDC25C,CDC6,CDC7,CDCA2,CDCA5,CDK1,CDKN2C,CEACAM1,CENPE,CENPI,CERS6,CFH,CHEK1,CKAP2,CKAP5,Clec2d (inc…	356
Cellular Movement	Migration of myeloid cells	3.21e-32	Increased	3.805	ANXA1,BST1,BTK,C3,CAMP,CCL2,CCL3L3,CCL4,CCL5,CCND1,CCR1,CCR2,CD44,CD47,CEACAM1,CEBPE,CFH,CLEC11A,CNN2,COL1A1,CSF1,CSF2,CTSS,CXCL10,CXCL3,CXCR2,CXCR4,CYBB,F10,FAS,FGR,FPR1,Gm21596/Hmgb1,HCK,IL16,IL17RA,IL18,IL1B,IL33,INPP5D,ITGAL,ITGAM,ITGB2,ITGB3,JAM3,LGALS1,LSP1,LTF,MAPK13,MAPKAPK2,MDK,MMP9,NEO1,NINJ1,NLRP12,NLRP3,P2RY6,PIK3CD,PIK3CG,PIK3R5,PLAU,PLAUR,PLCB2,PREX1,PRNP,PTGDS,PTPN6,S100A8,S100A9,S…	82
Cell-To-Cell Signaling and Interaction	Binding of myeloid cells	3.82e-32	Increased	4.942	ADGRE5,ALOX12,ANXA1,BTK,C3,CAMP,CCL2,CCL5,CCND1,CCR1,CD14,CD300LD,CD44,CD48,CD69,CFH,CFP,CLEC10A,CNR2,CORO1A,CSF1,CSF2,CSF3R,CSK,CTSZ,CTTN,CXCL10,Cxcl15,CXCL3,CXCR2,CYBB,DCN,F10,FCGR1A,FCGR2A,FCGR3A/FCGR3B,FERMT3,FGR,FPR1,FPR2,GLRX,HCK,IL15,IL18,IL1B,IL33,INPP5D,Irgm1,ITGAL,ITGAM,ITGB2,ITGB3,ITGB7,JAM3,KIT,LCP1,LGALS3,LILRB3,LIPG,LSP1,LTF,LYN,MARCO,MSR1,NOTCH2,PAK1,PIK3CD,PIK3CG,PLAU,PLAUR,PLCB2,…	89
Cellular Movement,Hematological System Development and Function,Immune Cell Trafficking	Cellular infiltration by granulocytes	4.95e-32	Increased	2.935	ADAM8,ALOX5AP,ANXA1,ARHGAP25,ARRB2,BLM,C2,C3,C3AR1,C4A/C4B,C5AR1,CASP1,CCL21,CCL4,CCL5,CCN2,CCR1,CCR2,CCR5,CD14,CD300LF,CD44,CD47,CD48,CFB,CFH,CMA1,CMKLR1,CRYAB,CSF1,CSF2,CTSB,CXCL10,CXCL3,CXCR2,EPHX2,FAS,FCER1G,FPR1,FPR2,Gm21596/Hmgb1,HCK,IL17RA,IL18,IL1B,IL1RN,IL33,IL4R,IL6R,ITGAL,ITGAM,ITGB2,JAK3,LCN2,LGALS1,LGALS3,LTB4R,MAPKAPK2,MDK,MMP12,MMP8,MMP9,MSR1,NCF1,NFE2L2,NLRP3,OLFM4,OSM,PGF,PIK3CD,…	92
Cellular Movement,Hematological System Development and Function,Immune Cell Trafficking	Migration of mononuclear leukocytes	5.21e-32	Increased	6.214	ABCA1,ALOX5,ANXA1,APBB1IP,ARRB2,BCL3,BTK,C3,C6,CAMP,CCL2,CCL21,CCL3L3,CCL4,CCL5,Ccl6,CCN2,CCR1,CCR2,CCR5,CD226,CD274,CD44,CD47,CD48,CD69,CD74,CD80,CD86,CEACAM1,Chil3/Chil4,CMKLR1,COL1A1,CSF2,CTSS,CXCL10,CXCL17,CXCL3,Cxcl9,CXCR2,CXCR4,DDX58,DIAPH1,DOCK2,DOCK8,EFS,ELF4,ENPP2,FAS,FERMT3,FHL2,FYB1,GPR132,GREM1,HCLS1,HDC,HLA-A,HLA-G,IL15,IL16,IL17RA,IL18,IL18BP,IL1B,INPP5D,IRF5,ITGAL,ITGAM,ITGB2,ITGB3…	131
Cell Death and Survival	Cell survival	8.2e-32	Increased	2.468	ABCA1,ACE,ADAR,ADIPOR1,AGTRAP,AKAP8L,ALOX12,ALPK2,ANLN,APLN,APOD,ASS1,ATG3,ATP13A2,AURKA,AURKB,B2M,BANF1,BARD1,BCL2A1,BCL3,BCL6,BEX3,BIRC5,BLM,BTK,BUB1B,C3,C5AR2,CAMK1G,CAMP,CAPN1,CARD11,CASP1,CASP8,CCL2,CCL21,CCL4,CCL5,Ccl9,CCN1,CCN2,CCN3,CCNA2,CCNB1,CCND1,CCR1,CCR2,CD300A,CD38,CD44,CD47,CD48,CD59,CD74,CD80,CD82,CD86,CDC7,CDK1,CDK4,CEACAM1,CEBPE,CENPA,CFH,CHCHD6,CHEK1,CHI3L1,CKAP5,CKS1B,CLEC11A,…	333
Cancer,Organismal Injury and Abnormalities	Metastasis	9.16e-32		1.799	ABCA1,ABRAXAS1,ACTA2,ADAM12,ADAR,ADGRE5,AKAP12,ANGPTL2,ANPEP,ANXA1,ARG1,ARRB2,AURKB,B2M,BIRC5,BTK,C1R,C3,C4A/C4B,C5AR1,CALHM6,CAPG,CASP1,CASP8,CCDC80,CCL2,CCL21,CCL5,Ccl9,CCN1,CCN2,CCN4,CCND1,CCND2,CCR2,CCR5,CD226,CD248,CD274,CD44,CD47,CD48,CD59,CD80,CD82,CD86,CDK4,CDKN2C,CEMIP,Clca3a1/Clca3a2,CNN1,COL18A1,CRYBG1,CSF1,CSF1R,CSF2,CSF2RA,CSF2RB,CSF3R,CSRP3,CTHRC1,CTSB,CTSZ,CTTN,CXCL3,CXCR2,CXCR4,CY…	236
Cellular Movement,Hematological System Development and Function,Immune Cell Trafficking,Inflammatory Response	Cellular infiltration by phagocytes	9.4e-32	Increased	4.083	ADAM8,ALOX5AP,ANXA1,ARG1,ARHGAP25,BLM,C2,C3,C3AR1,C4A/C4B,C5AR1,C6,CASP1,CCL2,CCL21,CCL4,CCN1,CCN2,CCR1,CCR2,CCR5,CD14,CD300LF,CD44,CD86,CFB,CFH,CMKLR1,CNR2,CSF1,CSF1R,CSF2,CTSB,CXCL10,CXCL3,CXCR2,CYBB,EPHX2,FAS,FCER1G,FPR1,FPR2,GBA,IKBKE,IL15,IL16,IL17RA,IL18,IL1B,IL1RN,IL33,IL6R,IRAK4,IRF5,ITGAL,ITGAM,ITGB2,JAK3,JAM3,LCN2,LGALS1,LGALS3,LTB,LTB4R,MDK,MMP12,MMP8,MMP9,NAAA,NCF1,NFE2L2,NINJ1,NLRP3,…	105
Cell Death and Survival	Apoptosis of myeloid cells	1.39e-31		0.831	ABCG1,ADAM8,ANPEP,ANXA1,BCL2A1,BIRC5,BTG1,BTK,C1QA,C3AR1,CAMP,CASP1,CASP4,CASP8,CCL2,CCL5,CD14,CD44,CD5L,CD69,CSF1,CSF2,CXCR4,CYBB,DCN,EIF2AK2,FAS,FCER1G,FCGR1A,GPR132,GSN,HAVCR2,HCAR2,IGF1,IL15,IL18,IL1B,IL1RN,IL33,IL6R,INPP5D,IRAK3,ISG15,ITGAM,ITGB2,LCN2,LGALS1,LGALS3,LTF,LYN,MEFV,MMP8,MSR1,NAMPT,NFE2L2,NLRP1,PIK3AP1,PIK3CD,PIM1,PLA2G4A,PRKCD,PTPN6,S100A8,SERPINA3,SFTPD,SH3BP2,SIGLEC9,SLPI,SOCS…	82
Cellular Function and Maintenance	Endocytosis	1.5e-31	Increased	6.337	ABCA1,ABCA7,ADAMTS5,AMPH,ANXA1,APLP1,APOC2,ARRB2,ATP6V1B2,ATP6V1E1,B2M,BTK,C3,C3AR1,CAMP,CAP1,CAPG,CCL21,CCL4,CCL5,CCR5,CD14,CD177,CD300A,CD38,CD44,CD47,CD82,CFH,CH25H,CHN1,CLEC6A,CLN3,CNN2,COQ7,CORO1A,CSF1,CSF1R,CSF2,CSF2RA,CSF2RB,CSK,CTTN,CXCL10,CYBB,DEF6,DOCK2,EIF2AK2,ERAP1,ETS2,FAS,FAT3,FCER1G,FCGR1A,FCGR2A,FCGR2B,FCGR3A/FCGR3B,FGD4,FGR,FPR1,FPR2,GAP43,GLRX,Gm21596/Hmgb1,GPC3,GPR182,GRN,GSN,H…	153
Hematological System Development and Function,Humoral Immune Response,Lymphoid Tissue Structure and Development,Tissue Morphology	Quantity of B lymphocytes	1.99e-31		1.766	ABCG1,ADGRG3,APBB1IP,ARHGDIB,ARID3A,BANK1,BCL2A1,BCL3,BST1,BTK,C3,CAMP,CASP8,CCR2,CD180,CD274,CD300LF,CD38,CD69,CD74,CD79B,CD80,CD84,CDKN2C,CEBPE,CLEC4D,CNR2,CRLF2,CSF1,CSF2,CTSB,CXCR2,CXCR4,DCLRE1C,DKK3,DOCK2,DOCK8,ELF4,EPHX2,FAS,FCER1G,FCGR1A,FCGR2A,FCGR2B,FES,GAPT,H2AFX,HCLS1,HELLS,HLA-DQA1,IKZF1,IL18,IL21R,IL2RG,IL33,INPP5D,IRF5,ITGAL,ITGB2,ITGB7,JAK3,LAIR1,LCN2,LILRB3,LILRB4,LY9,LYN,MALT1,MY…	124
Cellular Movement	Cellular infiltration by myeloid cells	2.02e-31	Increased	2.682	ADAM8,ALOX5AP,ANXA1,ARHGAP25,ARRB2,BLM,C2,C3,C3AR1,C4A/C4B,C5AR1,CASP1,CCL21,CCL4,CCL5,CCN2,CCR1,CCR2,CCR5,CD14,CD300LF,CD44,CD47,CD48,CFB,CFH,CMA1,CMKLR1,CRYAB,CSF1,CSF2,CTSB,CXCL10,CXCL3,CXCR2,EPHX2,FAS,FCER1G,FPR1,FPR2,Gm21596/Hmgb1,HCK,IL17RA,IL18,IL1B,IL1RN,IL33,IL4R,IL6R,INPP5D,ITGAL,ITGAM,ITGB2,JAK3,LCN2,LGALS1,LGALS3,LTB4R,MAPKAPK2,MDK,MMP12,MMP8,MMP9,MSR1,NCF1,NFE2L2,NLRP3,OLFM4,OSM,PGF,…	93
Humoral Immune Response,Protein Synthesis	Quantity of IgG	2.36e-31	Increased	2.244	ADGRG3,ARID3A,B2M,BANK1,BCL3,BCL6,BST1,BTK,C1QTNF3,C3AR1,CARD11,CCR1,CCR2,CCR5,CD180,CD274,CD69,CD80,CD83,CD84,CD86,CH25H,CIITA,CLEC4A,CLEC4D,CLEC4E,CSF2,CSF2RB,CTSS,CXCL10,Cxcl9,DOCK8,EFS,FCER1G,FCGR1A,FCGR2B,FPR2,GADD45A,GAPT,H2AFX,HLA-DQB1,IL13RA1,IL15,IL21R,IL2RG,IL4R,ITGB2,ITGB3,JAK3,LAIR1,LGALS3,LTB,LYN,MALT1,MAN2A1,MYBL1,NFKB2,NOD2,NPY1R,PDCD1LG2,PIK3AP1,PIK3CD,POLQ,POU2F2,PRKCD,RASSF5,RIP…	90
Cell-To-Cell Signaling and Interaction,Hematological System Development and Function,Immune Cell Trafficking,Inflammatory Response	Activation of lymphocytes	5.68e-31	Increased	4.398	ANXA1,B2M,BANK1,BCL3,BTK,C1QA,C3,C3AR1,C4A/C4B,CARD11,CASP8,CCDC88B,CCL2,CCL4,CCL5,CCR2,CD180,CD226,CD244,CD274,CD276,CD38,CD44,CD47,CD48,CD59,CD69,CD74,CD79B,CD80,CD83,CD86,CEACAM1,CORO1A,CSF2,CSF2RB,CSK,CXCL10,DDX58,DEF6,DOCK2,DOK3,FAM49B,FAS,FCER1G,FCGR2A,FCGR2B,FCGR3A/FCGR3B,FOXJ1,GADD45A,GJA4,GPNMB,GZMA,Gzmb,HAVCR2,HLA-A,HLA-G,IGF1,IL15,IL18,IL1B,IL1RN,IL21R,IL2RG,IL33,IL6R,INPP5D,IRAK3,IRAK…	144
Cell-To-Cell Signaling and Interaction,Hematological System Development and Function,Immune Cell Trafficking,Inflammatory Response	Activation of antigen presenting cells	8.02e-31	Increased	4.068	ACE,BTK,C3,C6,CAMP,CARD9,CASP1,CASP8,CCL2,CCL21,CCL4,CCL5,CCR2,CD14,CD244,CD44,CD47,CD48,CD74,CD80,CD84,CD86,CEBPE,CHI3L1,Chil3/Chil4,CLEC4E,CNR2,CSF1,CSF1R,CSF2,CTSS,CXCL10,CYBB,ERAP1,FAS,FCER1G,FCGR1A,FCGR2A,FCGR2B,Gm21596/Hmgb1,HAVCR2,HCK,HLA-A,HLA-DMA,HLA-DMB,HLA-DQA1,HLA-DQB1,IDO1,IGF1,IL15,IL18,IL1B,IL1RN,IL33,IL4R,ITGB6,LCN2,LGALS3,LGALS9B,LTB,LTF,LYN,MERTK,MMP9,MSR1,NR1H3,OSM,PILRB,PRKCD,…	114
Cellular Movement,Immune Cell Trafficking	Migration of lymphatic system cells	1.02e-30	Increased	5.683	ADGRG3,ALOX5,ANXA1,APBB1IP,ARRB2,BCL3,BTK,C3,C6,CAMP,CCBE1,CCL2,CCL21,CCL3L3,CCL4,CCL5,Ccl6,CCR1,CCR2,CCR5,CD226,CD274,CD44,CD47,CD48,CD69,CD74,CD80,CD86,CEACAM1,Chil3/Chil4,CLEC11A,CMKLR1,CNR2,COL1A1,CSF2,CTSS,CXCL10,CXCL3,Cxcl9,CXCR2,CXCR4,DDX58,DIAPH1,DOCK2,DOCK8,EFS,ELF4,ENPP2,FAS,FERMT3,FHL2,FYB1,GPR132,HCLS1,HDC,HLA-A,HLA-G,IGF1,IL15,IL16,IL17RA,IL18,IL18BP,IL1B,INPP5D,IRF5,ITGAL,ITGB2,ITGB…	127
Hematological System Development and Function,Lymphoid Tissue Structure and Development,Organ Morphology,Tissue Morphology	Morphology of lymphoid organ	1.24e-30			ABCA1,ABCA7,Acp5,ADD2,ADGRG3,ALOX5,AOAH,ARHGDIB,B4GALNT1,BANK1,BCL3,BCL6,BOK,Bst2,BTK,C3,C4A/C4B,CARD11,CASP8,CCL21,CCNB2,CCND1,CCR2,CD47,CD5L,CD74,CD80,CD86,CDKN2C,CEBPE,CIITA,CLEC4A,CLEC4D,CSF1,CSF1R,CSF2RB,CTSD,CXCR2,CYP1A1,DCLRE1C,DCN,DDX58,DIAPH1,DOCK2,DOK2,EDNRB,ELF4,ETS2,FADS2,FAS,FCER1G,FCGR2B,FPR2,GADD45A,GBA,GDF11,GPC3,GPX7,H1F0,HCK,HELLS,HIST1H1C,HIST1H1D,Hist1h1e,HLA-DQA1,HLA-DQB1,HP,…	153
Cell Death and Survival	Apoptosis of phagocytes	1.26e-30		1.395	ABCG1,ADAM8,ANPEP,ANXA1,BCL2A1,BCL6,BIRC5,BTG1,BTK,C1QA,C3AR1,CAMP,CASP1,CASP4,CASP8,CCL2,CCL21,CCL5,CD14,CD44,CD5L,CNR2,CSF1,CSF2,CXCR4,CYBB,DCN,EIF2AK2,FAS,FCER1G,GPR132,GSN,HAVCR2,HCAR2,IL15,IL18,IL1B,IL1RN,IL33,IL6R,INPP5D,IRF5,ISG15,ITGB2,LCN2,LGALS3,LTF,MEFV,MMP8,MSR1,NAMPT,NFE2L2,NLRP1,NLRP3,PIK3AP1,PIK3CD,PLA2G4A,PRKCD,PTPN6,S100A8,SERPINA3,SFTPD,SH3BP2,SIGLEC9,SLPI,SOCS1,SOD2,Srgn,STAT1,…	81
Cell-To-Cell Signaling and Interaction,Hematological System Development and Function,Inflammatory Response	Binding of professional phagocytic cells	1.35e-30	Increased	5.213	A2M,ALOX12,ANXA1,BTK,C3,CAMP,CCL2,CCL5,CCND1,CCR1,CD14,CD44,CD48,CD69,CD83,CFH,CLEC10A,CNR2,CORO1A,CSF1,CSF2,CSF3R,CTSZ,CTTN,CXCL10,Cxcl15,CXCL3,CXCR2,CXCR4,CYBB,DCN,FCGR1A,FCGR2A,FCGR3A/FCGR3B,FERMT3,FGR,FPR1,GLRX,HCK,IL15,IL1B,IL33,INPP5D,Irgm1,ITGAL,ITGAM,ITGB2,ITGB3,ITGB7,JAM3,KIT,LCP1,LILRB3,LIPG,LSP1,LYN,MARCO,MRC1,MSR1,NOTCH2,PAK1,PIK3CD,PIK3CG,PLAU,PLAUR,PLCB2,PREX1,PTPN6,PTPRC,RAC2,RELB,…	84
Cell-To-Cell Signaling and Interaction	Activation of lymphatic system cells	1.46e-30	Increased	4.289	ANXA1,B2M,BANK1,BCL3,BTK,C1QA,C3,C3AR1,C4A/C4B,CARD11,CASP8,CCDC88B,CCL2,CCL4,CCL5,CCR2,CD180,CD226,CD244,CD274,CD276,CD300LF,CD38,CD44,CD47,CD48,CD59,CD69,CD74,CD79B,CD80,CD83,CD86,CEACAM1,CORO1A,CSF2,CSF2RB,CSK,CXCL10,DDX58,DEF6,DOCK2,DOK3,FAM49B,FAS,FCER1G,FCGR2A,FCGR2B,FCGR3A/FCGR3B,FOXJ1,GADD45A,GJA4,GPNMB,GZMA,Gzmb,HAVCR2,HLA-A,HLA-G,IGF1,IL15,IL18,IL1B,IL1RN,IL21R,IL2RG,IL33,IL6R,INPP5D,IR…	145
Cell Death and Survival	Apoptosis of tumor cell lines	1.52e-30	Increased	2.225	A4GALT,AKAP12,ALOX12,ALOX5,ARG1,ARHGAP4,ARRB2,ATAD2,AURKA,B2M,BARD1,BCL2A1,BCL3,BCL6,BIRC5,BLM,BOK,BTK,BUB1,C5AR1,CAMP,CAPN1,CAPN6,CARD9,CASP1,CASP4,CASP8,CCDC80,CCN1,CCN2,CCNB1,CCND1,CCNE1,CCR5,CD14,CD274,CD44,CD47,CD48,CD59,CD79B,CD82,CDC20,CDC6,CDC7,CDCA2,CDK1,CDKN2C,CEACAM1,CENPE,CERS6,CFH,CHEK1,CKAP2,CKAP5,CNN2,COL18A1,COL1A1,CRYAB,CSF1R,CSF2,CSF2RA,CSF2RB,CSTA,CTSB,CTSD,CTTN,CXCR4,CYFIP2,CY…	295
Cellular Movement,Immune Cell Trafficking	Cell movement of lymphatic system cells	2.56e-30	Increased	5.492	ADAM8,ADGRG3,ALOX5,ANXA1,APBB1IP,ARRB2,BCL3,BTK,C3,C6,CAMP,CCBE1,CCL2,CCL21,CCL3L3,CCL4,CCL5,Ccl6,CCR1,CCR2,CCR5,CD226,CD274,CD44,CD47,CD48,CD69,CD74,CD80,CD86,CEACAM1,Chil3/Chil4,CHST2,CLEC11A,CMKLR1,CNR2,COL1A1,CSF2,CSF2RB,CTSS,CXCL10,Cxcl15,CXCL3,Cxcl9,CXCR2,CXCR4,DDX58,DIAPH1,DOCK2,DOCK8,EFS,ELF4,ENPP2,FAS,FERMT3,FHL2,FYB1,GPR132,HCLS1,HDC,HLA-A,HLA-G,IGF1,IL15,IL16,IL17RA,IL18,IL18BP,IL1B,IN…	138
Cellular Function and Maintenance	Engulfment of antigen presenting cells	2.68e-30	Increased	5.408	ABCA1,ABCA7,ANXA1,BTK,C3,C3AR1,CAMP,CAPG,CD14,CD38,CD44,CD47,CH25H,CLEC6A,CNN2,COQ7,CSF1R,CSF2,CSF2RA,DEF6,DOCK2,FAS,FCER1G,FCGR1A,FCGR2A,FCGR2B,FGR,Gm21596/Hmgb1,GSN,HCK,IL1B,IL33,INPP5D,ISG15,ITGAM,ITGB2,LGALS3,LTB4R,LY75,MAPKAPK2,MARCO,MERTK,MRC1,MSR1,NOD2,PGLYRP1,PLAUR,PTPN6,PTPRC,PTPRJ,PXN,RASA4,S100A9,SCARB1,SH3BP2,SIGLEC1,SIRPA,SIRPB1,SLC6A4,SPI1,SPIC,TGM2,TIMD4,TLR2,TLR3,TLR4,TLR9,TNF,TRE…	70
Immunological Disease	Allergy	4.18e-30	Increased	2.797	ABCA1,ADRA1B,ALDOA,ALOX5,ALOX5AP,ALPK2,ANXA1,ARG1,BCL3,BTK,C1R,C1S,C3,C3AR1,CAMP,CAPG,CAPN1,CARD11,CASP1,CCL21,CCL4,CCL5,CCNA2,CCR2,CCRL2,CD274,CD276,CD300A,CD300LF,CD44,CD74,Chil3/Chil4,CHRM3,CMKLR1,CNN3,CORO1A,CSF2,CSF2RA,CSF2RB,CTSS,CXCR4,DHFR,DOCK5,DUSP10,DUSP2,ENPP3,FADS2,FAS,FCER1G,FCGR1A,FCGR2A,FCGR2B,FGR,FPR2,GADD45A,GSN,HAVCR2,HBB,HCK,HDC,HLA-DQA1,HLA-DQB1,HLA-DRB5,HLA-E,IFI30,IL16,IL18,…	136
Cellular Movement,Hematological System Development and Function,Immune Cell Trafficking	Migration of granulocytes	5.68e-30	Increased	3.612	ANXA1,BST1,BTK,C3,CAMP,CCL2,CCL3L3,CCL4,CCL5,CCR1,CD44,CD47,CEACAM1,CEBPE,CFH,CLEC11A,CNN2,CSF2,CXCL10,CXCL3,CXCR2,CYBB,F10,FAS,FGR,FPR1,Gm21596/Hmgb1,HCK,IL16,IL17RA,IL18,IL1B,IL33,INPP5D,ITGAL,ITGAM,ITGB2,ITGB3,JAM3,LGALS1,LSP1,LTF,MAPK13,MAPKAPK2,MMP9,NEO1,NLRP12,NLRP3,PIK3CD,PIK3CG,PIK3R5,PLAU,PLAUR,PLCB2,PREX1,PTPN6,S100A8,S100A9,SELL,SELPLG,SIRPA,SLPI,SPON2,STAT6,TLR4,TNF,TNFRSF1A,VASP,VAV1	69
Cellular Function and Maintenance	Cellular homeostasis	5.82e-30	Increased	5.627	A2M,A4GALT,ABCA1,ABCG1,ACAP1,ADCY5,ADIPOR1,ADRA1B,ALDOA,ANXA1,APLN,ARG1,ATG3,ATP13A2,ATP1A3,ATP5IF1,ATP6V1B2,AURKA,B2M,BARD1,BCL2A1,BCL3,BCL6,BIRC5,BLM,BOK,BTK,C19orf12,C1QTNF3,C3,C3AR1,C4A/C4B,C5AR1,CAMP,CAPN1,CARD11,CARD9,CASP1,CASP8,CCL2,CCL21,CCL3L3,CCL4,CCL5,CCN1,CCNB2,CCND1,CCR1,CCR2,CCR5,CD226,CD244,CD274,CD300A,CD38,CD47,Cd52,CD69,CD74,CD79B,CD80,CD83,CD86,CEACAM1,CHD7,CHEK1,CHRM3,CIITA,C…	360
Lymphoid Tissue Structure and Development,Tissue Morphology	Quantity of lymphoid tissue	6.78e-30	Increased	2.857	ADGRG3,AKAP12,APBB1IP,ARG1,ARHGDIB,ARID3A,B2M,BANK1,BCL2A1,BCL3,BLM,BTK,C3,C4A/C4B,C5AR1,CASP8,CCBE1,CCNB2,CD180,CD244,CD274,CD44,CD5L,CD74,CD80,CD83,CD84,CD86,CDKN2C,CIITA,CLEC4A,CNR2,COL18A1,CORO1A,CRLF2,CSF2,CTSD,CXCR4,DCLRE1C,DDX58,DIAPH1,DKK3,DOCK2,DOCK8,DUSP5,ETS2,FADS2,FAS,FCER1G,FCGR2B,FYB1,GADD45A,GAPT,GBA,HELLS,HLA-DQB1,IGF1,IKZF1,IL2RG,INPP5D,ITGB2,JAK3,KIT,LAIR1,LAMA3,LCN2,LCP2,LTB,LY…	125
Cell-To-Cell Signaling and Interaction,Inflammatory Response	Response of macrophages	6.91e-30	Increased	4.727	ABCA1,ABCA7,ANXA1,BTK,C3,C3AR1,CAMP,CAPG,CD14,CD38,CD44,CD47,CH25H,CLEC6A,CNN2,COQ7,CSF1R,CSF2,CSF2RA,DDX58,DEF6,DOCK2,FAS,FCER1G,FCGR1A,FCGR2A,FCGR2B,FGR,Gm21596/Hmgb1,GSN,HCK,IL10RA,IL15,IL18,IL1B,IL33,IL6R,INPP5D,ISG15,ITGAM,ITGB2,LGALS3,LTB4R,LYN,MAPKAPK2,MARCO,NOD2,PGLYRP1,PLAUR,PLCB2,PON1,PTPRC,PTPRJ,PXN,RASA4,S100A9,SCARB1,SH3BP2,SIGLEC1,SIRPA,SIRPB1,SLC6A4,SOCS1,SPI1,SPIC,SPON2,STAT3,TGM2…	76
Cellular Movement,Hematological System Development and Function,Immune Cell Trafficking,Inflammatory Response	Cell movement of macrophages	7.82e-30	Increased	3.167	ANGPTL2,ANXA1,ARG1,C3,C3AR1,C5AR1,C6,CAMP,CASP1,CCL2,CCL21,CCL3L3,CCL4,CCL5,CCN1,CCN2,CCND1,CCR1,CCR2,CCR5,CD44,CD74,CMKLR1,CNN2,CNR2,CSF1,CSF1R,CSF2,CXCL10,CXCL17,CXCL3,CXCR4,CYBB,CYTL1,EDNRB,EPAS1,FHL2,FPR2,GBA,GLRB,GSN,HCAR2,HCK,IKBKE,IL15,IL16,IL17RA,IL18,IL1B,IL1RN,IL33,IL4R,IRF5,Irgm1,ITGAL,ITGB2,ITGB3,JAM3,LGALS3,LITAF,LTB,MAPKAPK2,MDK,MMP12,NAAA,NFE2L2,NINJ1,NLRC4,NLRP3,NOG,P2RY6,PIK3CD,P…	102
Cell-To-Cell Signaling and Interaction	Response of myeloid leukocytes	1.1e-29	Increased	4.753	ANPEP,ANXA1,C3,C3AR1,C5AR1,CAMP,CD14,CD44,CD47,CFH,CLEC6A,CORO1A,CSF2,CSF2RB,CXCL10,CXCL3,DOCK2,FAS,FCER1G,FCGR2A,FCGR3A/FCGR3B,FGR,FPR1,GLRX,Gm21596/Hmgb1,HCK,IL15,IL18,IL1B,IL33,IRAK4,ITGAL,ITGAM,ITGB2,ITGB3,LCN2,LILRB3,LYN,NOD2,PADI4,PIK3CG,PLAU,PLAUR,PTAFR,RELB,S100A9,SCARB1,SELPLG,SFTPD,STAT3,SYK,TLR2,TLR3,TLR4,TNF,TREM1,TYROBP,VAV1,WAS	59
Organismal Survival	Organismal death	1.8e-29	Decreased	-2.745	A4GALT,ABCA1,ABR,ACE,ACTA2,ADAM12,ADAM23,ADAR,ADH1C,ADRA1B,AHI1,AKAP12,AKNA,ALOX12,ALOX5,AMPH,Anp32e,ANXA1,APLP1,APOD,ARG1,ARHGDIB,ARID3A,ARNT2,ARRB2,ASS1,ATG3,ATP1A3,AURKA,AURKB,B2M,B3GALNT1,B4GALNT1,B9D1,BARD1,BBS7,BCHE,BCL2A1,BCL3,BCL6,BIRC5,BLM,BMP1,BMPER,BUB1,BUB1B,C1QA,C3,C3AR1,C4A/C4B,C5AR1,Cald1,CAMP,CAP1,CAPN1,CARD9,CASP1,Casp12,CASP4,CASP8,CCBE1,CCL2,CCL3L3,Ccl6,CCN1,CCN2,CCN3,CCNA2,CCN…	485
Cellular Function and Maintenance,Hematological System Development and Function,Inflammatory Response	Engulfment by macrophages	1.94e-29	Increased	5.029	ABCA1,ANXA1,BTK,C3,C3AR1,CAMP,CAPG,CD14,CD38,CD44,CD47,CH25H,CLEC6A,CNN2,COQ7,CSF1R,CSF2,CSF2RA,DEF6,DOCK2,FAS,FCER1G,FCGR1A,FCGR2A,FCGR2B,FGR,Gm21596/Hmgb1,GSN,HCK,IL1B,IL33,INPP5D,ISG15,ITGAM,ITGB2,LGALS3,LTB4R,MAPKAPK2,MARCO,MERTK,NOD2,PGLYRP1,PLAUR,PTPRC,PTPRJ,PXN,RASA4,S100A9,SCARB1,SH3BP2,SIGLEC1,SIRPA,SIRPB1,SLC6A4,SPI1,SPIC,TGM2,TIMD4,TLR2,TLR3,TLR4,TLR9,TNF,TREML2,TRPV2	65
Immunological Disease	Immunodeficiency	4.28e-29	Decreased	-2.764	ADAR,ADRA1B,B2M,BTK,C1QA,C1QB,C1QC,C1S,C2,C3,C4A/C4B,C6,CARD11,CASP8,CD180,CD79B,CEBPE,CFB,CFH,CFP,CIITA,CORO1A,CSF1R,CSF3R,CXCR4,CYBB,DCLRE1C,DHFR,DNMT1,DOCK2,DOCK8,FAS,FCGR1A,FCGR2A,FCGR2B,FCGR3A/FCGR3B,FERMT3,HELLS,HLA-DQA1,IDH2,IFIT1,IFITM2,IGF1,IKZF1,IL17RA,IL21R,IL2RG,IL4R,IRAK4,IRF7,ISG15,ITGB2,JAK3,KCNN3,KIT,LTF,LY6E,MALT1,NCF1,NCF2,NCF4,NFKB2,NTRK2,OAS1,PIK3CD,PLCG2,POLA1,PRIM1,PRIM2,PRK…	95
Infectious Diseases	Viral Infection	7.79e-29		-0.849	A4GALT,ABCD2,ABTB1,ACTA2,ACTR3,ADAMTS5,ADAR,ADGRE5,ADRA1B,AGTRAP,ALOX12,ALOX5,AMPH,ANPEP,ANXA1,APBB1IP,APLN,APOBEC3B,ARHGDIB,ARL4C,ARPC1B,ARPC5,ATP5IF1,ATP6V0B,ATP6V1B2,B2M,BCL3,BMP1,Bst2,C1R,C1S,C2,C3,C3AR1,C4A/C4B,CACNA2D3,CAMK1D,CAMP,CAPN6,Casp12,CCDC9B,CCL2,CCL21,CCL3L3,CCL4,CCL5,CCNA2,CCR1,CCR2,CCR5,CD14,CD274,CD300LF,CD38,CD44,CD47,CD48,CD69,CD74,CD80,CD86,CDC42EP3,CDK4,CEACAM1,CEBPE,CH25H,…	348
Cell Death and Survival	Cell viability	1.11e-28	Increased	3.009	ABCA1,ACE,ADAR,ADIPOR1,AGTRAP,AKAP8L,ALOX12,ALPK2,ANLN,APLN,APOD,ASS1,ATG3,ATP13A2,AURKA,AURKB,B2M,BARD1,BCL2A1,BCL3,BCL6,BIRC5,BLM,BTK,BUB1B,C3,C5AR2,CAMK1G,CAMP,CAPN1,CARD11,CASP1,CASP8,CCL2,CCL21,CCL4,CCL5,Ccl9,CCN1,CCN2,CCN3,CCNA2,CCNB1,CCND1,CCR1,CCR2,CD300A,CD38,CD44,CD47,CD48,CD59,CD74,CD80,CD82,CD86,CDC7,CDK1,CEACAM1,CENPA,CHCHD6,CHEK1,CHI3L1,CKAP5,CKS1B,CLEC11A,CLN3,CNDP2,COL1A1,CSF1,CSF…	310
Dermatological Diseases and Conditions,Inflammatory Disease,Inflammatory Response,Organismal Injury and Abnormalities	Dermatitis	1.15e-28		1.473	ABCA1,ANXA1,BCL3,C3,C3AR1,C5AR1,CAMP,CAPG,CARD11,CASP1,CCL21,CCL5,CCNA2,CCR2,CD300LF,CD44,CD47,CD74,CHRM3,CNN3,CSF2,CSF2RA,CSF2RB,CSK,CXCR4,DHFR,DIAPH1,DUSP10,DUSP2,EIF2AK2,FADS2,FAS,FCER1G,FCGR2A,FCGR2B,FGR,GADD45A,Gm21596/Hmgb1,GPX8,GSN,GSR,HAVCR2,HBB,HCK,HLA-A,HLA-DQA1,HLA-DRB5,HLA-E,IFI30,IL15,IL16,IL17RA,IL18,IL1B,IL1RN,IL2RG,IL33,IL3RA,IL4R,IRF9,ITGB2,ITGB3,ITGB7,KCNN4,KIT,KRT14,LCP2,LGALS1…	134
Cancer,Organismal Injury and Abnormalities	Advanced malignant solid tumor	2.27e-28		1.157	ABCA1,ABRAXAS1,ACTA2,ADAM12,ADAR,AKAP12,ANGPTL2,ANPEP,ANXA1,ARG1,ARL4C,ATP8B1,AURKB,B2M,BIRC5,BTK,C1R,C3,C4A/C4B,C5AR1,CAPG,CASP1,CASP8,CCL2,CCL21,CCL5,CCN1,CCN2,CCND1,CCND2,CCR2,CD248,CD274,CD44,CD48,CDK4,CDKN2C,CDKN3,CEMIP,CFH,CIP2A,COL18A1,CRYBG1,CSF1,CSF1R,CSF2,CSF2RA,CSF2RB,CSF3R,CTSB,CTSZ,CXCR4,DHFR,DLGAP5,DPYD,EBI3,EDNRB,EFS,ENPEP,ENPP2,EPAS1,ETV1,F10,FAS,FBN2,FCGR1A,FCGR2A,FCGR2B,FCGR3A/F…	191
Cellular Movement,Hematological System Development and Function,Immune Cell Trafficking	Lymphocyte migration	2.47e-28	Increased	5.737	ALOX5,ANXA1,APBB1IP,ARRB2,BCL3,BTK,C3,C6,CAMP,CCL2,CCL21,CCL3L3,CCL4,CCL5,Ccl6,CCR1,CCR2,CCR5,CD226,CD274,CD44,CD47,CD48,CD69,CD74,CD80,CD86,CEACAM1,Chil3/Chil4,CMKLR1,COL1A1,CSF2,CTSS,CXCL10,CXCL3,Cxcl9,CXCR2,CXCR4,DDX58,DIAPH1,DOCK2,DOCK8,EFS,ELF4,ENPP2,FAS,FERMT3,FHL2,FYB1,GPR132,HCLS1,HDC,HLA-A,HLA-G,IL15,IL16,IL17RA,IL18,IL18BP,IL1B,INPP5D,IRF5,ITGAL,ITGB2,ITGB3,ITGB7,JAK3,JAM3,KCNK5,KCNN4,L…	119
Cancer,Organismal Injury and Abnormalities	Non-melanoma solid tumor	3.18e-28		-0.855	A2M,ABCA1,ABCA13,ABCA6,ABCA7,ABCD1,ABCD2,ABCG1,ABCG4,ABHD8,ABR,ABRAXAS1,ABTB1,ABTB2,ACAP1,ACAT1,ACE,ACPP,ACTA2,ACTG2,ACTR3,ADAM12,ADAM23,ADAM8,ADAMDEC1,ADAMTS19,ADAMTS5,ADAMTS8,ADAP1,ADAP2,ADAR,ADCY5,ADD2,ADGRE5,ADH1C,ADIPOR1,ADRA1B,ADSSL1,AHI1,AIF1,AKAP12,AKAP8L,AKNA,ALAS1,ALDOA,ALOX12,ALOX5,ALOX5AP,ALPK2,AMPH,AMT,ANGPTL2,ANKRD22,ANKRD33B,ANLN,ANPEP,ANXA1,ANXA11,AOAH,APBB1IP,APCDD1,APLP1,APOBEC3…	1560
Cellular Movement,Immune Cell Trafficking	Cell movement of lymphoid cells	3.79e-28	Increased	5.449	ADAM8,ALOX5,ANXA1,APBB1IP,ARRB2,BCL3,BTK,C3,C6,CAMP,CCL2,CCL21,CCL3L3,CCL4,CCL5,Ccl6,CCR1,CCR2,CCR5,CD226,CD274,CD44,CD47,CD48,CD69,CD74,CD80,CD86,CEACAM1,Chil3/Chil4,CHST2,CMKLR1,CNR2,COL1A1,CSF2,CSF2RB,CTSS,CXCL10,CXCL3,Cxcl9,CXCR2,CXCR4,DDX58,DIAPH1,DOCK2,DOCK8,EFS,ELF4,ENPP2,FAS,FERMT3,FHL2,FYB1,GPR132,HCLS1,HDC,HLA-A,HLA-G,IL15,IL16,IL17RA,IL18,IL18BP,IL1B,INPP5D,IRF5,ITGAL,ITGB2,ITGB3,ITGB7…	130
Cardiovascular System Development and Function	Development of vasculature	4.45e-28	Increased	2.476	ACE,ACTA2,ADAM8,ADAMTS8,AIF1,ALOX12,ANGPTL2,ANPEP,ANXA1,APLN,ARG1,ATP5IF1,B9D1,BIRC5,BMP1,BMPER,BTG1,C1QA,C3,C3AR1,C5AR1,C6,CAMP,CAPN1,CASP1,CASP8,CCBE1,CCL2,CCL5,CCN1,CCN2,CCN3,CCND1,CCNE1,CCR2,CCR5,CD44,CD82,CEACAM1,CFB,CFH,CHD7,CHI3L1,CMA1,CNN1,COL18A1,COL1A1,COL1A2,CRYAB,CSF1,CSF1R,CSF2,CSF2RB,CSK,CTSB,CTSS,CTTN,CXCL10,Cxcl15,CXCR2,CXCR4,CYBB,CYP2E1,CYP4F2,DCN,DDAH1,DGKA,DYNC2H1,ECT2,EDNRB,EF…	262
Hematological System Development and Function,Immunological Disease,Lymphoid Tissue Structure and Development,Organ Morphology,Organismal Injury and Abnormalities,Tissue Morphology	Abnormal morphology of lymphoid organ	4.93e-28			ABCA1,ADD2,ADGRG3,ALOX5,ARHGDIB,BANK1,BCL3,BCL6,Bst2,BTK,CARD11,CASP8,CCNB2,CCND1,CCR2,CD47,CD5L,CD74,CD80,CD86,CDKN2C,CEBPE,CIITA,CLEC4A,CLEC4D,CSF1,CSF1R,CTSD,CXCR2,CYP1A1,DCLRE1C,DCN,DDX58,DIAPH1,DOCK2,DOK2,ELF4,FADS2,FAS,FCGR2B,FPR2,GDF11,GPC3,GPX7,H1F0,HCK,HELLS,HIST1H1C,HIST1H1D,Hist1h1e,HLA-DQA1,HLA-DQB1,IGFBP2,IKZF1,IL15,IL1RN,IL2RG,INPP5D,ITGB2,ITGB3,JAK3,KCNN4,LCP2,LGMN,LTB,LYN,MALT1,MA…	120
Hematological System Development and Function,Inflammatory Response,Tissue Morphology	Quantity of dendritic cells	6.72e-28	Increased	2.397	BCL2A1,BCL3,BCL6,C5AR1,CAMP,CCL2,CCL21,Ccl9,CCR2,CD302,CD47,CD83,CD86,CIITA,CLEC4A,CLEC4D,CLEC4E,CSF1,CSF1R,CSF2,DOCK8,EPHX2,FCER1G,FCGR2B,FPR2,IDO1,IKZF1,IL15,IL18,IL1RN,IL2RG,INPP5D,ITGB2,ITGB6,JAK3,KIT,Klra17,LAIR1,LGALS1,LGALS3,LILRB4,LTB,MDK,MMP9,NFKB2,NOTCH2,PIK3CG,PTPN6,RELB,RPS6KA1,SELL,SIRPA,SOCS1,SPI1,SPIB,SPPL2A,STAT3,TEK,TLR2,TLR4,TNF,TYROBP	62
Cellular Movement,Hematological System Development and Function,Immune Cell Trafficking	Cell movement of lymphocytes	7.75e-28	Increased	5.568	ADAM8,ALOX5,ANXA1,APBB1IP,ARRB2,BCL3,BTK,C3,C6,CAMP,CCL2,CCL21,CCL3L3,CCL4,CCL5,Ccl6,CCR1,CCR2,CCR5,CD226,CD274,CD44,CD47,CD48,CD69,CD74,CD80,CD86,CEACAM1,Chil3/Chil4,CHST2,CMKLR1,CNR2,COL1A1,CSF2,CTSS,CXCL10,CXCL3,Cxcl9,CXCR2,CXCR4,DDX58,DIAPH1,DOCK2,DOCK8,EFS,ELF4,ENPP2,FAS,FERMT3,FHL2,FYB1,GPR132,HCLS1,HDC,HLA-A,HLA-G,IL15,IL16,IL17RA,IL18,IL18BP,IL1B,INPP5D,IRF5,ITGAL,ITGB2,ITGB3,ITGB7,JAK3,J…	129
Cardiovascular Disease,Organismal Injury and Abnormalities	Peripheral arterial disease	1.22e-27			ACE,ADAMTS8,ADAP2,ADAR,ADGRE5,ALOX5,AMPH,ARHGDIB,ARL4C,B2M,C3AR1,C5AR1,CAPG,CASP1,CASP8,CCR1,CD53,CD83,CEMIP,CFH,CLEC4A,COL1A1,COL1A2,CSF2RB,CTSB,CTSC,CTSS,CXCR4,CYP1A1,DNAJB4,ELF4,ERAP1,EVI2A,EVI2B,F10,FAM49B,FCGR1A,FCGR2A,FCGR3A/FCGR3B,FPR1,FTH1,FYB1,GLRX,GPRC5A,HBA1/HBA2,HBB,HCAR2,HCK,HCLS1,HEBP2,HSD17B11,HSPA1A/HSPA1B,IFI30,LAIR1,LAPTM5,LCP1,LMCD1,LPL,LPXN,LYN,MAFB,MARK1,MCUB,MSR1,MYLIP,NNMT,…	86
Inflammatory Response	Antibody response	1.47e-27	Increased	2.738	AOAH,APBB1IP,BCL3,BCL6,BST1,BTK,C3,C4A/C4B,C5AR1,CAMP,CASP1,CCL2,CCL5,CCR2,CD180,CD38,CD69,CD80,CD83,CD86,CNR2,CSF2,CTSS,DCN,DIAPH1,DOK3,EBI3,FAS,FOXJ1,GPI,GPX7,HCLS1,HLA-DQB1,IFIH1,ITGAL,LCP1,LCP2,LTB,LTF,LYN,MAP4K1,MERTK,MYBL1,NOD1,NOD2,NOTCH2,PIK3CD,POU2F2,PSMB10,PTPRC,PYCARD,RASGRP1,RELB,SASH3,SNRPD1,SPI1,SPIB,STAT3,STAT6,TEC,TLR4,TLR7,TLR9,TNF,TNFRSF13B,TREM1,TYROBP,VAV1,WAS,XRCC5	70
Cancer,Organismal Injury and Abnormalities	Tumorigenesis of tissue	1.8e-27		-1.726	A2M,ABCA1,ABCA13,ABCA6,ABCA7,ABCD1,ABCD2,ABCG1,ABCG4,ABHD8,ABR,ABRAXAS1,ABTB1,ABTB2,ACAP1,ACAT1,ACE,ACPP,ACTA2,ACTG2,ACTR3,ADAM12,ADAM23,ADAM8,ADAMDEC1,ADAMTS19,ADAMTS5,ADAMTS8,ADAP1,ADAP2,ADAR,ADCY5,ADD2,ADGRE5,ADH1C,ADIPOR1,ADRA1B,ADSSL1,AHI1,AIF1,AKAP12,AKAP8L,AKNA,ALAS1,ALDOA,ALOX12,ALOX5,ALOX5AP,ALPK2,AMPH,AMT,ANGPTL2,ANKRD22,ANKRD33B,ANLN,ANPEP,ANXA1,ANXA11,AOAH,APBB1IP,APCDD1,APLP1,APOBEC3…	1548
Cancer,Hematological Disease,Immunological Disease,Organismal Injury and Abnormalities	Non-Hodgkin disease	1.87e-27		0.915	ABCA13,ABCA7,ABCG1,ACE,ADAR,ALOX5,AMPH,ANPEP,ANXA1,ANXA11,ATP6V1B2,AURKA,AURKB,B2M,BBS7,BCHE,BCL6,BIRC5,BTG1,BTK,C1QTNF7,C1R,C3,CARD11,CASP8,CCL2,CCL21,CCN1,CCNA2,CCND1,CCND2,CD180,CD274,CD44,CD47,CD48,CD68,CD69,CD79B,CD86,CDC20,CDCA2,CDH11,CDK1,CDKN2C,CFP,CIITA,CNTN4,COL11A1,COL1A1,COL1A2,CORO2A,CRYBG1,CSF1R,CSF2RA,CSF2RB,CSF3R,CXCL10,CXCR4,DCLRE1C,DCN,DGKA,DHCR24,DHFR,DIAPH1,DMXL2,DNMT1,DOCK2,D…	258
Cancer,Hematological Disease,Immunological Disease,Organismal Injury and Abnormalities	Lymphoma	2.41e-27		0.9	ABCA13,ABCA7,ABCG1,ACE,ADAR,ADRA1B,ALOX5,AMPH,ANPEP,ANXA1,ANXA11,ATP6V1B2,AURKA,AURKB,B2M,B3GNT3,BBS7,BCHE,BCL3,BCL6,BIRC5,BLM,BTG1,BTK,BUB1B,C1QTNF7,C1R,C3,CARD11,CARD9,CASP8,CCL2,CCL21,CCN1,CCNA2,CCND1,CCND2,CD180,CD274,CD44,CD47,CD48,CD68,CD69,CD79B,CD80,CD86,CDC20,CDCA2,CDH11,CDK1,CDK4,CDKN2C,CFP,CHRM3,CIITA,CMIP,CNTN4,COL11A1,COL1A1,COL1A2,CORO2A,CRYBG1,CSF1R,CSF2,CSF2RA,CSF2RB,CSF3R,CXCL10,…	291
Infectious Diseases	Parasitic Infection	2.89e-27	Decreased	-3.893	ADRA1B,ANXA1,AQP9,B2M,BCL2A1,BCL3,C3,C4A/C4B,C5AR1,CCR1,CCR5,CD274,CD44,CD74,CFB,CHRM3,CIITA,CSF3R,CXCR2,CXCR4,DHFR,EBI3,EIF2AK2,FCER1G,FCGR2A,FCGR2B,GBP2,GZMA,Gzmb,HBA1/HBA2,HBB,HLA-DMA,HLA-DQB1,Ifi47,Igtp,Iigp1,IL10RA,IL13RA1,IL15,IL18,IL33,IL4R,IL6R,Irgm1,ITGB7,KCNE2,KCNJ2,LGALS3,LTB,NFKB2,NLRP3,ODC1,PDCD1LG2,PLA2G4A,PLAU,POR,PRKCD,PTAFR,RRM1,RRM2,SELENOP,SLC11A1,STAT6,TLR2,TLR3,TLR4,TLR7,TLR9…	75
Hematological System Development and Function,Hematopoiesis,Tissue Morphology	Quantity of hematopoietic cells	2.9e-27		0.996	ADD2,ADGRG3,ARHGDIB,ARID3A,B2M,BCL3,BIRC5,BLM,BTK,CASP8,CCNB2,CCND1,CCND2,CCR2,CD180,CD244,CD44,CD47,CD59,CD5L,CD69,CD79B,CD80,CD83,CD86,CDK4,CIITA,CLEC11A,CLEC4A,CORO1A,CRLF2,CSF1,CSF2,CSF3R,CTSD,CXCR4,DCLRE1C,DCN,DIAPH1,DIAPH3,DKK3,DOK2,DUSP5,EIF2AK2,ELF4,EPAS1,ETS2,FANCD2,FAS,FCER1G,FCGR2B,FES,FYB1,GADD45A,GPC3,HBA1/HBA2,HBB,HELLS,HLA-DQB1,IGF1,IKZF1,IL15,IL21R,IL2RG,INPP5D,Irgm1,ITGB2,ITGB3,J…	136
Cellular Function and Maintenance	Lymphocyte homeostasis	3.23e-27	Increased	4.75	ABCG1,ANXA1,ARG1,B2M,BCL2A1,BCL3,BCL6,BIRC5,BLM,BTK,C3AR1,C5AR1,CARD11,CARD9,CASP1,CASP8,CCL5,CCN1,CCNB2,CCND1,CD226,CD244,CD274,CD38,CD69,CD74,CD79B,CD80,CD83,CD86,CHD7,CHEK1,CIITA,CLEC11A,CLEC4E,CLEC6A,CNR2,CORO1A,CSF2,CSK,CXCL10,CXCR2,CXCR4,DCLRE1C,DEF6,DGKA,DNMT1,DOCK2,DOK2,DUSP10,ELF4,ETS2,FAS,FCER1G,FCGR2A,FCGR2B,GAPT,HAVCR2,HLA-A,HLA-DMA,HLA-DQA1,HLA-DQB1,HLA-G,IGF1,IKZF1,IL10RA,IL15,IL17R…	164
Cancer,Organismal Injury and Abnormalities	Growth of tumor	3.27e-27		0.251	ACAT1,ALOX5,ANPEP,ANXA1,APCDD1,ARRB2,AURKA,B4GALNT1,BATF2,BIRC5,BTK,BUB1B,C3AR1,CASP1,CCL2,CCL21,CCL5,CCN1,CCN2,CCN3,CCN4,CCND1,CCNE1,CCR1,CCR2,CCR5,CD226,CD248,CD274,CD276,CD38,CD44,CD47,CD59,CD80,CD82,CDK4,CEACAM1,CENPA,CERS6,CHEK1,CISD1,COL18A1,CSF1,CSF1R,CSF2,CSF2RA,CSF3R,CTNND2,CTSB,CTSK,CTSS,CTSZ,CTTN,CXCL3,CXCR2,CXCR4,CYBB,DCN,DNMT1,EFEMP2,EGFL6,ELF4,EPAS1,FAS,FBLN5,FCER1G,FCGR3A/FCGR3B,FE…	215
Cellular Function and Maintenance	Homeostasis of leukocytes	3.67e-27	Increased	4.933	ABCG1,ANXA1,ARG1,B2M,BCL2A1,BCL3,BCL6,BIRC5,BLM,BTK,C3AR1,C5AR1,CARD11,CARD9,CASP1,CASP8,CCL5,CCN1,CCNB2,CCND1,CD226,CD244,CD274,CD38,CD69,CD74,CD79B,CD80,CD83,CD86,CHD7,CHEK1,CIITA,CLEC11A,CLEC4E,CLEC6A,CNR2,CORO1A,CSF2,CSF2RB,CSK,CXCL10,CXCR2,CXCR4,DCLRE1C,DEF6,DGKA,DNMT1,DOCK2,DOK2,DUSP10,ELF4,ETS2,FAS,FCER1G,FCGR2A,FCGR2B,GAPT,HAVCR2,HLA-A,HLA-DMA,HLA-DQA1,HLA-DQB1,HLA-G,IGF1,IKZF1,IL10RA,IL1…	166
Cell Cycle	Cell cycle progression	3.68e-27		-0.716	ABTB1,ADAM12,ADRA1B,AIF1,ANGPTL2,ANLN,ARG1,ARPC1B,ARPC5,ARRB2,AURKA,AURKB,BANF1,BCL2A1,BCL6,BIRC5,BLM,BTG1,BTK,BUB1,BUB1B,Cald1,CCN1,CCNA2,CCNB1,CCNB2,CCND1,CCND2,CCNE1,CD14,CD274,CD44,CD59,CDC16,CDC20,CDC25C,CDC6,CDC7,CDCA5,CDCA8,CDK1,CDK4,CDKN2C,CDKN3,CEACAM1,CENPA,CENPC,CENPE,CENPF,CENPH,CENPI,CENPW,CHEK1,CHRM3,CIRBP,CKAP2,CKAP5,CLSPN,COL1A1,CRYAB,CSF1,CSF1R,CSF2,CXCL10,DDX11,DDX58,DHFR,DIAPH3…	255
Cancer,Organismal Injury and Abnormalities	Neoplasia of epithelial tissue	4.14e-27		-1.825	A2M,ABCA1,ABCA13,ABCA6,ABCA7,ABCD1,ABCD2,ABCG1,ABCG4,ABHD8,ABR,ABRAXAS1,ABTB1,ABTB2,ACAP1,ACAT1,ACE,ACPP,ACTA2,ACTG2,ACTR3,ADAM12,ADAM23,ADAM8,ADAMDEC1,ADAMTS19,ADAMTS5,ADAMTS8,ADAP1,ADAP2,ADAR,ADCY5,ADD2,ADGRE5,ADH1C,ADIPOR1,ADRA1B,ADSSL1,AHI1,AIF1,AKAP12,AKAP8L,AKNA,ALAS1,ALDOA,ALOX12,ALOX5,ALOX5AP,ALPK2,AMPH,AMT,ANGPTL2,ANKRD22,ANKRD33B,ANLN,ANPEP,ANXA1,ANXA11,AOAH,APBB1IP,APCDD1,APLP1,APOBEC3…	1538
Cellular Function and Maintenance	Homeostasis of blood cells	4.76e-27	Increased	4.994	ABCG1,ANXA1,ARG1,B2M,BCL2A1,BCL3,BCL6,BIRC5,BLM,BTK,C3AR1,C5AR1,CARD11,CARD9,CASP1,CASP8,CCL5,CCN1,CCNB2,CCND1,CD226,CD244,CD274,CD38,CD69,CD74,CD79B,CD80,CD83,CD86,CHD7,CHEK1,CIITA,CLEC11A,CLEC4E,CLEC6A,CNR2,CORO1A,CSF2,CSF2RB,CSK,CXCL10,CXCR2,CXCR4,DCLRE1C,DEF6,DGKA,DNMT1,DOCK2,DOK2,DUSP10,ELF4,EPAS1,ETS2,FAS,FCER1G,FCGR2A,FCGR2B,GAPT,GPI,HAVCR2,HLA-A,HLA-DMA,HLA-DQA1,HLA-DQB1,HLA-G,IGF1,IKZF1,…	168
Cancer,Organismal Injury and Abnormalities	Cancer	5.39e-27		1.179	A2M,A4GALT,ABCA1,ABCA13,ABCA6,ABCA7,ABCD1,ABCD2,ABCG1,ABCG4,ABHD8,ABR,ABRAXAS1,ABTB1,ABTB2,ACAP1,ACAT1,ACE,ACPP,ACTA2,ACTG2,ACTR3,ADAM12,ADAM23,ADAM8,ADAMDEC1,ADAMTS19,ADAMTS5,ADAMTS8,ADAP1,ADAP2,ADAR,ADCY5,ADD2,ADGRE5,ADH1C,ADIPOR1,ADRA1B,ADSSL1,AHI1,AIF1,AKAP12,AKAP8L,AKNA,ALAS1,ALDOA,ALOX12,ALOX5,ALOX5AP,ALPK2,AMPH,AMT,ANGPTL2,ANKRD22,ANKRD33B,ANLN,ANPEP,ANXA1,ANXA11,AOAH,APBB1IP,APCDD1,APLP1,…	1636
Cancer,Organismal Injury and Abnormalities	Stage IV malignant tumor	6.37e-27		1.157	ABCA1,ABRAXAS1,ACTA2,ADAM12,ADAR,AKAP12,ANGPTL2,ANPEP,ANXA1,ARG1,AURKB,B2M,BIRC5,BTK,C1R,C3,C4A/C4B,C5AR1,CAPG,CASP1,CASP8,CCL2,CCL21,CCL5,CCN1,CCN2,CCND1,CCND2,CCR2,CD248,CD274,CD44,CD48,CDK4,CDKN2C,CEMIP,COL18A1,CRYBG1,CSF1,CSF1R,CSF2,CSF2RA,CSF2RB,CSF3R,CTSB,CTSZ,CXCR4,DHFR,DLGAP5,DPYD,EBI3,EDNRB,EFS,ENPP2,EPAS1,ETV1,F10,FAS,FBN2,FCGR1A,FCGR2A,FCGR2B,FCGR3A/FCGR3B,FDPS,FGR,FOXF2,GCH1,GEN1,GLRX…	171
Hematological System Development and Function,Hematopoiesis,Tissue Morphology	Quantity of hematopoietic progenitor cells	6.92e-27		0.92	ADD2,ADGRG3,ARHGDIB,ARID3A,B2M,BCL3,BIRC5,BLM,BTK,CASP8,CCNB2,CCND1,CCND2,CCR2,CD180,CD244,CD44,CD47,CD59,CD5L,CD69,CD79B,CD80,CD83,CD86,CDK4,CIITA,CLEC11A,CLEC4A,CORO1A,CRLF2,CSF1,CSF2,CSF3R,CTSD,CXCR4,DCLRE1C,DCN,DIAPH1,DIAPH3,DKK3,DOK2,DUSP5,EIF2AK2,ELF4,EPAS1,ETS2,FANCD2,FAS,FCER1G,FCGR2B,FES,FYB1,GADD45A,GPC3,HBA1/HBA2,HBB,HELLS,HLA-DQB1,IGF1,IKZF1,IL15,IL21R,IL2RG,INPP5D,Irgm1,ITGB2,ITGB3,J…	135
Cell Death and Survival	Cytotoxicity	6.96e-27	Increased	5.08	ADAR,ARRB2,B2M,CARD11,CASP1,CCL2,CCL5,CD226,CD244,CD274,CD300A,CD38,CD44,CD48,CD59,CD69,CD74,CEACAM1,CHEK1,CLEC12B,CORO1A,CSF2,CTSB,CYBB,DHFR,DOCK2,DOCK8,FAM49B,FAS,FCER1G,FCGR1A,FCGR2A,FCGR3A/FCGR3B,FERMT3,FGR,GZMA,Gzmb,H2-K2/H2-Q9,H2-T24,HAVCR2,HCK,HLA-A,HLA-E,HLA-G,HSPA1A/HSPA1B,IGF1,IL15,IL18,IL1RN,IL21R,ITGAL,ITGAM,ITGB2,KIT,LAIR1,LCN2,LGALS3,LYN,NFKB2,NOTCH2,PAK1,PLCG2,POR,PRKCD,PTK2B,PTPN6…	87
Cell-To-Cell Signaling and Interaction,Cellular Function and Maintenance,Hematological System Development and Function,Inflammatory Response	Phagocytosis by macrophages	8.04e-27	Increased	4.947	ABCA1,ANXA1,BTK,C3,C3AR1,CAMP,CAPG,CD14,CD38,CD44,CD47,CH25H,CLEC6A,CNN2,COQ7,CSF1R,CSF2,CSF2RA,DEF6,DOCK2,FAS,FCER1G,FCGR1A,FCGR2A,FCGR2B,FGR,Gm21596/Hmgb1,GSN,HCK,IL1B,IL33,INPP5D,ISG15,ITGAM,ITGB2,LGALS3,LTB4R,MAPKAPK2,MARCO,NOD2,PGLYRP1,PLAUR,PTPRC,PTPRJ,PXN,RASA4,S100A9,SCARB1,SH3BP2,SIGLEC1,SIRPA,SIRPB1,SLC6A4,SPI1,SPIC,TGM2,TIMD4,TLR2,TLR4,TNF,TRPV2	61
Cell-To-Cell Signaling and Interaction,Cellular Function and Maintenance,Inflammatory Response	Phagocytosis of antigen presenting cells	8.85e-27	Increased	5.104	ABCA1,ABCA7,ANXA1,BTK,C3,C3AR1,CAMP,CAPG,CD14,CD38,CD44,CD47,CH25H,CLEC6A,CNN2,COQ7,CSF1R,CSF2,CSF2RA,DEF6,DOCK2,FAS,FCER1G,FCGR1A,FCGR2A,FCGR2B,FGR,Gm21596/Hmgb1,GSN,HCK,IL1B,IL33,INPP5D,ISG15,ITGAM,ITGB2,LGALS3,LTB4R,MAPKAPK2,MARCO,NOD2,PGLYRP1,PLAUR,PTPRC,PTPRJ,PXN,RASA4,S100A9,SCARB1,SH3BP2,SIGLEC1,SIRPA,SIRPB1,SLC6A4,SPI1,SPIC,TGM2,TIMD4,TLR2,TLR4,TNF,TRPV2	62
Cell Death and Survival,Cellular Compromise	Cytotoxicity of leukocytes	9.5e-27	Increased	4.583	ARRB2,B2M,CARD11,CASP1,CCL2,CCL5,CD226,CD244,CD274,CD300A,CD38,CD44,CD48,CD59,CD69,CEACAM1,CLEC12B,CSF2,CYBB,DOCK2,DOCK8,FAM49B,FAS,FCGR1A,FCGR2A,FCGR3A/FCGR3B,FERMT3,FGR,GZMA,Gzmb,H2-K2/H2-Q9,H2-T24,HAVCR2,HCK,HLA-A,HLA-E,HLA-G,HSPA1A/HSPA1B,IGF1,IL15,IL18,IL21R,ITGAL,ITGAM,ITGB2,LAIR1,LGALS3,LYN,NOTCH2,PAK1,PLCG2,PTK2B,PTPN6,PTPRC,RAB27A,SOCS1,SPN,STAT1,SYK,TAP2,TLR2,TLR9,TNF,TNFSF10,Tnfsf9,TYR…	69
Inflammatory Disease,Inflammatory Response,Organismal Injury and Abnormalities,Respiratory Disease	Inflammation of lung	9.79e-27		-0.989	ACE,ALDOA,ANXA1,ARG1,BCL6,BIRC5,C3,C3AR1,C5AR1,CAMP,CARD11,CARD9,CASP1,CCL2,CCL3L3,Ccl6,CCR1,CCR2,CCR5,CD14,CD180,CD300LF,CD44,CD86,CDH11,CEBPE,CH25H,Chil3/Chil4,CHRM3,CIITA,CLEC4D,CLEC5A,CMKLR1,CRLF2,CSF1R,CSF2,CSF2RB,CSK,CTSS,Cxcl15,CXCL17,CXCL3,CYBB,DHFR,EDNRB,EFS,ENPP3,F10,FAS,FCGR2B,FOXJ1,FPR2,GPC3,GPX1,HLA-A,HLA-DQA1,IGF1,IKBKE,IL15,IL17RA,IL1B,IL1RN,IL2RG,IL33,IL4R,IL6R,ITGB3,ITGB6,KCNN3,K…	128
Cancer,Organismal Injury and Abnormalities	Lymphoid Cancer and Tumors	9.8e-27		0.587	ABCA13,ABCA7,ABCG1,ACE,ADAM12,ADAR,ADD2,ADRA1B,ALOX12,ALOX5,AMPH,ANPEP,ANXA1,ANXA11,ATP6V0D2,ATP6V1B2,AURKA,AURKB,B2M,B3GNT3,BBS7,BCHE,BCL3,BCL6,BIRC5,BLM,BMPER,BTG1,BTK,BUB1B,C1QTNF7,C1R,C3,CARD11,CARD9,CASP8,CCL2,CCL21,CCL4,Ccl6,Ccl9,CCN1,CCNA2,CCNB1,CCNB2,CCND1,CCND2,CD14,CD180,CD244,CD274,CD300E,CD38,CD44,CD47,CD48,CD68,CD69,CD74,CD79B,CD80,CD83,CD86,CDC20,CDC42EP3,CDCA2,CDH11,CDK1,CDK4,CDKN2…	370
Hematological Disease	Blood protein disorder	1.2e-26		-1	A2M,ACE,ADRA1B,AMPH,ANXA11,ATP6V1E1,AURKA,B2M,BIRC5,BTK,C3,C4A/C4B,CASP8,CCL2,CCL4,CCL5,Ccl6,Ccl9,CCNB1,CCNB2,CCND1,CCND2,CD180,CD274,CD38,CD44,CD48,CD79B,CDC20,CDK1,CDK4,CDKN2C,CIITA,CLEC4A,CRYAB,CSF1R,CSF2,CSF2RA,CSF2RB,CSF3R,CSK,CTSC,CTSK,CXCR4,DEF6,DHFR,DIAPH1,DPT,EMB,EPSTI1,EXTL2,F10,FAS,FCGR1A,FCGR2A,FCGR2B,FCGR3A/FCGR3B,FDPS,FYB1,GBP2,GLP1R,GSN,GSR,HCLS1,HLA-A,HLA-DQA1,IDH2,IFIT2,IFIT3,IGF…	145
Cancer,Organismal Injury and Abnormalities	Nonhematologic malignant neoplasm	1.41e-26		-0.634	A2M,A4GALT,ABCA1,ABCA13,ABCA6,ABCA7,ABCD1,ABCD2,ABCG1,ABCG4,ABHD8,ABR,ABRAXAS1,ABTB1,ABTB2,ACAP1,ACAT1,ACE,ACPP,ACTA2,ACTG2,ACTR3,ADAM12,ADAM23,ADAM8,ADAMDEC1,ADAMTS19,ADAMTS5,ADAMTS8,ADAP1,ADAP2,ADAR,ADCY5,ADD2,ADGRE5,ADH1C,ADIPOR1,ADRA1B,ADSSL1,AHI1,AIF1,AKAP12,AKAP8L,AKNA,ALAS1,ALDOA,ALOX12,ALOX5,ALOX5AP,ALPK2,AMPH,AMT,ANGPTL2,ANKRD22,ANKRD33B,ANLN,ANPEP,ANXA1,ANXA11,AOAH,APBB1IP,APCDD1,APLP1,…	1616
Cardiovascular Disease,Organismal Injury and Abnormalities	Peripheral vascular disease	1.64e-26		0.824	ABCA1,ACE,ACTA2,ADAMTS8,ADAP2,ADAR,ADGRE5,ADRA1B,ALOX5,AMPH,ARHGDIB,ARL4C,ATP1A3,B2M,BCHE,BCL6,C3AR1,C5AR1,CAPG,CASP1,CASP8,CCL5,CCR1,CCR5,CD53,CD83,CEMIP,CFH,CHRM3,CKAP4,CLEC4A,COL1A1,COL1A2,CSF2RB,CTSB,CTSC,CTSS,CXCL3,CXCR4,CYBB,CYP1A1,DDC,DNAJB4,ELF4,ERAP1,ETS2,EVI2A,EVI2B,F10,F13A1,FAM49B,FAS,FCGR1A,FCGR2A,FCGR3A/FCGR3B,FPR1,FTH1,FYB1,GLP1R,GLRX,Gm21596/Hmgb1,GPRC5A,GPX1,GPX3,GSN,HBA1/HBA2,HB…	134
Cellular Movement,Hematological System Development and Function,Immune Cell Trafficking,Inflammatory Response	Infiltration by neutrophils	1.9e-26	Increased	3.365	ADAM8,ALOX5AP,ANXA1,ARHGAP25,BLM,C2,C3,C3AR1,C4A/C4B,C5AR1,CASP1,CCL21,CCL4,CCN2,CCR2,CCR5,CD14,CD300LF,CD44,CFB,CFH,CMKLR1,CSF1,CTSB,CXCL10,CXCL3,CXCR2,EPHX2,FAS,FCER1G,FPR1,FPR2,IL17RA,IL18,IL1B,IL1RN,IL33,IL6R,ITGAL,ITGAM,ITGB2,JAK3,LCN2,LGALS1,LGALS3,LTB4R,MDK,MMP12,MMP8,MMP9,NCF1,NLRP3,PGF,PIK3CG,PLCB2,PREX1,RAB27A,RAC2,RSPO3,SELL,STAT3,STAT6,TLR2,TLR3,TLR4,TNF,TNFAIP8L2,TNFRSF1A,TNFRSF1B,TN…	73
Cell-To-Cell Signaling and Interaction,Inflammatory Response	Immune response of macrophages	1.94e-26	Increased	4.853	ABCA1,ABCA7,ANXA1,BTK,C3,C3AR1,CAMP,CAPG,CD14,CD38,CD44,CD47,CH25H,CLEC6A,CNN2,COQ7,CSF1R,CSF2,CSF2RA,DDX58,DEF6,DOCK2,FAS,FCER1G,FCGR1A,FCGR2A,FCGR2B,FGR,Gm21596/Hmgb1,GSN,HCK,IL10RA,IL15,IL1B,IL33,IL6R,INPP5D,ISG15,ITGAM,ITGB2,LGALS3,LTB4R,LYN,MAPKAPK2,MARCO,NOD2,PGLYRP1,PLAUR,PON1,PTPRC,PTPRJ,PXN,RASA4,S100A9,SCARB1,SH3BP2,SIGLEC1,SIRPA,SIRPB1,SLC6A4,SPI1,SPIC,TGM2,TIMD4,TLR2,TLR4,TNF,TREM1,TR…	69
Cancer,Organismal Injury and Abnormalities	Breast or colorectal cancer	1.98e-26		-0.879	ABCA1,ABCA13,ABCA6,ABR,ABTB1,ACAT1,ACE,ACPP,ACTA2,ADAM12,ADAM23,ADAMTS5,ADAMTS8,ADAP2,ADAR,ADCY5,ADD2,ADIPOR1,ADRA1B,ADSSL1,AHI1,AKAP12,ALAS1,ALDOA,ALOX5,ALPK2,AMPH,ANGPTL2,ANKRD22,ANLN,ANPEP,ANXA1,ANXA11,AOAH,APBB1IP,APLP1,APOBEC3B,APOBR,AQP9,ARG1,ARHGAP11A,ARHGAP19,ARHGAP4,ARHGAP45,ARHGAP9,ARHGDIB,ARRB2,ASS1,ATAD2,ATG3,ATP5IF1,ATP6V1E1,ATP8B1,ATXN7L1,AURKA,AURKB,B2M,B3GALT6,B3GNT3,B4GALNT1,B4GA…	988
Inflammatory Response,Respiratory Disease	Inflammation of respiratory system component	2.12e-26		-0.28	ACE,ADRA1B,ALDOA,ANXA1,ARG1,BCL6,BIRC5,C3,C3AR1,C5AR1,CAMP,CARD11,CARD9,CASP1,CCL2,CCL3L3,CCL5,Ccl6,CCR1,CCR2,CCR5,CD14,CD180,CD276,CD300LF,CD44,CD48,CD86,CDH11,CEBPE,CH25H,Chil3/Chil4,CHRM3,CIITA,CLEC4D,CLEC5A,CMKLR1,CRLF2,CSF1R,CSF2,CSF2RB,CSK,CTSS,CXCL10,Cxcl15,CXCL17,CXCL3,CYBB,DHFR,EDNRB,EFS,ENPP3,F10,FAS,FCGR2A,FCGR2B,FOXJ1,FPR2,GLRB,GPC3,GPX1,HLA-A,HLA-DQA1,IGF1,IKBKE,IL15,IL17RA,IL1B,IL1R…	138
Cell Morphology,Inflammatory Response	Morphology of phagocytes	2.14e-26			ABCD1,ABCD2,B4GALNT1,BCL3,BTK,C3,CASP1,CASP8,CCL2,CCND1,CCR1,CCR2,CCR5,CDKN2C,CEBPE,CHI3L1,CMKLR1,CSF1,CSF1R,CSF2,CSF3R,CTSD,CTSZ,ETS2,FCGR2B,FGR,GBA,HCK,HDC,IL18,IL4R,Irgm1,ITGAM,ITGB2,ITGB6,JAK3,LGALS3,LIPE,LTB,MAN2B1,MARCH1,MARCO,NFKB2,NOD2,NR1H3,PIK3CG,PLA2G15,PLCG2,PON1,PSAP,PTGDS,Ptprd,RASGRP1,RPS6KA1,RRAS2,SFTPD,SPI1,SPIC,Srgn,STAT6,TLR2,TLR4,TNF,TNFAIP8L2,TNFRSF1A,TRPM2,WAS	67
Cellular Compromise,Inflammatory Response	Degranulation of cells	2.48e-26	Increased	3.376	ANXA1,BTK,C3,C3AR1,C4A/C4B,C5AR1,C5AR2,CAMP,CAPN1,CCL2,CCL3L3,CCL4,CCR1,CCR2,CD226,CD244,CD274,CD300A,CD300LD,CD48,CD84,CORO1A,CSK,CXCL3,DOCK5,DUSP5,FCER1G,FCGR1A,FCGR2A,FCGR2B,FCGR3A/FCGR3B,FES,FGR,FPR1,GRK3,HAVCR2,HCK,IL15,IL1B,IL33,IL4R,INPP5D,ITGAM,ITGB2,KIT,LAIR1,LAT2,LCP2,LGALS9B,LILRB3,LILRB4,LTB4R,LYN,Milr1,MYO1F,NTS,ORMDL3,PAK1,PIK3CD,PIK3CG,PILRA,PLA2G4A,PLAUR,PLCG2,PLEK,PTGDS,PTPRC,RAB…	85
Cancer,Organismal Injury and Abnormalities	Metastatic solid tumor	2.63e-26		1.157	ABCA1,ABRAXAS1,ACTA2,ADAM12,ADAR,AKAP12,ANGPTL2,ANPEP,ANXA1,ARG1,AURKB,B2M,BIRC5,C1R,C3,C4A/C4B,C5AR1,CAPG,CASP1,CASP8,CCL2,CCL21,CCL5,CCN1,CCN2,CCND1,CCND2,CCR2,CD248,CD274,CD44,CD48,CDK4,CDKN2C,CEMIP,COL18A1,CRYBG1,CSF1,CSF1R,CSF2,CSF2RA,CSF2RB,CSF3R,CTSB,CTSZ,CXCR4,DHFR,DLGAP5,DPYD,EBI3,EDNRB,EFS,ENPP2,EPAS1,ETV1,F10,FAS,FBN2,FCGR1A,FCGR2A,FCGR2B,FCGR3A/FCGR3B,FDPS,FGR,FOXF2,GCH1,GEN1,GLRX,GSR…	169
Cardiovascular System Development and Function,Organismal Development	Angiogenesis	2.68e-26	Increased	2.474	ADAM8,ADAMTS8,AIF1,ALOX12,ANGPTL2,ANPEP,ANXA1,APLN,ARG1,ATP5IF1,BIRC5,BMPER,BTG1,C1QA,C3,C3AR1,C5AR1,C6,CAMP,CAPN1,CASP1,CASP8,CCBE1,CCL2,CCL5,CCN1,CCN2,CCN3,CCND1,CCNE1,CCR2,CCR5,CD44,CD82,CEACAM1,CFB,CHD7,CHI3L1,CMA1,COL18A1,COL1A1,COL1A2,CRYAB,CSF1,CSF1R,CSF2,CSF2RB,CSK,CTSB,CTSS,CXCL10,Cxcl15,CXCR2,CXCR4,CYBB,CYP4F2,DCN,DDAH1,DGKA,DYNC2H1,ECT2,EDNRB,EFEMP2,EGFL6,EHD3,EMP3,ENPEP,ENPP2,EPAS1,EP…	235
Cell Death and Survival,Cellular Compromise	Toxicity of cells	2.91e-26	Increased	5.375	ARRB2,B2M,CARD11,CASP1,CCL2,CCL5,CD226,CD244,CD274,CD300A,CD38,CD44,CD48,CD59,CD69,CD74,CEACAM1,CLEC12B,CORO1A,CSF2,CTSB,CYBB,DHFR,DOCK2,DOCK8,FAM49B,FAS,FCER1G,FCGR1A,FCGR2A,FCGR3A/FCGR3B,FERMT3,FGR,GZMA,Gzmb,H2-K2/H2-Q9,H2-T24,HAVCR2,HCK,HLA-A,HLA-E,HLA-G,HSPA1A/HSPA1B,IGF1,IL15,IL18,IL1RN,IL21R,ITGAL,ITGAM,ITGB2,LAIR1,LCN2,LGALS3,LYN,NFKB2,NOTCH2,PAK1,PLCG2,POR,PRKCD,PTK2B,PTPN6,PTPRC,RAB27A,S…	83
Hematological Disease,Immunological Disease	Lymphoproliferative disorder	2.97e-26		-0.023	ABCA13,ABCA7,ABCG1,ACE,ADAR,ADD2,ADRA1B,AHI1,ALOX12,ALOX5,AMPH,ANPEP,ANXA1,ANXA11,ATP6V0D2,ATP6V1B2,AURKA,AURKB,B2M,B3GNT3,BBS7,BCHE,BCL3,BCL6,BIRC5,BLM,BMPER,BTG1,BTK,BUB1B,C1QTNF7,C1R,C3,CARD11,CARD9,CASP8,CCL2,CCL21,CCL4,CCN1,CCNA2,CCND1,CCND2,CCR5,CD14,CD180,CD244,CD274,CD300E,CD38,CD44,CD47,CD48,CD68,CD69,CD74,CD79B,CD80,CD86,CDA,CDC20,CDC42EP3,CDCA2,CDH11,CDK1,CDK4,CDKN2C,CFP,CHEK1,CHRM3,CI…	361
Cellular Movement	Invasion of cells	3.12e-26	Increased	2.796	A2M,A4GALT,ACAT1,ACTA2,ADAM12,ADAM8,ADGRE5,AKAP12,ALOX5,ANPEP,ANXA1,ARG1,ARHGAP4,AURKA,BATF2,BIRC5,CAP1,CCL2,CCL21,CCN1,CCN2,CCN3,CCN4,CCNA2,CCND1,CCR1,CD14,CD274,CD44,CD53,CD74,CD82,CDH11,CDK1,CDKN3,CEACAM1,CFH,CHI3L1,CLDN1,CNDP2,COL11A1,COL18A1,COL2A1,CSF1,CSF2,CSK,CTNND2,CTSB,CTSD,CTSK,CTSS,CTSZ,CTTN,CXCL10,CXCL17,CXCR2,CXCR4,DCN,DDX58,DEF6,DGKA,DIAPH1,DIAPH3,DKK3,DNAJB4,ECT2,EDNRB,EIF2AK2,ENP…	227
Cancer,Hematological Disease,Organismal Injury and Abnormalities	Lymphoid cancer	3.77e-26		0.784	ABCA13,ABCA7,ABCG1,ACE,ADAM12,ADAR,ADD2,ADRA1B,ALOX12,ALOX5,AMPH,ANPEP,ANXA1,ANXA11,ATP6V0D2,ATP6V1B2,AURKA,AURKB,B2M,B3GNT3,BBS7,BCHE,BCL3,BCL6,BIRC5,BLM,BMPER,BTG1,BTK,BUB1B,C1QTNF7,C1R,C3,CARD11,CARD9,CASP8,CCL2,CCL21,CCL4,Ccl6,Ccl9,CCN1,CCNA2,CCNB1,CCNB2,CCND1,CCND2,CD14,CD180,CD244,CD274,CD300E,CD38,CD44,CD47,CD48,CD68,CD69,CD74,CD79B,CD80,CD86,CDC20,CDC42EP3,CDCA2,CDH11,CDK1,CDK4,CDKN2C,CFP…	363
Antimicrobial Response,Inflammatory Response	Antiviral response	5.58e-26	Increased	4.747	ACTA2,ADAR,APOBEC3B,BANF1,BCL3,Bst2,CARD9,CCL4,CCL5,CD86,CXCL10,Cxcl9,CXCR4,DDX58,DDX60,DHX58,DTX3L,EIF2AK2,FCGR1A,FGR,H2-K2/H2-Q9,HLA-A,IFI16,Ifi27l2a/Ifi27l2b,IFI44,IFIH1,IFIT1,IFIT1B,IFIT2,IFIT3,Ifitm1,IFITM2,IFITM3,IL15,IL1B,IL33,IRF5,IRF7,ISG15,ISG20,LCN2,LYST,MAPKAPK2,MMP12,MSR1,Mx1,NLRP3,OAS1,OAS2,OAS3,OASL,Oasl2,ODC1,OSM,PARP9,Pmaip1,PML,PTPRC,PYCARD,RSAD2,RTP4,SAMHD1,SERINC3,SLFN13,SOCS1…	85
Cell-To-Cell Signaling and Interaction	Response of granulocytes	6.72e-26	Increased	4.616	ANPEP,ANXA1,C3,C5AR1,CAMP,CD44,CD47,CFH,CLEC6A,CORO1A,CSF2,CSF2RB,CXCL10,CXCL3,FAS,FCER1G,FCGR2A,FCGR3A/FCGR3B,FGR,FPR1,GLRX,Gm21596/Hmgb1,HCK,IL18,ITGAL,ITGAM,ITGB2,ITGB3,LCN2,LILRB3,LYN,NOD2,PADI4,PIK3CG,PLAU,PLAUR,PTAFR,RELB,SELPLG,SFTPD,STAT3,SYK,TLR2,TLR3,TLR4,TNF,TREM1,TYROBP,VAV1,WAS	50
Cancer,Organismal Injury and Abnormalities	Malignant solid tumor	7.94e-26		-0.37	A2M,A4GALT,ABCA1,ABCA13,ABCA6,ABCA7,ABCD1,ABCD2,ABCG1,ABCG4,ABHD8,ABR,ABRAXAS1,ABTB1,ABTB2,ACAP1,ACAT1,ACE,ACPP,ACTA2,ACTG2,ACTR3,ADAM12,ADAM23,ADAM8,ADAMDEC1,ADAMTS19,ADAMTS5,ADAMTS8,ADAP1,ADAP2,ADAR,ADCY5,ADD2,ADGRE5,ADH1C,ADIPOR1,ADRA1B,ADSSL1,AHI1,AIF1,AKAP12,AKAP8L,AKNA,ALAS1,ALDOA,ALOX12,ALOX5,ALOX5AP,ALPK2,AMPH,AMT,ANGPTL2,ANKRD22,ANKRD33B,ANLN,ANPEP,ANXA1,ANXA11,AOAH,APBB1IP,APCDD1,APLP1,…	1622
Inflammatory Response	Innate immune response	1.06e-25	Increased	3.79	ADAR,BCL3,Bst2,BTK,CAMP,CARD9,CASP1,Casp12,CCL5,CD44,CLEC4D,CLEC4E,CLEC5A,CLEC6A,CYBB,DDX58,EIF2AK2,FCER1G,FPR1,FPR2,GBP5,Gm21596/Hmgb1,HAVCR2,HLA-G,HMGB2,IFIH1,IFIT2,IKBKE,IL15,IL18,IL2RG,IRAK3,IRAK4,IRF7,IRGM,Irgm1,ISG15,LCN2,LGALS9B,MALT1,MSRB1,Mx1,NCF1,NCF2,NLRC5,NOD2,PIK3CD,PIK3CG,PML,PSEN2,RIPK2,RNASE6,SERINC3,SERPING1,SFTPD,SH2D1B,SLPI,SPON2,STAT1,SYK,TBK1,TLR1,Tlr13,TLR2,TLR3,TLR4,TLR7,TL…	78
Cancer,Hematological Disease,Organismal Injury and Abnormalities	Lymphocytic neoplasm	1.39e-25		0.62	ABCA13,ABCA7,ABCG1,ACE,ADAR,ADD2,ADRA1B,ALOX12,ALOX5,AMPH,ANPEP,ANXA1,ANXA11,ATP6V0D2,ATP6V1B2,AURKA,AURKB,B2M,B3GNT3,BBS7,BCHE,BCL3,BCL6,BIRC5,BLM,BMPER,BTG1,BTK,BUB1B,C1QTNF7,C1R,C3,CARD11,CARD9,CASP8,CCL2,CCL21,CCL4,Ccl6,Ccl9,CCN1,CCNA2,CCNB1,CCNB2,CCND1,CCND2,CD14,CD180,CD244,CD274,CD300E,CD38,CD44,CD47,CD48,CD68,CD69,CD74,CD79B,CD80,CD86,CDC20,CDC42EP3,CDCA2,CDH11,CDK1,CDK4,CDKN2C,CFP,CHRM3,…	357
Cancer,Organismal Injury and Abnormalities	Carcinoma	1.84e-25		-1.68	A2M,ABCA1,ABCA13,ABCA6,ABCA7,ABCD1,ABCD2,ABCG1,ABCG4,ABHD8,ABR,ABRAXAS1,ABTB1,ABTB2,ACAP1,ACAT1,ACE,ACPP,ACTA2,ACTG2,ACTR3,ADAM12,ADAM23,ADAM8,ADAMDEC1,ADAMTS19,ADAMTS5,ADAMTS8,ADAP1,ADAP2,ADAR,ADCY5,ADD2,ADGRE5,ADH1C,ADIPOR1,ADRA1B,ADSSL1,AHI1,AIF1,AKAP12,AKAP8L,AKNA,ALAS1,ALDOA,ALOX12,ALOX5,ALOX5AP,ALPK2,AMPH,AMT,ANGPTL2,ANKRD22,ANKRD33B,ANLN,ANPEP,ANXA1,ANXA11,AOAH,APBB1IP,APCDD1,APLP1,APOBEC3…	1527
Inflammatory Response,Neurological Disease	Inflammation of central nervous system	1.89e-25		1.141	ALOX5,ANXA1,ARG1,B2M,BCL6,C3,C3AR1,C4A/C4B,C6,CASP1,CASP4,CCL3L3,CCL5,CCR1,CCR2,CCR5,CD274,CD276,CD300LF,CD44,CD47,CD74,CD80,CD86,CIITA,CLEC4D,CLEC4E,CLEC5A,CNR2,CORO1A,CSF2,CTSB,CXCL10,DHFR,DUSP10,EBI3,FAS,FCER1G,FCGR1A,FCGR2A,FCGR2B,FCGR3A/FCGR3B,GRN,HAVCR2,HDC,HLA-A,HLA-DMA,HLA-DQA1,HLA-DQB1,HLA-E,IDO1,IFI30,IGF1,IKZF4,IL18,IL18BP,IL1B,IL1RN,IL21R,IL2RG,IRAK4,IRF9,Irgm1,ITGAL,ITM2B,KIT,LANCL1,…	121
Hematological System Development and Function,Tissue Development	Accumulation of myeloid cells	2.09e-25	Increased	2.791	ADGRE5,ALOX5,ANXA1,BCL2A1,C3,C5AR1,C6,CCL2,CCL3L3,CCL5,CCR1,CCR2,CD300LB,CD44,CMKLR1,COL18A1,CRYAB,CSF1,CSF2,CTSC,CXCL10,CXCL3,Cxcl9,ETS2,FAS,FCGR2A,FCGR3A/FCGR3B,Gm21596/Hmgb1,GRN,HAVCR2,HDC,IL17RA,IL18,IL1B,IL1RN,IL33,INPP5D,IRF5,ITGAM,ITGB2,KIT,LCN2,MAPK13,MMP8,MMP9,NCF1,NLRC4,NLRP12,OSM,PIK3CG,PLAU,PML,POSTN,PTGDS,S100A8,S100A9,SELL,SELPLG,SERPING1,SLPI,STAT3,STAT6,TLR2,TLR3,TLR4,TLR7,TLR9,TN…	72
Cardiovascular Disease,Organismal Injury and Abnormalities	Advanced stage peripheral arterial disease	2.19e-25			ADAMTS8,ADAP2,ADAR,ADGRE5,ALOX5,AMPH,ARHGDIB,ARL4C,C3AR1,CAPG,CASP1,CASP8,CCR1,CD53,CEMIP,CFH,CLEC4A,COL1A1,COL1A2,CSF2RB,CTSB,CTSS,CYP1A1,DNAJB4,ELF4,ERAP1,EVI2A,EVI2B,F10,FAM49B,FCGR1A,FTH1,FYB1,GLRX,GPRC5A,HBA1/HBA2,HBB,HCLS1,HSD17B11,HSPA1A/HSPA1B,IFI30,LAIR1,LAPTM5,LCP1,LMCD1,LPXN,LYN,MAFB,MARK1,MCUB,MSR1,MYLIP,PLA2G4A,PLEKHO2,SEMA3B,SLA,SMARCA1,SNX10,SYK,THY1,TLR7,VWA5A	62
Cell-To-Cell Signaling and Interaction,Cellular Movement,Hematological System Development and Function,Immune Cell Trafficking	Recruitment of antigen presenting cells	2.42e-25	Increased	3.526	ANXA1,C3AR1,C5AR1,CCL2,CCL3L3,CCL4,CCL5,CCN1,CCR1,CCR2,CCR5,CD274,CD44,CD5L,CD74,CLEC4E,CLEC5A,CMKLR1,CNN2,CNR2,CRYAB,CSF1,CSF1R,CSF2,CXCL10,CXCL3,CXCR2,FGR,FPR2,GPC3,HCAR2,HCK,IDO1,IL1B,IL1RN,IL33,INPP5D,IRF5,IRF7,ITGAM,ITGB2,LSP1,LTB4R,LYN,MDK,MMP9,NFE2L2,OSM,PGF,PIK3CG,PLGRKT,SLFN12L,THBS2,TLR2,TLR4,TNF,TWIST1	57
Cell-To-Cell Signaling and Interaction	Adhesion of myeloid cells	2.61e-25	Increased	3.962	ADGRE5,ALOX12,ANXA1,BTK,C3,CCL2,CCL5,CCND1,CD300LD,CD44,CFH,CORO1A,CSF1,CSF2,CSF3R,CSK,CTSZ,CTTN,Cxcl15,CXCL3,CXCR2,CYBB,F10,FERMT3,FGR,FPR2,GLRX,HCK,IL15,IL18,IL1B,IL33,INPP5D,Irgm1,ITGAL,ITGAM,ITGB2,ITGB3,ITGB7,JAM3,KIT,LCP1,LGALS3,LILRB3,LIPG,LTF,LYN,PAK1,PIK3CD,PIK3CG,PLAU,PLAUR,PLCB2,PREX1,PTPN6,RAC2,S100A8,S100A9,SELL,SELPLG,SPI1,SPON2,THY1,TLR2,TLR4,TNF,VAV1	67
Cell Death and Survival	Cell death of macrophages	2.7e-25	Increased	2.32	ABCG1,ACAT1,ADAM8,BIRC5,BTG1,C1QA,C3AR1,CASP1,CASP4,CASP8,CCL5,CCR5,CD14,CD5L,CSF1,CSF2,CTSB,CYBB,DAXX,DCN,EIF2AK2,FAS,GPR132,IL18,IL1B,IL6R,INPP5D,ISG15,LCN2,LGALS3,LYZ,MEFV,MSR1,Naip1 (includes others),NAMPT,NFE2L2,NLRC4,NLRP1,NLRP3,PIK3AP1,PLA2G4A,PON1,PTPN6,PYCARD,SERPINA3,SFTPD,SLC7A11,SOD2,STAT1,STAT3,TLR2,TLR3,TLR4,TNF,TNFRSF1A,TNFRSF1B,TNFSF10,TREM1	58
Cell-To-Cell Signaling and Interaction,Hematological System Development and Function,Inflammatory Response	Response of neutrophils	2.82e-25	Increased	4.433	ANPEP,C3,C5AR1,CAMP,CD44,CD47,CFH,CLEC6A,CORO1A,CSF2,CSF2RB,CXCL10,CXCL3,FCER1G,FCGR2A,FCGR3A/FCGR3B,FGR,FPR1,GLRX,Gm21596/Hmgb1,HCK,IL18,ITGAL,ITGAM,ITGB2,ITGB3,LCN2,LILRB3,LYN,NOD2,PADI4,PIK3CG,PLAU,PLAUR,PTAFR,RELB,SELPLG,SFTPD,STAT3,SYK,TLR3,TLR4,TNF,TYROBP,VAV1,WAS	46
Cell Morphology,Lymphoid Tissue Structure and Development	Morphology of lymphatic system cells	3.36e-25			ADAR,ADGRG3,ARID3A,B2M,BCL3,CARD11,CASP1,CCND1,CCND2,CCR5,CD274,CD47,CD5L,CD74,CD79B,CD80,CD84,CD86,CDK4,CDKN2C,CEBPE,DCLRE1C,EBI3,ELF4,FAS,FCER1G,FCGR2B,FES,Gzmb,HLA-A,HLA-DMA,HLA-DQA1,HLA-DQB1,HLA-G,Hmgb3,IKZF1,IL15,IL18,IL1RN,IL2RG,IL33,INPP5D,ITGB7,JAK3,LCP1,LCP2,LGALS3,LTB,Ly6a (includes others),LY75,LY9,LYN,LYST,MALT1,MXD1,NFE2,NFKB2,PCLAF,PIK3AP1,PIK3CD,Pmaip1,Pot1b,PSMB10,PSMB9,PTPRC,PTPR…	90
Cell-To-Cell Signaling and Interaction,Hematological System Development and Function,Inflammatory Response	Immune response of neutrophils	5.09e-25	Increased	4.24	ANPEP,C3,CAMP,CD44,CD47,CFH,CLEC6A,CORO1A,CSF2,CSF2RB,CXCL10,CXCL3,FCER1G,FCGR2A,FCGR3A/FCGR3B,FGR,FPR1,GLRX,Gm21596/Hmgb1,HCK,IL18,ITGAL,ITGAM,ITGB2,ITGB3,LCN2,LILRB3,LYN,NOD2,PADI4,PIK3CG,PLAU,PLAUR,RELB,SELPLG,SFTPD,STAT3,SYK,TLR3,TLR4,TNF,TYROBP,VAV1,WAS	44
Free Radical Scavenging	Metabolism of reactive oxygen species	5.46e-25	Increased	5.528	ABCA1,ACOD1,Acp5,ALOX5,ANXA1,APLN,APOC2,ARG1,ARHGDIB,ATP5IF1,C3,C3AR1,C5AR1,CAMP,CARD9,CASP8,CCL4,CCL5,CCN1,CCR2,CCR5,CD14,CD44,CD47,CEBPE,CFB,CFH,COL18A1,CRYAB,CSF1,CSF2,CTTN,CYBB,CYP1A1,CYP2E1,DCN,DHCR24,DOCK2,DOCK5,EPAS1,F7,FAS,FCGR2A,FCGR3A/FCGR3B,FGR,FPR1,FPR2,FTH1,G6PD,GCH1,GPX1,GPX3,GRN,GSN,Gsta4,GZMA,HAS2,HBA1/HBA2,HBB,HCK,HEPH,HK3,HP,IGF1,IL18,IL1B,IL33,IRAK4,ITGAM,ITGB2,ITGB3,ITIH4,ITM2…	143
Cell Death and Survival	Cell death of lymphocytes	6.36e-25		0.329	ADAM8,ADGRG3,ATG3,AURKB,BCL2A1,BCL3,BIRC5,BLM,BTK,C3AR1,CAMP,CASP1,CASP4,CASP8,CCL4,CCL5,CCNB1,CCR5,CD226,CD274,CD38,CD44,CD47,CD59,CD79B,CD80,CDK1,CHEK1,CHI3L1,CIITA,CLEC10A,COL1A1,CORO1A,CSF1,CSF2,CTSB,CTSD,CXCL10,CXCR4,DEF6,DHX58,DKK3,DOCK8,DUSP5,EIF2AK2,ETS2,FAS,FCGR1A,FCGR2B,FCGR3A/FCGR3B,FGL2,FTH1,Gm21596/Hmgb1,GPR132,GZMA,Gzmb,HIST1H1C,HLA-G,IDO1,IGF1,IKBKE,IL15,IL18,IL1B,IL2RG,IL6R,INPP5D…	118
Cell Death and Survival,Cellular Compromise	Cytotoxicity of cells	6.75e-25	Increased	5.221	ARRB2,B2M,CARD11,CASP1,CCL2,CCL5,CD226,CD244,CD274,CD300A,CD38,CD44,CD48,CD59,CD69,CD74,CEACAM1,CLEC12B,CORO1A,CSF2,CYBB,DHFR,DOCK2,DOCK8,FAM49B,FAS,FCER1G,FCGR1A,FCGR2A,FCGR3A/FCGR3B,FERMT3,FGR,GZMA,Gzmb,H2-K2/H2-Q9,H2-T24,HAVCR2,HCK,HLA-A,HLA-E,HLA-G,HSPA1A/HSPA1B,IGF1,IL15,IL18,IL21R,ITGAL,ITGAM,ITGB2,LAIR1,LGALS3,LYN,NFKB2,NOTCH2,PAK1,PLCG2,POR,PRKCD,PTK2B,PTPN6,PTPRC,RAB27A,SNCA,SOCS1,SPN,ST…	80
Inflammatory Response	Function of immune system	6.86e-25		1.732	ADGRG3,ALOX5,BCL6,C3,C3AR1,C4A/C4B,CD226,CD274,CD300A,CD300LF,CD44,CIITA,CLEC4A,CLEC4D,CMA1,CSF2RB,CXCR2,CYBB,DUSP2,DUSP5,EBI3,ENPP3,FCER1G,FCGR1A,FCGR2A,FCGR2B,GSN,Gzmb,HAVCR2,HLA-DQB1,IL15,IL21R,IL2RG,IL4R,ITGB6,ITGB7,JAK3,KIT,LAT2,LCN2,LILRB4,MAN2A1,NOD1,NOD2,NPY1R,PAK1,PDCD1LG2,PIK3CD,PIK3CG,PIM1,PSMB9,RASGRP1,RASGRP4,RELB,SELL,TCIRG1,TLR9,TNF,TNFRSF1A,TNFRSF1B,VAV1,WAS	62
Cell-mediated Immune Response,Cellular Function and Maintenance,Hematological System Development and Function	T cell homeostasis	7.47e-25	Increased	4.765	ANXA1,ARG1,B2M,BCL2A1,BCL3,BCL6,BIRC5,BLM,BTK,C3AR1,C5AR1,CARD11,CARD9,CASP1,CASP8,CCL5,CCN1,CCNB2,CCND1,CD226,CD244,CD274,CD38,CD69,CD74,CD79B,CD80,CD83,CD86,CHD7,CHEK1,CIITA,CLEC4E,CLEC6A,CNR2,CORO1A,CSF2,CSK,CXCL10,CXCR2,CXCR4,DCLRE1C,DEF6,DNMT1,DOCK2,DOK2,DUSP10,ELF4,ETS2,FAS,FCER1G,FCGR2A,FCGR2B,HAVCR2,HLA-A,HLA-DMA,HLA-DQA1,HLA-DQB1,HLA-G,IGF1,IKZF1,IL10RA,IL15,IL17RA,IL18,IL1B,IL21R,IL2RG,…	153
Cell-To-Cell Signaling and Interaction	Response of lymphatic system cells	8.87e-25	Increased	2.34	C3AR1,C5AR1,CARD9,CASP1,CCL2,CCL21,CD180,CD200R1L,CD226,CD244,CD274,CD276,CD38,CD44,CD48,CD59,CD80,CD83,CD86,CH25H,CSF2,CSF2RB,CTSS,DOCK8,EBI3,FCGR2A,FCGR2B,FSTL1,Gm21596/Hmgb1,HAVCR2,HLA-DQB1,HSDL1,IL10RA,IL15,IL18,IL1B,IL21R,IL33,LCP2,LGALS1,LTB,LYN,MALT1,MERTK,MSR1,NAMPT,NCF1,NFKB2,NLRP3,OASL,PDCD1LG2,PLAUR,Pmaip1,PON1,POSTN,PRNP,PSMB10,PTPN6,PTPRC,PYCARD,RELB,SELPLG,SEMA4A,SFTPD,SOCS1,STAT3,T…	80
Hematological Disease	Cytopenia	8.88e-25		-1.568	ABCA1,ANXA1,B2M,BCL6,C3,C4A/C4B,C5AR1,C5AR2,CARD11,CCL3L3,CD14,CD44,CD47,CD79B,CDA,CFB,CHD7,CSF2,CSF3R,CXCR4,CYP1A1,DCLRE1C,DHFR,DIAPH1,DNMT1,DOCK8,DPYD,DUSP10,F10,FAS,FCER1G,FCGR1A,FCGR2A,FCGR2B,FCGR3A/FCGR3B,FYB1,GBA,GP5,GP9,GSR,GSTM3,HLA-A,HLA-DQB1,IKZF1,IL15,IL2RG,INPP5D,IRAK3,IRF7,ITGAL,ITGB3,ITPA,JAK3,LCN2,LTB,Ly6a (includes others),LYN,MALT1,MASTL,MFAP2,MFAP5,MMP9,MYH10,NFE2,NFE2L2,OAS2,PC…	111
Cancer,Organismal Injury and Abnormalities	Abdominal cancer	8.89e-25		-0.961	A2M,ABCA1,ABCA13,ABCA6,ABCA7,ABCD1,ABCD2,ABCG1,ABCG4,ABHD8,ABR,ABRAXAS1,ABTB1,ABTB2,ACAP1,ACAT1,ACE,ACPP,ACTA2,ACTG2,ACTR3,ADAM12,ADAM23,ADAM8,ADAMDEC1,ADAMTS19,ADAMTS5,ADAMTS8,ADAP1,ADAP2,ADAR,ADCY5,ADD2,ADH1C,ADIPOR1,ADRA1B,ADSSL1,AHI1,AIF1,AKAP12,AKAP8L,AKNA,ALAS1,ALDOA,ALOX12,ALOX5,ALOX5AP,ALPK2,AMPH,AMT,ANGPTL2,ANKRD22,ANKRD33B,ANLN,ANPEP,ANXA1,ANXA11,AOAH,APBB1IP,APCDD1,APLP1,APOBEC3B,APOBR…	1497
Cell Death and Survival	Cell death of lymphatic system cells	9.18e-25		0.358	ADAM8,ADGRG3,ATG3,AURKB,BCL2A1,BCL3,BIRC5,BLM,BTK,C3AR1,C5AR1,CAMP,CASP1,CASP4,CASP8,CCL4,CCL5,CCNB1,CCR5,CD226,CD274,CD38,CD44,CD47,CD59,CD79B,CD80,CDK1,CHEK1,CHI3L1,CIITA,CLEC10A,CLEC11A,COL1A1,CORO1A,CSF1,CSF2,CTSB,CTSD,CXCL10,CXCR4,DCN,DEF6,DHX58,DKK3,DOCK8,DUSP5,EIF2AK2,ETS2,FAS,FCGR1A,FCGR2B,FCGR3A/FCGR3B,FGL2,FTH1,GADD45A,Gm21596/Hmgb1,GPR132,GZMA,Gzmb,HIST1H1C,HLA-G,IDO1,IGF1,IKBKE,IL15,I…	125
Hematological System Development and Function,Lymphoid Tissue Structure and Development,Organ Morphology,Organismal Development,Tissue Morphology	Morphology of spleen	1.29e-24			ABCA1,ABCA7,Acp5,ADD2,ADGRG3,ALOX5,AOAH,B4GALNT1,BANK1,BCL3,BCL6,BOK,Bst2,BTK,C3,C4A/C4B,CASP8,CCND1,CCR2,CD47,CD80,CD86,CDKN2C,CSF1,CSF1R,CSF2RB,CTSD,CXCR2,CYP1A1,DCLRE1C,DDX58,DIAPH1,DOCK2,DOK2,EDNRB,FADS2,FAS,FCER1G,FCGR2B,GBA,GDF11,GPC3,GPX7,HCK,HELLS,HLA-DQB1,HP,IGF1,IGFBP2,IKZF1,IL15,IL2RG,IL33,INPP5D,IRF5,ITGB2,ITGB3,JAK3,KCNN4,KIT,LCP2,LGMN,LTB,LYN,MALT1,MAN2A1,MAN2B1,MARCO,MERTK,MSR1,MYB…	117
Hematological System Development and Function,Inflammatory Response,Tissue Morphology	Quantity of macrophages	1.29e-24		1.419	ABCA1,ACAT1,ADAM8,B2M,B4GALNT1,BCL3,C3AR1,C4A/C4B,C5AR1,CASP1,CCBE1,CCL2,CCR2,CCR5,CNN2,CSF1,CSF1R,CSF2,CTSS,CXCL10,CXCL17,CYBB,FAS,GBA,GPR132,GREM1,HAVCR2,HCK,IKZF1,IL18,IL1B,IL2RG,IL33,IL4R,ITGB2,ITGB3,ITGB6,KIT,LCN2,LGALS3,LILRB4,LIPG,LITAF,LSP1,MAPKAPK2,MDK,MFAP2,MMP12,MMP8,MMP9,NFE2L2,NFKB2,PGLYRP1,PIK3CG,PILRA,PLA2G15,PLAU,PRKCD,PTN,RELB,SCARB1,SELPLG,SFTPD,SHCBP1,SIGLEC9,SLFN12L,SNAI2,SNCA…	77
Connective Tissue Disorders,Inflammatory Disease,Inflammatory Response,Organismal Injury and Abnormalities,Skeletal and Muscular Disorders	Experimentally-induced arthritis	1.31e-24	Increased	2.469	ANXA1,BCL3,C3,CCL3L3,CCL4,CCR1,CCR2,CCR5,CD180,CD44,CD59,CD69,CDH11,CFB,COL2A1,CTSS,Cxcl9,F13A1,FAS,FCGR1A,FCGR2A,FCGR2B,FCGR3A/FCGR3B,FGR,FPR2,Gm21596/Hmgb1,GPI,HCK,HMMR,IL15,IL17RA,IL18,IL1B,IL1R2,IL1RN,IL21R,IL33,IL4R,JAM3,LIPE,LYN,MAPKAPK2,MDK,MMP9,MSR1,NAMPT,NOD2,PIK3CG,PLA2G4A,PLAU,PYCARD,RIPK2,Saa3,SLC11A1,SLC15A1,STAT1,STAT3,STAT6,TCIRG1,TLR2,TLR4,TNF,TNFRSF1A,TNFRSF1B	64
Cellular Compromise,Inflammatory Response	Degranulation of phagocytes	1.58e-24	Increased	3.357	ANXA1,BTK,C3,C3AR1,C4A/C4B,CAMP,CAPN1,CCL2,CCL3L3,CCL4,CCR2,CD226,CD300A,CD300LD,CD84,CORO1A,CXCL3,DOCK5,FCER1G,FCGR1A,FCGR2A,FCGR2B,FES,FGR,HAVCR2,HCK,IL1B,IL33,IL4R,INPP5D,ITGAM,ITGB2,KIT,LAT2,LCP2,LGALS9B,LILRB4,LTB4R,LYN,Milr1,MYO1F,NTS,PAK1,PIK3CD,PIK3CG,PLA2G4A,PLAUR,PLCG2,PTGDS,PTPRC,RAC2,RASGRP1,RASGRP4,S100A9,SH3BP2,SIRPA,SLC9A3R1,STX11,STXBP2,SYK,TLR2,TNF,TREM1,TREML2,UBASH3B,VAV1	66
Cancer,Organismal Injury and Abnormalities	Abdominal neoplasm	1.63e-24		-1.015	A2M,A4GALT,AARD,ABCA1,ABCA13,ABCA6,ABCA7,ABCD1,ABCD2,ABCG1,ABCG4,ABHD8,ABR,ABRAXAS1,ABTB1,ABTB2,ACAP1,ACAT1,ACAT2,ACE,ACPP,ACTA2,ACTG2,ACTR3,ADAM12,ADAM23,ADAM8,ADAMDEC1,ADAMTS19,ADAMTS5,ADAMTS8,ADAP1,ADAP2,ADAR,ADCY5,ADD2,ADGRE5,ADH1C,ADIPOR1,ADRA1B,ADSSL1,AHI1,AIF1,AKAP12,AKAP8L,AKNA,ALAS1,ALDOA,ALOX12,ALOX5,ALOX5AP,ALPK2,AMPH,AMT,ANGPTL2,ANKRD22,ANKRD33B,ANLN,ANPEP,ANXA1,ANXA11,AOAH,APBB1IP,AP…	1563
Cancer,Organismal Injury and Abnormalities	Solid tumor	1.77e-24		-0.421	A2M,A4GALT,AARD,ABCA1,ABCA13,ABCA6,ABCA7,ABCD1,ABCD2,ABCG1,ABCG4,ABHD8,ABR,ABRAXAS1,ABTB1,ABTB2,ACAP1,ACAT1,ACAT2,ACE,ACPP,ACTA2,ACTG2,ACTR3,ADAM12,ADAM23,ADAM8,ADAMDEC1,ADAMTS19,ADAMTS5,ADAMTS8,ADAP1,ADAP2,ADAR,ADCY5,ADD2,ADGRE5,ADH1C,ADIPOR1,ADRA1B,ADSSL1,AHI1,AIF1,AKAP12,AKAP8L,AKNA,ALAS1,ALDOA,ALOX12,ALOX5,ALOX5AP,ALPK2,AMPH,AMT,ANGPTL2,ANKRD22,ANKRD33B,ANLN,ANPEP,ANXA1,ANXA11,AOAH,APBB1IP,AP…	1649
Free Radical Scavenging	Synthesis of reactive oxygen species	2.1e-24	Increased	5.442	ABCA1,ACOD1,Acp5,ALOX5,ANXA1,APLN,APOC2,ARG1,ARHGDIB,ATP5IF1,C3,C3AR1,C5AR1,CAMP,CARD9,CASP8,CCL4,CCL5,CCN1,CCR2,CCR5,CD14,CD44,CD47,CEBPE,CFB,CFH,COL18A1,CRYAB,CSF1,CSF2,CTTN,CYBB,CYP1A1,CYP2E1,DCN,DHCR24,DOCK2,DOCK5,EPAS1,F7,FAS,FCGR2A,FCGR3A/FCGR3B,FGR,FPR1,FPR2,FTH1,G6PD,GCH1,GPX1,GRN,GSN,Gsta4,GZMA,HAS2,HBA1/HBA2,HBB,HCK,HEPH,HK3,HP,IGF1,IL18,IL1B,IL33,IRAK4,ITGAM,ITGB2,ITGB3,ITIH4,ITM2B,LCP…	138
Cell Morphology,Immunological Disease	Abnormal morphology of mononuclear leukocytes	3.13e-24			ADGRG3,ARID3A,B2M,BCL3,BIRC5,CARD11,CASP1,CCR5,CD274,CD5L,CD74,CD79B,CD80,CD84,CD86,CDKN2C,DCLRE1C,EBI3,ELF4,FAS,FCER1G,FCGR2B,Gzmb,HLA-A,HLA-DMA,HLA-DQA1,HLA-DQB1,HLA-G,Hmgb3,IKZF1,IL15,IL18,IL1RN,IL2RG,INPP5D,ITGB7,JAK3,LCP1,LCP2,LGALS3,LTB,LY75,LY9,LYN,MALT1,MERTK,NFKB2,PCLAF,PIK3AP1,PIK3CD,Pmaip1,PSMB10,PSMB9,PTPRC,PTPRJ,RASGRP1,RELB,SASH3,SEMA4D,Serpina3g (includes others),SLA,SOCS1,SPI1,SPI…	74
Cell Morphology	Morphology of mononuclear leukocytes	3.29e-24			ADGRG3,ARID3A,B2M,BCL3,BIRC5,CARD11,CASP1,CCR2,CCR5,CD274,CD47,CD5L,CD74,CD79B,CD80,CD84,CD86,CDKN2C,CSF1,CSF3R,DCLRE1C,EBI3,ELF4,FAS,FCER1G,FCGR2B,Gzmb,HLA-A,HLA-DMA,HLA-DQA1,HLA-DQB1,HLA-G,Hmgb3,IKZF1,IL15,IL18,IL1RN,IL2RG,INPP5D,ITGB7,JAK3,LCP1,LCP2,LGALS3,LTB,LY75,LY9,LYN,LYST,MALT1,MERTK,NFKB2,PCLAF,PIK3AP1,PIK3CD,Pmaip1,PSMB10,PSMB9,PTPRC,PTPRJ,RASGRP1,RELB,SASH3,SEMA4D,Serpina3g (includes …	79
Immunological Disease	Atopy	3.64e-24		1.707	ABCA1,ADRA1B,ALOX5,ALOX5AP,ANXA1,BCL3,BTK,C3,C3AR1,CAMP,CAPG,CARD11,CCL21,CCL5,CCNA2,CCR2,CCRL2,CD276,CD300A,CD300LF,CD44,CD74,CHRM3,CNN3,CORO1A,CSF2RA,CSF2RB,CXCR4,DHFR,DOCK5,DUSP10,DUSP2,ENPP3,FADS2,FCER1G,FCGR1A,FCGR2A,FCGR2B,FGR,GADD45A,GSN,HAVCR2,HBB,HCK,HDC,HLA-DQA1,HLA-DRB5,IFI30,IL18,IL1RN,IL33,IL3RA,IL4R,IL6R,ITGB7,KIT,LCP2,LGALS1,LGMN,LILRB4,LPL,Ly6a (includes others),LYN,MALT1,Milr1,MK…	105
Cell Death and Survival	Cell death of mononuclear leukocytes	3.77e-24		0.128	ADAM8,ADGRG3,ATG3,AURKB,BCL2A1,BCL3,BIRC5,BLM,BTK,C3AR1,CAMP,CASP1,CASP4,CASP8,CCL4,CCL5,CCNB1,CCR5,CD226,CD274,CD38,CD44,CD47,CD59,CD79B,CD80,CDK1,CHEK1,CHI3L1,CIITA,CLEC10A,COL1A1,CORO1A,CSF1,CSF2,CTSB,CTSD,CXCL10,CXCR4,DEF6,DHX58,DKK3,DOCK8,DUSP5,EIF2AK2,ETS2,FAS,FCGR1A,FCGR2B,FCGR3A/FCGR3B,FGL2,FTH1,Gm21596/Hmgb1,GPR132,GZMA,Gzmb,HIST1H1C,HLA-G,IDO1,IGF1,IKBKE,IL15,IL18,IL1B,IL2RG,IL6R,INPP5D…	119
Cell Morphology	Morphology of antigen presenting cells	6.33e-24			ABCD1,ABCD2,B4GALNT1,BCL3,CASP1,CASP8,CCL2,CCND1,CCR1,CCR5,CDKN2C,CEBPE,CHI3L1,CLN3,CMKLR1,CSF1,CSF1R,CSF2,CTSD,CTSZ,ETS2,FGR,GBA,HCK,IL18,IL4R,Irgm1,ITGB6,JAK3,LGALS3,LIPE,LTB,MAN2B1,MARCH1,MARCO,NFKB2,NOD2,NR1H3,PLA2G15,PLCG2,PON1,PSAP,Ptprd,RASGRP1,RPS6KA1,RRAS2,SFTPD,SPI1,SPIC,TLR2,TLR4,TNF,TNFAIP8L2,TNFRSF1A,TRPM2,WAS	56
Cellular Movement,Hematological System Development and Function,Immune Cell Trafficking	Migration of antigen presenting cells	6.4e-24	Increased	4.02	C3,CCL2,CCL21,CCL3L3,CCL4,CCL5,Ccl9,CCND1,CCR2,CCR5,CD302,CD38,CD44,CD74,CD80,CD86,CEACAM1,CMKLR1,CNN2,CSF1,CSF1R,CSF2,CTSZ,CXCL10,CXCL17,CXCL3,CXCR4,CYBB,DOCK8,EPAS1,FHL2,FPR2,HCLS1,IL10RA,IL16,IL18,IL1B,IL1RN,IL21R,IL33,ITGAL,KIT,LGALS1,LGALS3,MAPKAPK2,MDK,MMP12,NINJ1,NLRC4,NLRP12,P2RY6,PIK3CG,PLAU,PRNP,PTGDS,PTK2B,PTPN6,RAC2,S1PR4,SEMA4A,SEMA4D,SIRPA,TLR2,TNF,TNFAIP8L2,TYROBP,VCAN,WAS	68
Cell-To-Cell Signaling and Interaction,Hematological System Development and Function,Immune Cell Trafficking,Inflammatory Response	Activation of T lymphocytes	6.54e-24	Increased	4.542	ANXA1,B2M,BCL3,C3,C3AR1,CARD11,CASP8,CCDC88B,CCL2,CCL4,CCL5,CCR2,CD226,CD244,CD274,CD276,CD38,CD44,CD47,CD48,CD59,CD74,CD80,CD83,CD86,CEACAM1,CORO1A,CSF2,CSF2RB,CSK,CXCL10,DDX58,DEF6,DOCK2,FAM49B,FAS,FCER1G,FOXJ1,GADD45A,GJA4,GPNMB,GZMA,Gzmb,HAVCR2,HLA-A,IL15,IL18,IL1B,IL21R,IL2RG,IL33,IL6R,IRAK3,IRF5,ITGAL,ITGAM,ITGB2,JAK3,KCNN4,LAPTM5,LAT2,LGALS1,LYN,MALT1,MERTK,NCF1,NCK1,NFE2L2,NFKBID,NPY1R,NR…	109
Cellular Development,Cellular Growth and Proliferation,Hematological System Development and Function,Humoral Immune Response,Lymphoid Tissue Structure and Development	Proliferation of B lymphocytes	7.65e-24		1.828	ARHGDIB,BANK1,BCL2A1,BCL3,BCL6,BTK,CARD11,CASP8,CCND2,CD14,CD180,CD244,CD300A,CD300C,CD38,CD44,CD74,CD79B,CD80,CD86,CDKN2C,CLEC4A,CLEC4D,DCLRE1C,DKK3,ELF4,FAS,FCGR2B,FCGR3A/FCGR3B,GAPT,HCK,IFI16,IL13RA1,IL15,IL18,IL1B,IL1RN,IL21R,IL2RG,IL33,IL4R,INPP5D,IRAK4,LCP1,LGALS9B,LILRB3,LILRB4,LY75,LY9,LYN,MALT1,MERTK,MYBL1,MYCN,NCKAP1L,NFKB2,PIK3AP1,PIK3CD,PIK3CG,PIM1,PLCG2,PLCL2,POU2F2,PRKCB,PRKCD,PTPN6…	97
Organismal Development	Abnormal morphology of body cavity	8.28e-24			ABCA1,ACPP,ADAM12,ADAR,ADD2,ADGRG3,ADRA1B,AKAP12,ALOX5,AOAH,ARG1,ARHGDIB,ARID3A,ARRB2,B2M,B9D1,BANK1,BCL3,BCL6,BMP1,Bst2,BTK,C3,C3AR1,C4A/C4B,CAPN1,CARD11,CASP8,CASQ2,CCBE1,CCN2,CCN3,CCNB2,CCND1,CCND2,CCR1,CCR2,CCR5,CD38,CD44,CD47,CD5L,CD80,CD86,CDK4,CDKN2C,CEACAM1,CHRM3,CHST8,CLDN15,CLEC4D,CLEC4E,CLN3,CMKLR1,COL18A1,COL1A1,COL2A1,CSF1,CSF1R,CSF2,CSF2RB,CSRP3,CTHRC1,CTSD,CTSK,CXCR2,CXCR4,CYBB,CYP…	253
Cancer,Hematological Disease,Immunological Disease,Organismal Injury and Abnormalities	Lymphoproliferative malignancy	9.6e-24		0.648	ABCA13,ABCA7,ABCG1,ACE,ADAR,ADD2,ADRA1B,ALOX12,ALOX5,AMPH,ANPEP,ANXA1,ANXA11,ATP6V0D2,ATP6V1B2,AURKA,AURKB,B2M,B3GNT3,BBS7,BCHE,BCL3,BCL6,BIRC5,BLM,BMPER,BTG1,BTK,BUB1B,C1QTNF7,C1R,C3,CARD11,CARD9,CASP8,CCL2,CCL21,CCL4,CCN1,CCNA2,CCND1,CCND2,CD14,CD180,CD244,CD274,CD300E,CD38,CD44,CD47,CD48,CD68,CD69,CD74,CD79B,CD80,CD86,CDC20,CDC42EP3,CDCA2,CDH11,CDK1,CDK4,CDKN2C,CFP,CHRM3,CIITA,CKAP2L,CMIP,CNTN…	344
Cellular Movement,Hematological System Development and Function,Immune Cell Trafficking,Inflammatory Response	Migration of neutrophils	1.12e-23	Increased	3.459	ANXA1,BST1,BTK,CAMP,CCL3L3,CCL5,CCR1,CD44,CD47,CEBPE,CFH,CNN2,CSF2,CXCL3,CXCR2,CYBB,F10,FAS,FGR,FPR1,Gm21596/Hmgb1,HCK,IL17RA,IL18,IL1B,INPP5D,ITGAL,ITGAM,ITGB2,ITGB3,JAM3,LSP1,MAPK13,MAPKAPK2,MMP9,NLRP12,NLRP3,PIK3CD,PIK3CG,PIK3R5,PLAU,PLCB2,PREX1,PTPN6,S100A8,S100A9,SELL,SELPLG,SLPI,TLR4,TNF,TNFRSF1A,VAV1	53
Cell-mediated Immune Response,Cellular Development,Cellular Function and Maintenance,Cellular Growth and Proliferation,Embryonic Development,Hematological System Development and Function,Hematopoiesis,Lymphoid Tissue Structure and Development,Organ Development,Organismal Development,Tissue Development	T cell development	1.22e-23	Increased	4.683	ANXA1,ARG1,B2M,BCL2A1,BCL3,BCL6,BIRC5,BLM,BTK,C3AR1,C5AR1,CARD11,CARD9,CASP1,CCL5,CCN1,CCND1,CD226,CD244,CD274,CD69,CD74,CD79B,CD80,CD83,CD86,CHD7,CHEK1,CIITA,CLEC4E,CLEC6A,CNR2,CSF2,CSK,CXCL10,CXCR2,CXCR4,DCLRE1C,DEF6,DNMT1,DOCK2,DOK2,DUSP10,ELF4,ETS2,FAS,FCER1G,FCGR2A,FCGR2B,HAVCR2,HLA-A,HLA-DMA,HLA-DQA1,HLA-DQB1,HLA-G,IGF1,IKZF1,IL10RA,IL15,IL17RA,IL18,IL1B,IL21R,IL2RG,IL4R,IL6R,IRAK3,IRF5,ITG…	148
Cancer,Hematological Disease,Organismal Injury and Abnormalities	Lymphohematopoietic neoplasia	1.26e-23		0.34	ABCA1,ABCA13,ABCA7,ABCG1,ABTB1,ACE,ADAM12,ADAMDEC1,ADAMTS5,ADAR,ADD2,ADRA1B,AHI1,AKAP12,ALOX12,ALOX5,AMPH,ANGPTL2,ANKRD22,ANPEP,ANXA1,ANXA11,APCDD1,ARHGAP9,ATP6V0D2,ATP6V1B2,ATP6V1E1,ATP8B1,AURKA,AURKB,B2M,B3GNT3,B4GALNT1,B4GALT2,BARD1,BBS7,BCHE,BCL3,BCL6,BEST1,BIRC5,BLM,BMP1,BMPER,BTG1,BTK,BTNL9,BUB1B,C1QTNF7,C1R,C3,C4A/C4B,C6,CARD11,CARD9,CASP1,CASP8,CCL2,CCL21,CCL4,CCL5,Ccl6,Ccl9,CCN1,CCNA2,CC…	506
Cell-To-Cell Signaling and Interaction,Hematological System Development and Function,Immune Cell Trafficking	Binding of granulocytes	1.44e-23	Increased	3.064	ADGRE5,ANXA1,C3,CCL5,CD300LD,CD44,CFH,CFP,CNR2,CORO1A,CSF2,CSF3R,CSK,CTTN,CXCL10,CXCL3,CXCR2,CYBB,F10,FCGR2A,FCGR3A/FCGR3B,FERMT3,FGR,FPR2,GLRX,HCK,IL18,IL1B,IL33,INPP5D,ITGAL,ITGAM,ITGB2,ITGB3,JAM3,LCP1,LGALS3,LILRB3,LSP1,LTF,LYN,PIK3CD,PIK3CG,PLAU,PLAUR,PLCB2,PREX1,PTPN6,S100A8,S100A9,SELL,SELPLG,SFTPD,SPON2,THY1,TLR2,TLR4,TNF,VAV1	59
Cell Morphology,Immunological Disease,Lymphoid Tissue Structure and Development	Abnormal morphology of lymphocytes	1.96e-23			ADGRG3,ARID3A,B2M,BCL3,CARD11,CASP1,CCR5,CD274,CD5L,CD74,CD79B,CD80,CD84,CD86,CDKN2C,DCLRE1C,EBI3,ELF4,FAS,FCER1G,FCGR2B,Gzmb,HLA-A,HLA-DMA,HLA-DQA1,HLA-DQB1,HLA-G,Hmgb3,IKZF1,IL15,IL18,IL1RN,IL2RG,INPP5D,ITGB7,JAK3,LCP1,LCP2,LGALS3,LTB,LY75,LY9,LYN,MALT1,NFKB2,PCLAF,PIK3AP1,PIK3CD,Pmaip1,PSMB10,PSMB9,PTPRC,PTPRJ,RASGRP1,RELB,SASH3,SEMA4D,Serpina3g (includes others),SLA,SOCS1,SPI1,SPIB,SPPL2A,SRP…	72
Immunological Disease	Immediate hypersensitivity	2.44e-23		1.853	ABCA1,ADRA1B,ALOX5,ALOX5AP,ANXA1,BCL3,BTK,C3,C3AR1,CAMP,CAPG,CARD11,CCL21,CCL5,CCNA2,CCR2,CCRL2,CD276,CD300A,CD300LF,CD44,CD74,CHRM3,CNN3,CORO1A,CSF2RA,CSF2RB,CXCR4,DHFR,DOCK5,DUSP10,DUSP2,ENPP3,FADS2,FCER1G,FCGR1A,FCGR2A,FCGR2B,FGR,GADD45A,GSN,HAVCR2,HBB,HCK,HDC,HLA-DQA1,HLA-DRB5,IFI30,IL1RN,IL33,IL3RA,IL4R,ITGB7,KIT,LCP2,LGALS1,LGMN,LILRB4,LPL,Ly6a (includes others),LYN,MALT1,Milr1,MKI67,MYL9,N…	101
Hematological Disease,Immunological Disease	Paraproteinemia	2.57e-23			ACE,ADRA1B,AMPH,ANXA11,ATP6V1E1,AURKA,B2M,BIRC5,BTK,CASP8,CCL2,CCL4,CCL5,Ccl6,Ccl9,CCNB1,CCNB2,CCND1,CCND2,CD180,CD274,CD38,CD44,CD48,CDC20,CDK1,CDK4,CDKN2C,CIITA,CLEC4A,CRYAB,CSF1R,CSF2,CSF2RA,CSF2RB,CSF3R,CSK,CTSC,CTSK,CXCR4,DHFR,DIAPH1,DPT,EMB,EPSTI1,EXTL2,F10,FAS,FCGR2A,FDPS,FYB1,GBP2,GLP1R,GSN,GSR,HCLS1,HLA-A,HLA-DQA1,IDH2,IFIT2,IFIT3,IGF1,IL15,IL1B,IL1RN,IL2RG,IL3RA,IL6R,ITGB3,KCNN3,KIF11,K…	128
Inflammatory Disease,Inflammatory Response,Neurological Disease,Organismal Injury and Abnormalities	Encephalitis	2.97e-23		1.111	ALOX5,ARG1,B2M,BCL6,C3,C3AR1,C4A/C4B,C6,CASP1,CASP4,CCL5,CCR1,CCR2,CCR5,CD274,CD276,CD300LF,CD44,CD47,CD74,CD80,CD86,CIITA,CLEC4D,CLEC4E,CNR2,CORO1A,CSF2,CTSB,CXCL10,DUSP10,EBI3,FAS,FCER1G,FCGR1A,FCGR2A,FCGR2B,FCGR3A/FCGR3B,GRN,HAVCR2,HDC,HLA-A,HLA-DMA,HLA-DQA1,HLA-DQB1,HLA-E,IDO1,IFI30,IGF1,IKZF4,IL18,IL18BP,IL1B,IL1RN,IL21R,IL2RG,IRAK4,IRF9,Irgm1,ITGAL,ITM2B,KIT,LANCL1,LCP2,LGALS1,LGALS3,LYN,MA…	111
Hematological System Development and Function,Immune Cell Trafficking,Inflammatory Response,Tissue Development	Accumulation of granulocytes	3.15e-23	Increased	2.142	ADGRE5,ALOX5,ANXA1,BCL2A1,C5AR1,CCL2,CCL5,CD300LB,CTSC,CXCL10,CXCL3,Cxcl9,FCGR2A,FCGR3A/FCGR3B,Gm21596/Hmgb1,GRN,HAVCR2,HDC,IL17RA,IL18,IL1B,IL1RN,IL33,INPP5D,IRF5,ITGAM,ITGB2,LCN2,MAPK13,MMP8,MMP9,NCF1,NLRC4,NLRP12,OSM,PIK3CG,POSTN,PTGDS,S100A8,S100A9,SELL,SELPLG,SERPING1,SLPI,STAT3,STAT6,TLR3,TLR4,TNF,TNFRSF1A,TNFSF10	51
Cell Death and Survival,Cellular Compromise	Cytotoxicity of lymphatic system cells	3.17e-23	Increased	4.109	ARRB2,B2M,CARD11,CCL2,CCL5,CD226,CD244,CD274,CD300A,CD38,CD44,CD48,CD59,CD69,CD74,CEACAM1,CLEC12B,DOCK2,DOCK8,FAM49B,FAS,FCGR1A,FCGR2A,FCGR3A/FCGR3B,FERMT3,GZMA,Gzmb,H2-K2/H2-Q9,H2-T24,HAVCR2,HLA-A,HLA-E,HLA-G,HSPA1A/HSPA1B,IGF1,IL15,IL18,IL21R,ITGAL,ITGB2,LAIR1,LGALS3,NOTCH2,PAK1,PLCG2,PTK2B,PTPN6,PTPRC,RAB27A,SOCS1,SPN,STAT1,SYK,TAP2,TLR2,TLR9,TNF,TNFSF10,Tnfsf9,TYROBP,ULBP1,VAV1,WAS	63
Cell Death and Survival	Cytolysis	4.66e-23		1.985	ADD2,ALDOA,ANXA1,AQP9,ARRB2,B2M,C3,C3AR1,C4A/C4B,CAMP,CASP1,CD177,CD226,CD244,CD44,CD47,CD48,CD59,CEACAM1,CFB,CFH,CSF2,ELF4,F7,FAS,FCER1G,FCGR1A,FCGR2A,FCGR2B,FCGR3A/FCGR3B,G6PD,GPI,GPX1,GSDMD,GSR,GZMA,Gzmb,HBA1/HBA2,HBB,HLA-A,HLA-F,HLA-G,IBSP,IL15,IL18,IL1B,IL21R,IL2RG,ISG15,ITGAL,ITGB2,ITPA,KCNN4,LCP2,LGALS1,LGALS3,LY9,LYN,LYZ,MAN2A1,NDE1,NFE2L2,PIK3CD,PIK3CG,PLCG2,PSME2,PTPRC,RAB27A,RNF19B,SH2…	89
Cell Death and Survival	Cell death of antigen presenting cells	4.76e-23	Increased	2.393	ABCG1,ACAT1,ADAM8,BCL6,BIRC5,BTG1,C1QA,C3AR1,CASP1,CASP4,CASP8,CCL21,CCL5,CCR5,CD14,CD5L,CNR2,CSF1,CSF2,CTSB,CYBB,DAXX,DCN,EIF2AK2,FAS,GPR132,IL15,IL18,IL1B,IL6R,INPP5D,IRF5,ISG15,LCN2,LGALS3,LYZ,MEFV,MSR1,Naip1 (includes others),NAMPT,NFE2L2,NLRC4,NLRP1,NLRP3,PIK3AP1,PLA2G4A,PON1,PTPN6,PYCARD,SERPINA3,SFTPD,SLC7A11,SOD2,STAT1,STAT3,TLR2,TLR3,TLR4,TLR9,TNF,TNFRSF11A,TNFRSF1A,TNFRSF1B,TNFSF10,TREM1	65
Cancer,Hematological Disease,Immunological Disease,Organismal Injury and Abnormalities	Plasma cell dyscrasia	5.02e-23			ACE,ADRA1B,AMPH,ANXA11,ATP6V1E1,AURKA,B2M,BIRC5,BTK,CASP8,CCL2,CCL4,CCL5,Ccl6,Ccl9,CCNB1,CCNB2,CCND1,CCND2,CD180,CD274,CD38,CD44,CD48,CDC20,CDK1,CDK4,CDKN2C,CIITA,CLEC4A,CRYAB,CSF1R,CSF2,CSF2RA,CSF2RB,CSF3R,CSK,CTSC,CTSK,CXCR4,DHFR,DIAPH1,DPT,EMB,EPSTI1,EXTL2,F10,FAS,FCGR2A,FDPS,FYB1,GBP2,GSN,GSR,HCLS1,HLA-A,HLA-DQA1,IDH2,IFIT2,IFIT3,IGF1,IL15,IL1B,IL1RN,IL2RG,IL3RA,IL6R,ITGB3,KCNN3,KIF11,KIF2C,K…	127
Cancer,Gastrointestinal Disease,Organismal Injury and Abnormalities	Digestive organ tumor	5.86e-23		-1.178	A2M,A4GALT,AARD,ABCA1,ABCA13,ABCA6,ABCA7,ABCD1,ABCD2,ABCG1,ABCG4,ABHD8,ABR,ABRAXAS1,ABTB1,ABTB2,ACAP1,ACAT1,ACAT2,ACE,ACPP,ACTA2,ACTG2,ACTR3,ADAM12,ADAM23,ADAMDEC1,ADAMTS19,ADAMTS5,ADAMTS8,ADAP1,ADAP2,ADAR,ADCY5,ADD2,ADH1C,ADIPOR1,ADRA1B,ADSSL1,AHI1,AKAP12,AKAP8L,AKNA,ALAS1,ALDOA,ALOX12,ALOX5,ALPK2,AMPH,AMT,ANGPTL2,ANKRD22,ANKRD33B,ANLN,ANPEP,ANXA1,ANXA11,AOAH,APBB1IP,APCDD1,APLP1,APOBR,AQP9,ARG1…	1504
Dermatological Diseases and Conditions,Organismal Injury and Abnormalities	Psoriasis	5.98e-23		0.956	A2M,ACPP,ACTA2,ADAM12,ADAMDEC1,ADAR,ADGRE5,ANXA1,APOD,AQP9,ARG1,ARHGDIB,ARPC1B,C3,C3AR1,C4A/C4B,CALHM6,CAMP,CASP4,CBX3,CCL2,CCND1,CCND2,CCR2,CD47,CNN1,COL14A1,COL1A2,CRYBG1,CSF2,CSTA,CTSB,CTSK,CTSS,CXCL10,CXCL3,CXCR2,CYP1A1,CYP2E1,DDX58,DHFR,EPSTI1,F13A1,FADS1,FADS2,FCGR3A/FCGR3B,GBA,GBP2,GM2A,GOT1,GPM6B,GSN,H2AFX,H2AFZ,HBB,HDC,HERC6,HLA-G,IDO1,IFI16,IFI30,IFI35,IFI44,IFIT1,IFIT3,IL13RA1,IL15,IL1…	150
Cell Death and Survival	Cell viability of leukocytes	6.27e-23	Increased	5.553	ATG3,BCL2A1,BCL3,BCL6,BIRC5,BLM,BTK,C3,CARD11,CASP8,CCL4,CD300A,CD38,CD44,CD47,CD48,CD74,CD80,CD86,CLEC11A,CSF1,CSF1R,CSF2,CSF2RA,CSF2RB,CXCR4,DEF6,DOCK8,FAS,FCER1G,FCGR1A,FCGR3A/FCGR3B,HCK,IL15,IL18,IL1B,IL21R,IL2RG,IL33,IL3RA,INPP5D,ITGAL,ITGB2,JAK3,KIT,LGALS3,LY9,LYN,MALT1,MSR1,MVP,MYH11,NCF2,PARP14,PIK3CD,PIK3CG,PIM1,PLCG2,PML,PRKCB,PTK2B,PTPN6,PTPRC,PYCARD,RAC2,RELB,RORC,Saa3,SCARB1,SEMA4D,S…	88
Cell Death and Survival,Cellular Compromise	Cytotoxicity of lymphocytes	6.86e-23	Increased	4.028	ARRB2,B2M,CARD11,CCL2,CCL5,CD226,CD244,CD274,CD300A,CD38,CD44,CD48,CD59,CD69,CEACAM1,CLEC12B,DOCK2,DOCK8,FAM49B,FAS,FCGR1A,FCGR2A,FCGR3A/FCGR3B,FERMT3,GZMA,Gzmb,H2-K2/H2-Q9,H2-T24,HAVCR2,HLA-A,HLA-E,HLA-G,HSPA1A/HSPA1B,IGF1,IL15,IL18,IL21R,ITGAL,ITGB2,LAIR1,LGALS3,NOTCH2,PAK1,PLCG2,PTK2B,PTPN6,PTPRC,RAB27A,SOCS1,SPN,STAT1,SYK,TAP2,TLR2,TLR9,TNF,TNFSF10,Tnfsf9,TYROBP,ULBP1,VAV1,WAS	62
Cancer,Organismal Injury and Abnormalities,Reproductive System Disease	Female genital tract serous carcinoma	8.03e-23			ACTG2,APOD,ARL4C,ATP8B1,AURKA,B2M,B3GNT3,BUB1,BUB1B,C4A/C4B,CCL21,CCNA2,CCNB1,CCNB2,CCNE1,CD274,CDA,CDC20,CDC6,CDH11,CDKN2C,CENPA,CFB,CFH,CKS1B,CNN1,COL11A1,COL14A1,CRABP1,CSF3R,DPT,EDNRB,ENPEP,ENPP2,EPCAM,ESPL1,ETV4,F13A1,FBLN1,FBLN5,FGF18,FGL2,FZD3,GPM6A,GPRC5A,GPX3,GZMA,H2AFX,HBB,HEPH,HIST1H1C,HMMR,IFITM2,IGF1,IGFBP2,IL18,IL33,ISG15,ITM2A,JAM3,KCNMA1,KIF11,KIF2C,KIFC1,KIT,LCN2,LRRC17,MAL,MAPK1…	118
Cancer,Hematological Disease,Organismal Injury and Abnormalities	Hematopoietic neoplasm	9.15e-23		0.26	ABCA1,ABCA13,ABCA7,ABCG1,ABTB1,ACE,ADAMDEC1,ADAMTS5,ADAR,ADD2,ADRA1B,AHI1,AKAP12,ALOX12,ALOX5,AMPH,ANGPTL2,ANKRD22,ANPEP,ANXA1,ANXA11,APCDD1,ARHGAP9,ATP6V0D2,ATP6V1B2,ATP6V1E1,ATP8B1,AURKA,AURKB,B2M,B3GNT3,B4GALNT1,B4GALT2,BARD1,BBS7,BCHE,BCL3,BCL6,BEST1,BIRC5,BLM,BMP1,BMPER,BTG1,BTK,BTNL9,BUB1B,C1QTNF7,C1R,C3,C4A/C4B,C6,CARD11,CARD9,CASP1,CASP8,CCL2,CCL21,CCL4,CCL5,Ccl6,Ccl9,CCN1,CCNA2,CCNB1,CCN…	500
Protein Synthesis	Quantity of interleukin	9.32e-23		-0.117	ARHGDIB,ARRB2,C3,C3AR1,C5AR1,CARD11,Casp12,CASP4,CD14,CD44,CLEC4A,CLEC4D,CLEC4E,CTSC,CXCR2,DHX58,ENPP2,IFIT2,Igtp,IL10RA,IL13RA1,IL18,IL1B,IL1RN,IL4R,IL6R,INPP5D,IRAK2,IRAK4,IRF5,Irgm1,ITGAL,ITGB2,Klra17,LAT2,LGALS3BP,LYN,MMP9,NFE2L2,NLRP3,NOD2,NPY1R,OLFM4,PILRB,PYCARD,SCARB1,SIGLEC1,STAT1,STAT3,STX11,TBK1,TLR2,TLR4,TNF,TNFAIP8L2,TNFRSF1A,TRAFD1,TRPM2	58
Connective Tissue Disorders,Immunological Disease,Inflammatory Disease,Organismal Injury and Abnormalities,Skeletal and Muscular Disorders	Lupus erythematosus	1.19e-22	Decreased	-2.307	ANXA1,BANK1,C1QA,C1QB,C1R,C1S,C2,C3,C4A/C4B,CAMP,CASP8,CD44,CD80,CD86,CEACAM1,CFB,CHRM3,CSF2,DHFR,DKK3,DNMT1,FAS,FCGR2A,FCGR2B,FCGR3A/FCGR3B,FOXJ1,GBP2,GZMA,IDO1,IFIT1,IL16,IL18,IL1B,IL1R2,IRF5,ISG15,ITGAM,ITGB7,ITPA,LCN2,LTF,LY6E,LY9,LYN,MMP8,MMP9,NCF2,OAS1,OASL,PTPN6,PTPRC,PXK,RAB27A,RORC,S100A8,S100A9,SAMHD1,SELL,SLC6A4,SOCS1,SOD2,STAT1,STAT3,TAP1,TBC1D10C,TBK1,TLR2,TLR4,TLR7,TLR8,TLR9,TNF,TNF…	80
Cancer,Organismal Injury and Abnormalities,Reproductive System Disease	Uterine serous papillary cancer	1.23e-22			ACTG2,APOD,AURKA,B3GNT3,BUB1,BUB1B,CCL21,CCNA2,CCNB1,CCNB2,CCNE1,CDA,CDC20,CDC6,CDH11,CENPA,CFB,CKS1B,CNN1,COL14A1,CRABP1,DPT,EDNRB,ENPEP,ENPP2,ESPL1,ETV4,F13A1,FBLN1,FBLN5,FGL2,GPM6A,GPRC5A,GZMA,HBB,HEPH,HIST1H1C,HMMR,IGF1,IL18,IL33,ISG15,ITM2A,JAM3,KCNMA1,KIF11,KIF2C,KIFC1,LCN2,LRRC17,MAL,MAPK13,MFAP4,MFAP5,MYH11,PLAUR,PLK1,PLLP,PMP22,PTN,RIPOR2,RNASE4,SLC16A3,SLPI,SPC25,STAT1,TEK,THEMIS2,TNFAI…	77
Free Radical Scavenging	Production of reactive oxygen species	1.44e-22	Increased	5.137	ABCA1,ACOD1,ALOX5,ANXA1,APLN,APOC2,ARG1,ARHGDIB,ATP5IF1,C3,C5AR1,CAMP,CARD9,CASP8,CCL4,CCL5,CCR2,CCR5,CD14,CD44,CEBPE,CFB,COL18A1,CSF1,CSF2,CTTN,CYBB,CYP1A1,CYP2E1,DCN,DOCK2,DOCK5,F7,FAS,FCGR2A,FCGR3A/FCGR3B,FGR,FPR1,FPR2,FTH1,G6PD,GCH1,GPX1,GRN,GSN,Gsta4,GZMA,HAS2,HBA1/HBA2,HBB,HCK,HEPH,HK3,IGF1,IL18,IL1B,IL33,ITGAM,ITGB2,ITGB3,LCP2,LTF,LYN,MAOA,MLKL,MRC1,MSR1,MT-ND2,NCF1,NCF2,NFE2L2,NLRC4,NOD1,…	110
Cell-To-Cell Signaling and Interaction,Hematological System Development and Function	Response of lymphocytes	1.46e-22	Increased	2.682	C3AR1,C5AR1,CASP1,CCL2,CCL21,CD180,CD200R1L,CD226,CD244,CD274,CD276,CD38,CD48,CD59,CD80,CD83,CD86,CH25H,CSF2,CSF2RB,CTSS,DOCK8,EBI3,FCGR2A,FCGR2B,FSTL1,Gm21596/Hmgb1,HAVCR2,HLA-DQB1,HSDL1,IL10RA,IL15,IL18,IL1B,IL21R,IL33,LCP2,LGALS1,LTB,LYN,MALT1,MERTK,MSR1,NAMPT,NFKB2,OASL,PDCD1LG2,PLAUR,Pmaip1,PON1,POSTN,PSMB10,PTPN6,PTPRC,PYCARD,RELB,SELPLG,SEMA4A,SOCS1,STAT3,THY1,TIMD4,TLR3,TLR7,TLR9,TNF,TNFR…	73
Protein Synthesis	Quantity of cytokine	1.52e-22		-0.243	ADRA1B,ALOX5,ARHGDIB,ARRB2,C3,C3AR1,C5AR1,CARD11,Casp12,CASP4,CCDC80,CCR1,CD14,CD44,CEACAM1,CERS6,CHRM3,CLEC4A,CLEC4D,CLEC4E,CSF2,CTSC,CXCR2,DGAT1,DHX58,ENPP2,GATM,HDC,HELZ2,IFIT2,IGF1,Igtp,IL10RA,IL13RA1,IL18,IL1B,IL1RN,IL4R,IL6R,INPP5D,INPP5K,IRAK2,IRAK4,IRF5,Irgm1,ITGAL,ITGB2,Klra17,LAT2,LGALS3BP,LGMN,LYN,MAPKAPK2,MERTK,MMP9,NFE2L2,NLRP3,NOD2,NPY1R,OLFM4,PILRB,PLA2G16,PLIN2,PRKAR2B,PYCARD,RHBD…	85
Cell Morphology,Lymphoid Tissue Structure and Development	Morphology of lymphocytes	1.52e-22			ADGRG3,ARID3A,B2M,BCL3,CARD11,CASP1,CCR5,CD274,CD47,CD5L,CD74,CD79B,CD80,CD84,CD86,CDKN2C,DCLRE1C,EBI3,ELF4,FAS,FCER1G,FCGR2B,Gzmb,HLA-A,HLA-DMA,HLA-DQA1,HLA-DQB1,HLA-G,Hmgb3,IKZF1,IL15,IL18,IL1RN,IL2RG,INPP5D,ITGB7,JAK3,LCP1,LCP2,LGALS3,LTB,LY75,LY9,LYN,LYST,MALT1,NFKB2,PCLAF,PIK3AP1,PIK3CD,Pmaip1,PSMB10,PSMB9,PTPRC,PTPRJ,RASGRP1,RELB,SASH3,SEMA4D,Serpina3g (includes others),SLA,SOCS1,SPI1,SPIB,…	74
Gastrointestinal Disease,Inflammatory Response	Inflammation of gastrointestinal tract	1.71e-22	Decreased	-3.029	ADGRE1,ALOX12,ALOX5,ANXA1,B2M,BLM,C3,CAMP,CASP1,CCL2,CCL3L3,CCR1,CCR2,CCR5,CD274,CD44,CD47,CD69,CD80,CD86,CDC42EP3,CEACAM1,CEBPE,CFB,CFH,CHRM3,CIITA,CLEC4A,COL1A1,COL1A2,CRLF2,CSF1R,CSF2,CTSB,CTSS,CXCL10,CXCL3,DDX58,EBI3,EFS,ENPP3,F10,FAS,FCGR2B,FOXF2,FOXJ1,FPR2,GBP2,Gm21596/Hmgb1,GPR132,GPX1,HLA-DQA1,IL10RA,IL18,IL1B,IL1RN,IL2RG,IL33,IL6R,INPP5D,IRAK3,ITGB3,ITGB7,JAK3,LCN2,LGALS3,LTB,LTF,MAPKAPK…	120
Hematological Disease,Immunological Disease	Abnormal function of neutrophils	2.15e-22			ALOX5,BCL2A1,CCR1,CD14,CD47,CEBPE,CLEC12A,CLEC6A,CTTN,CXCR2,CYBB,FCGR2A,FGR,HCK,ITGAL,ITGAM,ITGB2,LCP1,LTB4R,LYN,MMP9,MPP1,NCF1,NFE2L2,PADI4,PIK3CG,PIK3R6,PILRA,PLAC8,PLAU,PLAUR,PLCB2,PRKCD,RAC2,RASGRP4,SERPINB1,SFTPD,SIGLEC9,STX11,SYK,TNF	41
Cardiovascular Disease,Organismal Injury and Abnormalities	Intermediate disease stage peripheral arterial disease	2.3e-22			ADAR,ADGRE5,ALOX5,AMPH,ARHGDIB,ARL4C,C3AR1,C5AR1,CAPG,CASP8,CCR1,CD53,CD83,CEMIP,CFH,CLEC4A,CSF2RB,CTSB,CTSC,CTSS,CXCR4,CYP1A1,DNAJB4,ELF4,ERAP1,EVI2A,EVI2B,FAM49B,FCGR1A,FCGR2A,FCGR3A/FCGR3B,FPR1,FYB1,GLRX,HBA1/HBA2,HBB,HCK,HCLS1,HEBP2,IFI30,LAIR1,LAPTM5,LCP1,LPXN,LYN,MAFB,MYLIP,NR4A2,PLA2G4A,PLAUR,PLEKHO2,SAMSN1,SEMA3B,SLA,SLC2A3,SMARCA1,SYK,TLR7,TREM1,VWA5A	60
Cell Death and Survival	Cell viability of blood cells	2.36e-22	Increased	5.746	ATG3,BCL2A1,BCL3,BCL6,BIRC5,BLM,BTK,C3,CARD11,CASP8,CCL4,CD300A,CD38,CD44,CD47,CD48,CD74,CD80,CD86,CLEC11A,CSF1,CSF1R,CSF2,CSF2RA,CSF2RB,CXCR4,DEF6,DOCK8,FAS,FCER1G,FCGR1A,FCGR3A/FCGR3B,GADD45A,HBB,HCK,IGF1,IL15,IL18,IL1B,IL21R,IL2RG,IL33,IL3RA,INPP5D,ITGAL,ITGB2,JAK3,KIT,LGALS3,LY9,LYN,MALT1,MSR1,MVP,MYH11,NCF2,NFE2,PARP14,PIK3CD,PIK3CG,PIM1,PLCG2,PML,Pot1b,PRKCB,PROK2,PTK2B,PTPN6,PTPRC,PYCARD,R…	94
Cell Death and Survival	Apoptosis of lymphatic system cells	2.42e-22		0.216	ADAM8,ADGRG3,AURKB,BCL2A1,BCL3,BLM,BTK,C3AR1,C5AR1,CASP1,CASP4,CASP8,CCL4,CCL5,CCNB1,CCR5,CD274,CD38,CD44,CD47,CD59,CD79B,CD80,CHEK1,CHI3L1,CIITA,CLEC11A,COL1A1,CORO1A,CSF1,CSF2,CXCR4,DCN,DHX58,DKK3,DOCK8,DUSP5,EIF2AK2,ETS2,FAS,FCGR1A,FCGR2B,FCGR3A/FCGR3B,FGL2,GADD45A,Gm21596/Hmgb1,GPR132,GZMA,Gzmb,HIST1H1C,HLA-G,IDO1,IGF1,IKBKE,IL15,IL18,IL1B,IL2RG,IL6R,INPP5D,Irgm1,JAK3,LCN2,LGALS1,LGALS3,LYN,M…	111
Cellular Function and Maintenance	Function of dendritic cells	4.44e-22	Increased	2	BTK,CAPG,CARD9,CCR2,CD274,CHI3L1,CIITA,CLN3,CMKLR1,CSF1R,CSF2RB,CTSZ,DDX58,DOCK8,FPR2,GPNMB,IDO1,IFIH1,IL15,IL21R,IL2RG,IRAK2,IRAK3,JAK3,Klra17,LGALS3,LTB,LYN,MALT1,MAP4K1,MARCO,MMP9,PDCD1LG2,PLCG2,RASSF5,RRAS2,SAMSN1,SELL,SIRPA,SLA,STAT2,TLR2,TLR3,TLR7,TLR9,TNF,TYROBP,WAS	48
Cancer,Hematological Disease,Organismal Injury and Abnormalities	Lymphohematopoietic cancer	4.91e-22		-0.125	ABCA1,ABCA13,ABCA7,ABCG1,ABTB1,ACE,ADAM12,ADAMTS5,ADAR,ADD2,ADRA1B,AHI1,AKAP12,ALOX12,ALOX5,AMPH,ANGPTL2,ANKRD22,ANPEP,ANXA1,ANXA11,APCDD1,ARHGAP9,ATP6V0D2,ATP6V1B2,ATP6V1E1,ATP8B1,AURKA,AURKB,B2M,B3GNT3,B4GALNT1,B4GALT2,BBS7,BCHE,BCL3,BCL6,BEST1,BIRC5,BLM,BMPER,BTG1,BTK,BTNL9,BUB1B,C1QTNF7,C1R,C3,C4A/C4B,C6,CARD11,CARD9,CASP8,CCL2,CCL21,CCL4,CCL5,Ccl6,Ccl9,CCN1,CCNA2,CCNB1,CCNB2,CCND1,CCND2,CCR5…	494
Cancer,Organismal Injury and Abnormalities	Adenocarcinoma	4.96e-22		-0.416	A2M,ABCA1,ABCA13,ABCA6,ABCA7,ABCD1,ABCD2,ABCG1,ABCG4,ABHD8,ABR,ABRAXAS1,ABTB1,ABTB2,ACAP1,ACAT1,ACE,ACPP,ACTA2,ACTG2,ACTR3,ADAM12,ADAM23,ADAM8,ADAMDEC1,ADAMTS19,ADAMTS5,ADAMTS8,ADAP1,ADAP2,ADAR,ADCY5,ADD2,ADH1C,ADIPOR1,ADRA1B,ADSSL1,AHI1,AIF1,AKAP12,AKAP8L,AKNA,ALAS1,ALDOA,ALOX12,ALOX5,ALOX5AP,ALPK2,AMPH,AMT,ANGPTL2,ANKRD22,ANKRD33B,ANLN,ANPEP,ANXA1,ANXA11,AOAH,APBB1IP,APCDD1,APLP1,APOBEC3B,APOBR…	1385
Organismal Injury and Abnormalities	Benign lesion	6.96e-22		-0.91	ACE,ACTA2,ADAM12,ADGRE5,ADRA1B,AKAP8L,ALDOA,ANGPTL2,ANXA1,ARG1,ARL4C,ASS1,ATP6V1B2,ATP8B1,AURKB,B2M,BCL3,BIRC5,BOK,BUB1B,C3,C4A/C4B,CAPN6,CARD11,CCDC80,CCL3L3,CCN1,CCNB1,CCNB2,CCND1,CCND2,CCNE1,CCR5,CD274,CD44,CD48,CDC42EP3,CDC7,CDK1,CDK4,CDKN2C,CEACAM1,CEMIP,CFH,CHRM3,CNNM4,COL11A1,COL14A1,COL16A1,COL18A1,COL1A1,COL1A2,COL2A1,COL5A2,CRLF1,CRLF2,CRYAB,CSF1,CSF1R,CSF2,CSF2RB,CTSB,CTSC,DCN,DGAT1,DG…	240
Cell-mediated Immune Response,Cellular Movement,Hematological System Development and Function,Immune Cell Trafficking	T cell migration	7.55e-22	Increased	5.483	ALOX5,ARRB2,C3,C6,CAMP,CCL2,CCL21,CCL3L3,CCL4,CCL5,CCR1,CCR2,CCR5,CD274,CD44,CD47,CD69,CD74,CD80,CD86,CEACAM1,Chil3/Chil4,COL1A1,CTSS,CXCL10,Cxcl9,CXCR2,CXCR4,DIAPH1,DOCK2,DOCK8,EFS,ELF4,ENPP2,FAS,FYB1,HLA-A,IL15,IL16,IL17RA,IL18BP,IL1B,INPP5D,IRF5,ITGAL,ITGB2,ITGB3,ITGB7,JAK3,KCNN4,LCP1,LCP2,LGALS1,LTB,Ly6a (includes others),MAP4K1,MYH6,MYO1G,NLRP3,NR1H3,PDCD1LG2,PIK3CD,PIK3CG,PLAU,PLCB2,PTK2B,R…	87
Cancer,Hematological Disease,Immunological Disease,Organismal Injury and Abnormalities	Neoplasia of leukocytes	9.72e-22		0.717	ADAR,ANPEP,ANXA1,AURKA,B2M,BCL6,BIRC5,BTG1,C1R,C3,CARD11,CASP1,CCL2,CCN1,CCND1,CD14,CD47,CD69,CD86,CDH11,CDK4,CDKN2C,CIITA,COL1A1,COL1A2,CRYBG1,CSF1R,CSF3R,CXCL10,DCN,DDC,DHFR,DUSP2,DUSP5,DUSP8,EBI3,EFEMP2,EPAS1,ETNK1,FAS,FAT1,GADD45A,GBP2,GJA4,GSR,H2AFX,HCK,HDC,IDH2,IDO1,IFI30,IFI35,IFI44,IFIT2,IFIT3,IKZF1,IL13RA1,IL15,IL16,IL18,IL2RG,IL33,IL6R,IRF7,ISG15,ISG20,ITGAM,JAK3,KCNMA1,KIF11,KIT,MAFB,M…	147
Hematological System Development and Function,Hematopoiesis	Development of hematopoietic system	1.1e-21	Increased	3.228	ABCA1,ADAR,B2M,BCHE,BCL6,BIRC5,BTK,CCND1,CCR1,CD44,CD47,CD74,CD79B,CD83,CLEC11A,Clec2d (includes others),CNR2,CSF1,CSF2,CSF2RB,CSF3R,Cxcl15,CXCL3,CXCR4,EIF2AK2,FAS,FHL2,Gsta4,HIST1H4A,HIST1H4B,HIST1H4C,HIST1H4F,HIST1H4H,HIST1H4I,HIST1H4J,HIST1H4K,HIST1H4L,HIST2H4A,HIST2H4B,HMGB2,Ifi27l2a/Ifi27l2b,IGF1,IKZF1,IL15,IL1RN,IL2RG,IL33,IL4R,IL6R,ITGAL,JAK3,KIT,LAIR1,LAT2,LCP2,LFNG,LGMN,LRRC17,LTB,LYN,ME…	102
Cellular Movement	Cell movement of tumor cell lines	1.22e-21	Increased	2.441	A2M,ABCA1,ACTA2,ADAM12,ADGRE5,AIF1,AKAP12,ALOX12,ANPEP,ANXA1,ARHGAP11A,ARHGDIB,ARPC1B,ARRB2,AURKA,C3,CALU,CAMP,CAP1,CAPN1,CASP8,CCL2,CCL21,CCL4,CCL5,CCN1,CCN2,CCN3,CCN4,CCND1,CCR2,CCR5,CD248,CD44,CD47,CD69,CD82,CDH11,CDKN3,CEACAM1,CIP2A,CNDP2,CNN1,CNR2,COL11A1,COL18A1,COL1A1,CREB3L1,CSF1,CSF1R,CSF2,CSK,CTSB,CTSZ,CTTN,CXCL10,CXCL3,CXCR2,CXCR4,DAB1,DCN,DDX58,DEF6,DIAPH1,DKK3,DNAJB4,DNMT1,DOCK2,DUSP…	219
Humoral Immune Response,Protein Synthesis	Quantity of IgM	1.34e-21		-1.06	ADGRG3,ARID3A,B2M,BANK1,BCL6,BLM,BTK,CARD11,CD69,CD74,CD80,CD83,CD86,CIITA,CTSS,DKK3,FCGR2B,GADD45A,GAPT,HLA-DQB1,IL15,IL21R,IL2RG,ITGB2,LTB,LYN,MALT1,MAN2A1,MARCO,MSR1,NFKB2,NPY1R,PDCD1LG2,PIK3AP1,PIK3CD,PLCL2,POLQ,POU2F2,PRKCD,RELB,SAMSN1,SASH3,SH3BP2,SIGLEC1,SPI1,SPIB,SPPL2A,STAT6,TCIRG1,TEC,TNF,TNFRSF13B,VSIR,WAS,XRCC6	55
Cell-To-Cell Signaling and Interaction,Hematological System Development and Function,Immune Cell Trafficking	Adhesion of granulocytes	1.38e-21	Increased	2.848	ADGRE5,ANXA1,C3,CD300LD,CD44,CFH,CORO1A,CSF2,CSF3R,CSK,CTTN,CXCL3,CXCR2,CYBB,F10,FERMT3,FGR,FPR2,GLRX,HCK,IL18,IL1B,IL33,INPP5D,ITGAL,ITGAM,ITGB2,ITGB3,JAM3,LCP1,LGALS3,LILRB3,LTF,LYN,PIK3CD,PIK3CG,PLAU,PLAUR,PLCB2,PREX1,PTPN6,S100A8,S100A9,SELL,SELPLG,SPON2,THY1,TLR2,TLR4,TNF,VAV1	51
Cell Death and Survival	Apoptosis of lymphocytes	2.28e-21		0.186	ADAM8,ADGRG3,AURKB,BCL2A1,BCL3,BLM,BTK,C3AR1,CASP1,CASP4,CASP8,CCL4,CCL5,CCNB1,CCR5,CD274,CD38,CD44,CD47,CD59,CD79B,CD80,CHEK1,CHI3L1,CIITA,COL1A1,CORO1A,CSF1,CXCR4,DHX58,DKK3,DOCK8,DUSP5,EIF2AK2,ETS2,FAS,FCGR1A,FCGR2B,FCGR3A/FCGR3B,FGL2,Gm21596/Hmgb1,GPR132,GZMA,Gzmb,HIST1H1C,HLA-G,IDO1,IGF1,IKBKE,IL15,IL18,IL1B,IL2RG,IL6R,INPP5D,Irgm1,JAK3,LCN2,LGALS1,LGALS3,LYN,MAP4K1,MERTK,Ms4a4b (includes ot…	103
Cancer,Hematological Disease,Organismal Injury and Abnormalities	Hematologic cancer	3.03e-21		-0.231	ABCA1,ABCA13,ABCA7,ABCG1,ABTB1,ACE,ADAMTS5,ADAR,ADD2,ADRA1B,AHI1,AKAP12,ALOX12,ALOX5,AMPH,ANGPTL2,ANKRD22,ANPEP,ANXA1,ANXA11,APCDD1,ARHGAP9,ATP6V0D2,ATP6V1B2,ATP6V1E1,ATP8B1,AURKA,AURKB,B2M,B3GNT3,B4GALNT1,B4GALT2,BBS7,BCHE,BCL3,BCL6,BEST1,BIRC5,BLM,BMPER,BTG1,BTK,BTNL9,BUB1B,C1QTNF7,C1R,C3,C4A/C4B,C6,CARD11,CARD9,CASP8,CCL2,CCL21,CCL4,CCL5,Ccl6,Ccl9,CCN1,CCNA2,CCNB1,CCNB2,CCND1,CCND2,CCR5,CD14,C…	488
Cellular Assembly and Organization,Cellular Function and Maintenance	Organization of cytoskeleton	3.52e-21		1.732	A2M,ABR,ACAP1,ACE,ACTR3,ADAM12,ADAMTS8,ADAP1,ADRA1B,AHI1,AKAP12,ALDOA,ANPEP,ANXA1,APBB1IP,ARHGAP25,ARHGAP4,ARPC5,ARRB2,ASPM,ATP8B1,AURKA,AURKB,B9D1,BCL6,BIRC5,BST1,Bst2,BTK,C1QA,C3,CALU,CAMK1D,CAMK1G,CAP1,CAP2,CAPG,CAPN6,CASP4,CCL2,CCL21,CCL3L3,CCL5,CCN1,CCN2,CCNB1,CCR2,CCR5,CD44,CD47,CD82,CDC20,CDK1,CDK2AP2,CENPE,CENPF,CEP72,CHEK1,CHN1,CKAP2,CKAP4,CKAP5,CLN3,CNN2,CNR2,CNTN4,CORO1A,CRYAB,CSF1,CSF…	304
Hematological System Development and Function,Immunological Disease,Lymphoid Tissue Structure and Development,Organ Morphology,Organismal Development,Organismal Injury and Abnormalities,Tissue Morphology	Abnormal morphology of spleen	3.66e-21			ABCA1,ADD2,ADGRG3,ALOX5,BANK1,BCL6,Bst2,BTK,CASP8,CCND1,CCR2,CD47,CD80,CD86,CDKN2C,CSF1,CSF1R,CTSD,CXCR2,CYP1A1,DCLRE1C,DDX58,DIAPH1,DOCK2,DOK2,FADS2,FAS,FCGR2B,GDF11,GPC3,GPX7,HCK,HELLS,HLA-DQB1,IGFBP2,IKZF1,IL2RG,INPP5D,ITGB2,ITGB3,JAK3,KCNN4,LCP2,LGMN,LTB,LYN,MALT1,MAN2A1,MAN2B1,MARCO,MERTK,MSR1,MYBL1,NFE2,NFE2L2,NFKB2,NLRC5,NLRP12,NPY1R,PIK3CD,PLA2G15,PRKCD,PSAP,PSEN2,PTPRC,PTPRJ,RASGRP1,RASS…	86
Cell Death and Survival	Apoptosis of mononuclear leukocytes	3.85e-21		0.022	ADAM8,ADGRG3,AURKB,BCL2A1,BCL3,BLM,BTK,C3AR1,CASP1,CASP4,CASP8,CCL4,CCL5,CCNB1,CCR5,CD274,CD38,CD44,CD47,CD59,CD79B,CD80,CHEK1,CHI3L1,CIITA,COL1A1,CORO1A,CSF1,CSF2,CXCR4,DHX58,DKK3,DOCK8,DUSP5,EIF2AK2,ETS2,FAS,FCGR1A,FCGR2B,FCGR3A/FCGR3B,FGL2,Gm21596/Hmgb1,GPR132,GZMA,Gzmb,HIST1H1C,HLA-G,IDO1,IGF1,IKBKE,IL15,IL18,IL1B,IL2RG,IL6R,INPP5D,Irgm1,JAK3,LCN2,LGALS1,LGALS3,LYN,MAP4K1,MERTK,Ms4a4b (includ…	105
Connective Tissue Disorders,Inflammatory Disease,Inflammatory Response,Organismal Injury and Abnormalities,Skeletal and Muscular Disorders	Polyarthritis	4.31e-21		1.354	ANXA1,BCL6,CCL4,CCL5,CCR1,CCR2,CD180,CD274,CD44,CD69,CD74,CD80,CD83,CD86,CDA,COL2A1,CTSS,DHFR,DUSP2,F13A1,FAS,FCGR2B,FES,FPR2,GSR,GZMA,HLA-DQA1,HLA-G,HMMR,HSPA1A/HSPA1B,IL17RA,IL18,IL1B,IL1R2,IL1RN,IL33,IL4R,IL6R,LGALS1,MAPKAPK2,NCF4,NR4A2,OSM,PIK3CG,PLA2G4A,PLAUR,PRNP,PTPRC,PTPRE,PYCARD,S100A8,S100A9,SLC6A4,SOCS1,SORL1,STAT1,STAT3,STAT6,TCIRG1,TLR1,TLR2,TLR4,TNF,TNFRSF1A,TNFRSF1B	65
Gastrointestinal Disease,Inflammatory Disease,Inflammatory Response,Organismal Injury and Abnormalities	Enteritis	5.67e-21	Decreased	-2.403	ADGRE1,ALOX12,ALOX5,ANXA1,B2M,BLM,C3,CASP1,CCL2,CCL3L3,CCR1,CCR2,CCR5,CD274,CD44,CD47,CD69,CD80,CD86,CDC42EP3,CEACAM1,CEBPE,CFB,CFH,CIITA,COL1A1,COL1A2,CRLF2,CSF1R,CSF2,CXCL10,CXCL3,DDX58,EBI3,EFS,ENPP3,F10,FAS,FOXF2,FPR2,GBP2,Gm21596/Hmgb1,GPR132,GPX1,HLA-DQA1,IL10RA,IL18,IL1B,IL1RN,IL2RG,IL33,IL6R,INPP5D,IRAK3,ITGB3,ITGB7,JAK3,LCN2,LGALS3,LTB,LTF,MAPKAPK2,MERTK,MMP9,NAAA,NCF1,NCF4,NFE2L2,NFKBID…	111
Cancer,Dermatological Diseases and Conditions,Hematological Disease,Immunological Disease,Organismal Injury and Abnormalities	Non-Hodgkin cutaneous lymphoma	6.23e-21			ANXA1,AURKA,BCL6,CD180,CD48,CXCL10,DHFR,FAS,GBP2,GSR,HLA-DQA1,IDO1,IFI30,IFI35,IFI44,IL13RA1,IL15,IL16,IL2RG,IRF7,ISG15,ISG20,MALT1,MKI67,OAS1,OAS2,OASL,ODC1,POLE2,POLE3,POR,PRKCB,PTPRC,PTPRE,RRM1,RRM2,RSAD2,SELL,SELPLG,SPN,STAT1,TLR2,TLR4,TLR7,TLR9,TNF,TNFRSF8,TOP2A,TRAFD1,TUBA1A,TUBB1,TUBG1,TYMS	53
Cell Death and Survival	Apoptosis of macrophages	7.26e-21		1.214	ABCG1,ADAM8,BIRC5,BTG1,C1QA,C3AR1,CASP1,CASP4,CASP8,CCL5,CD14,CD5L,CSF1,CSF2,CYBB,DCN,EIF2AK2,FAS,GPR132,IL18,IL1B,IL6R,INPP5D,ISG15,LCN2,LGALS3,MEFV,MSR1,NAMPT,NFE2L2,NLRP1,PIK3AP1,PLA2G4A,PTPN6,SERPINA3,SFTPD,SOD2,STAT1,STAT3,TLR2,TLR4,TNF,TNFRSF1A,TNFRSF1B,TNFSF10,TREM1	46
Gastrointestinal Disease,Inflammatory Disease	Gastroenteritis	7.79e-21	Decreased	-2.594	ADGRE1,ALOX12,ALOX5,ANXA1,B2M,BLM,C3,CAMP,CASP1,CCL2,CCL3L3,CCR1,CCR2,CCR5,CD274,CD44,CD47,CD69,CD80,CD86,CDC42EP3,CEACAM1,CEBPE,CFB,CFH,CHRM3,CIITA,COL1A1,COL1A2,CRLF2,CSF1R,CSF2,CXCL10,CXCL3,DDX58,EBI3,EFS,ENPP3,F10,FAS,FOXF2,FPR2,GBP2,Gm21596/Hmgb1,GPR132,GPX1,HLA-DQA1,IL10RA,IL18,IL1B,IL1RN,IL2RG,IL33,IL6R,INPP5D,IRAK3,ITGB3,ITGB7,JAK3,LCN2,LGALS3,LTB,LTF,MAPKAPK2,MERTK,MMP9,NAAA,NCF1,NCF4,NF…	115
Cancer,Organismal Injury and Abnormalities	Genitourinary tumor	7.99e-21		0.656	A2M,ABCA1,ABCA13,ABCA6,ABCD1,ABCG4,ABHD8,ABR,ABRAXAS1,ABTB1,ACAT1,ACE,ACPP,ACTG2,ACTR3,ADAM12,ADAM23,ADAM8,ADAMDEC1,ADAMTS19,ADAMTS5,ADAP2,ADAR,ADD2,ADGRE5,ADRA1B,ADSSL1,AIF1,AKAP12,AKAP8L,AKNA,ALAS1,ALDOA,ALOX5,ALOX5AP,ALPK2,AMPH,AMT,ANLN,ANPEP,ANXA1,ANXA11,AOAH,APBB1IP,APCDD1,APOBEC3B,APOBR,APOD,AQP9,ARG2,ARHGAP11A,ARHGAP15,ARHGAP19,ARHGAP25,ARHGAP30,ARHGDIB,ARID3A,ARL4C,ASPM,ASPRV1,ASS1,ATAD2,…	995
Cell Signaling,Molecular Transport,Vitamin and Mineral Metabolism	Mobilization of Ca2+	1.29e-20	Increased	3.9	A2M,ADRA1B,ALOX12,ANXA1,APLN,ARRB2,B2M,BANK1,BTK,C3,C3AR1,C4A/C4B,C5AR1,CAMP,CCL2,CCL21,CCL4,CCL5,Ccl6,Ccl9,CCR1,CCR2,CCR5,CD180,CD244,CD300A,CD38,CD44,CD48,CD79B,CD84,CHRM3,CMKLR1,CNR2,CSF2,CXCL10,CXCL17,CXCL3,CXCR2,CXCR4,DEF6,FAS,FCER1G,FCGR1A,FCGR2A,FCGR2B,FCGR3A/FCGR3B,FPR1,FPR2,GNAI1,GPR132,GPR35,GRK3,HLA-A,HLA-G,IL16,IL33,INPP5D,ITGB2,KIT,LAIR1,LAT2,LCP2,LGALS1,LGALS3,LILRA5,LILRB3,LILRB4,L…	100
Cancer,Organismal Injury and Abnormalities,Reproductive System Disease	Breast or ovarian cancer	1.33e-20		0.037	ABCA1,ABCA13,ABCD1,ABR,ACE,ACPP,ACTA2,ADAM12,ADAM23,ADAMDEC1,ADAMTS5,ADAMTS8,ADD2,ADRA1B,AIF1,AKAP12,AKNA,ALDOA,ALOX5,AMPH,ANGPTL2,ANLN,ANPEP,ANXA1,ANXA11,APCDD1,APOBEC3B,APOBR,ARG2,ARHGAP19,ARHGAP45,ARHGAP9,ARHGDIB,ARL4C,ARRB2,ASPM,ATAD2,ATP5IF1,ATP6V1B2,ATP8B1,ATP8B4,AURKB,B2M,B4GALNT1,BANK1,BARD1,BCL6,BIRC5,BMP1,C1RL,C2,C3,C3AR1,C4A/C4B,CACNA2D3,CAPN6,CARD11,CASP8,Cbr2,CBX3,CCDC80,CCL2,CCL21,C…	612
Cellular Development,Connective Tissue Development and Function,Skeletal and Muscular System Development and Function,Tissue Development	Differentiation of osteoclasts	1.51e-20		0.711	ADAM8,ALOX5,ATP6V0D2,BCL6,BTK,C3,C3AR1,C5AR1,CCL2,CCL3L3,CCL5,Ccl9,CCN4,CCR1,CCR2,CD300LF,CD47,CEACAM1,CIITA,Clec2d (includes others),CNR2,CSF1,CSF1R,CSF2,FCER1G,FCGR2B,GLO1,GPC3,GPNMB,GSN,IGF1,IKZF4,IL18,IL33,INPP5D,IRAK3,LILRB3,LILRB4,LRRC17,Ly6a (includes others),LY6E,MAFB,MDK,MFAP2,NFKB2,NOTCH2,PILRB,PLCG2,PTPRE,S100A8,SBNO2,SH3BP2,SIRPA,SNX10,SOCS1,STAT1,STAT6,SYK,TLR2,TLR3,TLR4,TLR9,TMEM178…	70
Cell Death and Survival	Apoptosis of antigen presenting cells	1.53e-20		1.87	ABCG1,ADAM8,BCL6,BIRC5,BTG1,C1QA,C3AR1,CASP1,CASP4,CASP8,CCL21,CCL5,CD14,CD5L,CNR2,CSF1,CSF2,CYBB,DCN,EIF2AK2,FAS,GPR132,IL15,IL18,IL1B,IL6R,INPP5D,IRF5,ISG15,LCN2,LGALS3,MEFV,MSR1,NAMPT,NFE2L2,NLRP1,NLRP3,PIK3AP1,PLA2G4A,PTPN6,SERPINA3,SFTPD,SOD2,STAT1,STAT3,TLR2,TLR3,TLR4,TLR9,TNF,TNFRSF11A,TNFRSF1A,TNFRSF1B,TNFSF10,TREM1	55
Cancer,Organismal Injury and Abnormalities	Benign neoplasia	1.67e-20		-1.122	ACTA2,ADAM12,ADGRE5,ADRA1B,AKAP8L,ALDOA,ANGPTL2,ANXA1,ARG1,ARL4C,ASS1,ATP6V1B2,ATP8B1,AURKB,B2M,BCL3,BIRC5,BOK,BUB1B,C3,C4A/C4B,CAPN6,CARD11,CCDC80,CCN1,CCNB1,CCNB2,CCND1,CCND2,CCNE1,CCR5,CD274,CD44,CD48,CDC42EP3,CDC7,CDK1,CDK4,CDKN2C,CEACAM1,CEMIP,CFH,CNNM4,COL11A1,COL14A1,COL16A1,COL18A1,COL1A1,COL1A2,COL2A1,COL5A2,CRLF2,CRYAB,CSF1,CSF1R,CSF2,CSF2RB,CTSB,CTSC,DCN,DGAT2,DHFR,DHRS11,DNMT1,DPT,DUS…	218
Cellular Development,Connective Tissue Development and Function,Tissue Development	Differentiation of bone cells	1.75e-20		0.293	ADAM8,ADAR,ALOX5,ATP6V0D2,BCL6,BMPER,BTK,C3,C3AR1,C5AR1,CASP8,CCL2,CCL3L3,CCL5,Ccl9,CCN1,CCN3,CCN4,CCR1,CCR2,CD276,CD300LF,CD47,CDK1,CEACAM1,CIITA,Clec2d (includes others),CNR2,COL1A1,CREB3L1,CSF1,CSF1R,CSF2,CTHRC1,EIF2AK2,ELF4,FAS,FBN2,FCER1G,FCGR2B,FGF18,FHL2,FIGNL1,GLO1,GPC3,GPNMB,GREM1,GSN,IBSP,IFI16,IGF1,IKZF4,IL18,IL33,IL6R,INPP5D,IRAK3,LILRB3,LILRB4,LRRC17,LTF,Ly6a (includes others),LY6E,M…	117
Cell-To-Cell Signaling and Interaction,Cellular Movement,Hematological System Development and Function,Immune Cell Trafficking,Inflammatory Response	Recruitment of macrophages	1.87e-20	Increased	2.962	ANXA1,C3AR1,C5AR1,CCL2,CCL4,CCN1,CCR1,CCR2,CCR5,CD274,CD44,CD5L,CD74,CLEC4E,CLEC5A,CMKLR1,CNN2,CRYAB,CSF1,CSF1R,CXCL10,CXCR2,FGR,GPC3,HCAR2,HCK,IDO1,IL1B,IL1RN,INPP5D,ITGAM,ITGB2,LSP1,LTB4R,LYN,MDK,MMP9,NFE2L2,PGF,PIK3CG,PLGRKT,SLFN12L,THBS2,TLR2,TLR4,TNF,TWIST1	47
Post-Translational Modification	Phosphorylation of protein	3.04e-20	Increased	4.476	AIF1,APLN,APOC2,ARRB2,ATP13A2,AURKA,AURKB,BARD1,BIRC5,BTK,C3,CAMK1G,CAMKK1,CAMP,CCL2,CCL4,CCL5,CCN1,CCN2,CCNB1,CCND1,CCND2,CCNE1,CCR1,CD244,CD44,CD47,CD48,CD74,CD79B,CDK1,CDK4,CDKN2C,CHEK1,CLN3,CSF1,CSF1R,CSF2,CSK,CXCR4,DAXX,DCN,EDNRB,EIF2AK2,EPHB1,FAS,FBLN1,FCER1G,FCGR1A,FCGR2A,FCGR2B,FES,FGR,FLCN,FNIP2,FPR2,FYB1,GBP6,Gm21596/Hmgb1,GMFG,GPNMB,GRB10,GRK3,HCK,HLA-DRB5,HUNK,IGF1,IKBKE,IL1B,INPP5K,I…	169
Cell-To-Cell Signaling and Interaction,Hematological System Development and Function,Immune Cell Trafficking,Inflammatory Response	Adhesion of phagocytes	3.18e-20	Increased	3.842	ALOX12,ANXA1,BTK,C3,CCL2,CCL5,CCND1,CD44,CFH,CORO1A,CSF1,CSF2,CSF3R,CTSZ,CTTN,Cxcl15,CXCL3,CXCR2,CYBB,FERMT3,GLRX,HCK,IL15,IL1B,IL33,INPP5D,Irgm1,ITGAL,ITGAM,ITGB2,ITGB7,JAM3,KIT,LCP1,LILRB3,LIPG,LYN,MARCO,PAK1,PIK3CD,PIK3CG,PLAU,PLAUR,PLCB2,PREX1,PTPN6,RAC2,S100A8,S100A9,SELL,SELPLG,SPI1,THY1,TLR2,TLR4,TNF,VAV1	57
Cardiovascular System Development and Function,Organismal Development	Vasculogenesis	3.28e-20		1.988	ADAMTS8,AIF1,ALOX12,ANGPTL2,ANPEP,ANXA1,APLN,ARG1,ATP5IF1,BIRC5,BMPER,C1QA,C3,C3AR1,C5AR1,C6,CAMP,CAPN1,CASP1,CCL2,CCN1,CCN2,CCNE1,CCR2,CCR5,CD44,CD82,CEACAM1,CFB,CHD7,COL18A1,COL1A1,CRYAB,CSF1,CSF1R,CSF2,CSF2RB,CTSB,CXCL10,Cxcl15,CXCR2,CXCR4,CYBB,CYP4F2,DCN,DDAH1,DGKA,DYNC2H1,ECT2,EDNRB,EFEMP2,EGFL6,EHD3,EMP3,ENPP2,EPAS1,EPHX2,ERAP1,FAS,FBLN1,FBLN5,FERMT3,FES,FPR2,FZD4,G6PD,GADD45A,GJC1,GLRX,Gm2…	186
Cell-To-Cell Signaling and Interaction,Cellular Function and Maintenance,Hematological System Development and Function	Phagocytosis of granulocytes	3.39e-20	Increased	4.897	ANXA1,C3,CAMP,CD44,CD47,CFH,CLEC6A,CORO1A,CSF2,CSF2RB,CXCL10,FCGR2A,FCGR3A/FCGR3B,GLRX,Gm21596/Hmgb1,ITGAM,ITGB2,LCN2,NOD2,PADI4,PLAU,PLAUR,RELB,SELPLG,SFTPD,SYK,TLR3,TLR4,TNF,TREM1,VAV1,WAS	32
Connective Tissue Disorders,Immunological Disease,Inflammatory Disease,Organismal Injury and Abnormalities,Skeletal and Muscular Disorders	Systemic lupus erythematosus	3.73e-20	Decreased	-2.278	ANXA1,BANK1,C1QA,C1R,C1S,C2,C4A/C4B,CAMP,CASP8,CD44,CD80,CD86,CEACAM1,CFB,CHRM3,CSF2,DHFR,DKK3,DNMT1,FAS,FCGR2A,FCGR2B,FCGR3A/FCGR3B,GBP2,GZMA,IFIT1,IL16,IL18,IL1B,IL1R2,IRF5,ISG15,ITGAM,ITGB7,ITPA,LCN2,LTF,LY6E,LY9,LYN,MMP8,MMP9,NCF2,OAS1,OASL,PTPN6,PTPRC,PXK,RAB27A,RORC,SELL,SLC6A4,SOCS1,SOD2,STAT1,STAT3,TAP1,TBC1D10C,TBK1,TLR2,TLR4,TLR7,TLR8,TLR9,TNF,TNFRSF1A,TREX1,TRIM21,TRIM25,TYK2,TYMS,UBAS…	73
Cancer,Hematological Disease,Immunological Disease,Organismal Injury and Abnormalities	T-cell non-Hodgkin disease	4.62e-20		1.454	ADAR,ANXA1,AURKA,BCL6,BIRC5,BTG1,C1R,C3,CARD11,CCL2,CCN1,CCND1,CD47,CD69,CD86,CDH11,CDKN2C,COL1A1,COL1A2,CRYBG1,CXCL10,DCN,DHFR,DUSP2,DUSP5,DUSP8,EBI3,EFEMP2,EPAS1,FAS,GADD45A,GJA4,GSR,H2AFX,HCK,IDH2,IDO1,IFI30,IFI35,IFI44,IFIT2,IFIT3,IKZF1,IL13RA1,IL15,IL16,IL2RG,IL33,IL6R,IRF7,ISG15,ISG20,JAK3,MAFB,MAL,MKI67,MKNK2,MMP12,MMP9,MYLIP,NNMT,NR4A2,NUAK2,OAS1,OAS2,OASL,ODC1,OSMR,PCOLCE,PGF,PIK3R5,PIM1…	122
Cancer,Organismal Injury and Abnormalities,Reproductive System Disease	Mammary tumor	4.82e-20		-0.673	ABCA1,ABCA13,ABR,ACE,ACPP,ACTA2,ADAM12,ADAM23,ADAMTS5,ADAMTS8,ADRA1B,AKAP12,ALDOA,ALOX5,AMPH,ANGPTL2,ANLN,ANPEP,ANXA1,ANXA11,APOBEC3B,APOBR,ARHGAP19,ARHGAP45,ARHGAP9,ARHGDIB,ARRB2,ATAD2,ATP5IF1,ATP8B1,B4GALNT1,BANK1,BARD1,BCL6,BIRC5,BMP1,BTK,C1RL,C2,C3,C3AR1,CACNA2D3,CAMP,CARD11,CASP8,Cbr2,CBR3,CBX3,CCL2,CCL21,CCL4,CCL5,CCN1,CCN2,CCNA2,CCNB1,CCNB2,CCND1,CCND2,CCNE1,CCR2,CCR5,CD274,CD276,CD300C,CD…	503
Cell-To-Cell Signaling and Interaction,Cellular Movement,Hematological System Development and Function,Immune Cell Trafficking	Recruitment of mononuclear leukocytes	5.1e-20	Increased	4.722	ANXA1,BCL3,CAMP,CASP1,CCL2,CCL21,CCL4,CCL5,Ccl6,CCN1,CCR1,CCR2,CCR5,CD44,CD47,CLEC4E,CSF1,CSF2,CXCL10,CXCL3,Cxcl9,CXCR4,DDX58,FCGR2B,FGR,FPR2,Gm21596/Hmgb1,GPR132,HCK,HDC,IL15,IL16,IL18,IL1B,IL33,IL6R,NLRP3,NOD2,OSM,PIK3CG,PREX1,PYCARD,RIPK2,SELL,SELPLG,STAT3,STAT6,TLR2,TLR9,TNF,TNFRSF1B,TNFRSF8,VAV1	53
Cancer,Gastrointestinal Disease,Organismal Injury and Abnormalities	Gastrointestinal neoplasia	5.22e-20		-1.146	A2M,ABCA1,ABCA13,ABCA6,ABCA7,ABCD2,ABCG1,ABR,ABTB1,ABTB2,ACAP1,ACAT1,ACE,ACPP,ACTA2,ACTG2,ADAM12,ADAM23,ADAMTS19,ADAMTS5,ADAMTS8,ADAP1,ADAP2,ADAR,ADCY5,ADD2,ADIPOR1,ADRA1B,ADSSL1,AHI1,AKAP12,AKAP8L,AKNA,ALAS1,ALDOA,ALOX12,ALOX5,ALPK2,AMPH,AMT,ANGPTL2,ANKRD22,ANKRD33B,ANLN,ANPEP,ANXA1,ANXA11,AOAH,APBB1IP,APLP1,APOBR,AQP9,ARG1,ARHGAP11A,ARHGAP15,ARHGAP19,ARHGAP30,ARHGAP4,ARHGAP9,ARID3A,ARMH4,ARNT2,…	1262
Cancer,Hematological Disease,Organismal Injury and Abnormalities	Hematologic cancer of cells	5.48e-20		0.69	ADAR,ANPEP,ANXA1,AURKA,B2M,BCL6,BIRC5,BTG1,C1R,C3,CARD11,CCL2,CCN1,CCND1,CD14,CD47,CD69,CD86,CDH11,CDK4,CDKN2C,CIITA,COL1A1,COL1A2,CRYBG1,CSF3R,CXCL10,DCN,DDC,DHFR,DUSP2,DUSP5,DUSP8,EBI3,EFEMP2,ENPP2,EPAS1,FAS,FAT1,GADD45A,GBP2,GJA4,GSR,H2AFX,HCK,IDH2,IDO1,IFI30,IFI35,IFI44,IFIT2,IFIT3,IKZF1,IL13RA1,IL15,IL16,IL2RG,IL33,IL6R,IRF7,ISG15,ISG20,ITGAM,JAK3,KIT,MAFB,MAL,MKI67,MKNK2,MMP12,MMP9,MYLIP,NN…	140
Cancer,Organismal Injury and Abnormalities	Urogenital cancer	6.41e-20		0.722	A2M,ABCA1,ABCA13,ABCA6,ABCD1,ABCG4,ABHD8,ABR,ABRAXAS1,ABTB1,ACAT1,ACE,ACPP,ACTG2,ACTR3,ADAM23,ADAM8,ADAMDEC1,ADAMTS19,ADAMTS5,ADAP2,ADAR,ADD2,ADRA1B,ADSSL1,AIF1,AKAP12,AKNA,ALAS1,ALOX5,ALOX5AP,ALPK2,AMPH,AMT,ANLN,ANPEP,ANXA1,ANXA11,AOAH,APBB1IP,APCDD1,APOBEC3B,APOBR,APOD,AQP9,ARG2,ARHGAP11A,ARHGAP15,ARHGAP19,ARHGAP25,ARHGAP30,ARHGDIB,ARID3A,ARL4C,ASPM,ASPRV1,ASS1,ATAD2,ATP13A2,ATP1A3,ATP6V1B2,ATP…	974
Antimicrobial Response,Inflammatory Response	Antibacterial response	6.85e-20			ADAMTS5,BCL3,CAMP,CARD9,CEBPE,CFP,CLEC4D,CLEC4E,FCER1G,FCGR1A,FGR,H2-T24,HCK,HIST1H2BC,HIST1H2BE,HIST1H2BF,HIST1H2BG,HIST1H2BI,HIST1H2BK,HLA-A,HLA-E,HLA-G,IRGM,Irgm1,ISG15,LTF,LYST,LYZ,MYO1F,NAIP,Naip1 (includes others),NCF1,NLRC4,Nlrp1a,NOD1,NOD2,NOTCH2,PGLYRP1,PLAC8,PRKCD,RNASE6,S100A8,S100A9,SFTPD,SLAMF8,SLC11A1,SLPI,SPN,SPON2,STAT1,SYK,TBK1,TLR2,TLR3,TLR4,TLR9,TNF,TNFRSF1A	58
Cellular Assembly and Organization,Cellular Function and Maintenance	Organization of cytoplasm	7.76e-20		1.732	A2M,ABCA1,ABCD1,ABR,ACAP1,ACE,ACTR3,ADAM12,ADAMTS8,ADAP1,ADRA1B,AHI1,AKAP12,ALDOA,ANPEP,ANXA1,APBB1IP,ARHGAP25,ARHGAP4,ARPC5,ARRB2,ASPM,ATP13A2,ATP8B1,AURKA,AURKB,B9D1,BCL6,BIRC5,BST1,Bst2,BTK,C1QA,C3,CALU,CAMK1D,CAMK1G,CAP1,CAP2,CAPG,CAPN6,CASP4,CCL2,CCL21,CCL3L3,CCL5,CCN1,CCN2,CCNB1,CCR2,CCR5,CD44,CD47,CD82,CDC20,CDK1,CDK2AP2,CENPE,CENPF,CEP72,CHEK1,CHN1,CKAP2,CKAP4,CKAP5,CLN3,CNN2,CNR2,CNTN4,C…	321
Cell-To-Cell Signaling and Interaction,Hematological System Development and Function	Interaction of mononuclear leukocytes	7.88e-20	Increased	5.137	ANXA1,APBB1IP,BTK,CCL2,CCL21,CCL4,CCL5,CCR1,CCR5,CD14,CD44,CD47,CD48,CD69,CD80,CD86,CLEC10A,CXCL10,Cxcl15,CXCR4,DCN,DIAPH1,DOCK8,FAS,FCGR3A/FCGR3B,FERMT3,FYB1,HLA-DMA,IL15,IL17RA,IL1B,IL6R,ITGAL,ITGAM,ITGB2,ITGB3,ITGB7,JAK3,JAM3,KCNK5,LCP1,LCP2,LFNG,LIPG,Ly6a (includes others),MAP4K1,MYO1G,OSM,PIK3CG,PLAU,PLAUR,PTK2B,PTPN6,RAC2,RASGRP1,RASSF5,RELB,RIPOR2,SCARB1,SELL,SELPLG,SEMA3E,SPN,THBS2,TLR2,T…	72
Cellular Movement,Hematological System Development and Function,Immune Cell Trafficking,Inflammatory Response	Cell movement of dendritic cells	1.04e-19	Increased	5.149	C3,C5AR1,CCL2,CCL21,CCL3L3,CCL4,CCL5,Ccl9,CCR1,CCR2,CCR5,CCRL2,CD302,CD38,CD44,CD74,CD80,CD86,CEACAM1,CMKLR1,CSF2,CTSZ,CXCL10,CXCL17,CXCR2,CXCR4,CYBB,DOCK8,Ear2 (includes others),FHL2,FPR1,FPR2,HCLS1,IL10RA,IL16,IL18,IL1B,IL21R,IRAK4,KIT,LGALS1,LTB4R,MARCO,NINJ1,NLRP12,NLRP3,PIK3CD,PIK3CG,PLAU,PLCG2,PTK2B,PTPN6,S1PR4,SFTPD,SIRPA,TLR4,TNF,TRPM2,WAS	59
Hematological Disease,Immunological Disease	T-cell lymphoproliferative disorder	1.45e-19		0.267	ADAR,ANPEP,ANXA1,AURKA,B2M,BCL6,BIRC5,BTG1,C1R,C3,CARD11,CCL2,CCN1,CCND1,CD14,CD47,CD69,CD86,CDH11,CDK4,CDKN2C,CIITA,COL1A1,COL1A2,CRYBG1,CSF3R,CXCL10,DCN,DDC,DHFR,DUSP2,DUSP5,DUSP8,EBI3,EFEMP2,EPAS1,FAS,FAT1,GADD45A,GBP2,GJA4,GSR,H2AFX,HCK,IDH2,IDO1,IFI30,IFI35,IFI44,IFIT2,IFIT3,IKZF1,IL13RA1,IL15,IL16,IL2RG,IL33,IL6R,IRF7,ISG15,ISG20,ITGAM,JAK3,KIT,MAFB,MAL,MKI67,MKNK2,MMP12,MMP9,MYLIP,NNMT,NR4…	139
Cancer,Gastrointestinal Disease,Organismal Injury and Abnormalities	Digestive system cancer	1.51e-19		-1.452	A2M,ABCA1,ABCA13,ABCA6,ABCA7,ABCD2,ABCG1,ABCG4,ABHD8,ABR,ABRAXAS1,ABTB1,ABTB2,ACAP1,ACAT1,ACE,ACPP,ACTA2,ACTG2,ACTR3,ADAM12,ADAM23,ADAMDEC1,ADAMTS19,ADAMTS5,ADAMTS8,ADAP1,ADAP2,ADAR,ADCY5,ADD2,ADH1C,ADIPOR1,ADRA1B,ADSSL1,AHI1,AKAP12,AKAP8L,AKNA,ALAS1,ALDOA,ALOX12,ALOX5,ALPK2,AMPH,AMT,ANGPTL2,ANKRD22,ANKRD33B,ANLN,ANPEP,ANXA1,ANXA11,AOAH,APBB1IP,APLP1,APOBR,AQP9,ARG1,ARHGAP11A,ARHGAP15,ARHGAP19,AR…	1379
Cancer,Gastrointestinal Disease,Organismal Injury and Abnormalities	Gastrointestinal tract cancer	1.69e-19		-1.368	A2M,ABCA1,ABCA13,ABCA6,ABCA7,ABCD2,ABCG1,ABR,ABTB1,ABTB2,ACAP1,ACAT1,ACE,ACPP,ACTA2,ACTG2,ADAM12,ADAM23,ADAMTS19,ADAMTS5,ADAMTS8,ADAP1,ADAP2,ADAR,ADCY5,ADD2,ADIPOR1,ADRA1B,ADSSL1,AHI1,AKAP12,AKAP8L,AKNA,ALAS1,ALDOA,ALOX12,ALOX5,ALPK2,AMPH,AMT,ANGPTL2,ANKRD22,ANKRD33B,ANLN,ANPEP,ANXA1,ANXA11,AOAH,APBB1IP,APLP1,APOBR,AQP9,ARG1,ARHGAP11A,ARHGAP15,ARHGAP19,ARHGAP30,ARHGAP4,ARHGAP9,ARID3A,ARMH4,ARNT2,…	1233
Cell Morphology,Hematological System Development and Function	Morphology of myeloid cells	1.8e-19			ABCD1,ABCD2,ADAR,B4GALNT1,BCL3,BTK,C3,CASP1,CCL2,CCND1,CCND2,CCR1,CCR2,CCR5,CDK4,CEBPE,CHI3L1,CMKLR1,CSF1,CSF2,CSF3R,CTSD,DDX58,FCGR2B,FGR,GBA,HCK,HDC,Hmgb3,IKZF1,IL18,IL4R,ITGAM,ITGB2,LGALS3,LIPE,Ly6a (includes others),MAN2B1,MXD1,NFE2,NFKB2,NOD2,NR1H3,PIK3CG,PLA2G15,PON1,Pot1b,PSAP,PTGDS,RASGRP1,S1PR4,SFTPD,SPI1,SPIC,Srgn,STAT1,STAT6,TLR4,TNF,TNFRSF11A,TRPM2,TYK2,WAS	63
Immunological Disease	Abnormal quantity of cytokine	1.98e-19			ARRB2,B2M,BCL6,C3,C3AR1,CARD9,CCL3L3,CCR5,CD14,CD47,CD86,CTSC,CXCR2,ENPP2,FCGR2B,IDO1,IFIH1,IL10RA,IL18,INPP5D,IRAK2,IRAK4,LILRB4,LYN,MAGED1,MAPKAPK2,MMP9,NLRP12,NOD2,OLFM4,PILRB,PLA2G4A,PLAU,PLAUR,RELB,RORC,SFTPD,SOCS1,SPON2,TBK1,TGIF1,TLR2,TLR3,TNF,TNFRSF1A,TRPM2	46
Cellular Compromise,Hypersensitivity Response,Inflammatory Response	Degranulation of mast cells	2.35e-19	Increased	2.537	ANXA1,BTK,C3,C3AR1,C4A/C4B,CAMP,CAPN1,CCL2,CCL3L3,CCR2,CD226,CD300A,CD300LD,CD84,CORO1A,DOCK5,FCER1G,FCGR1A,FCGR2A,FCGR2B,FES,FGR,HAVCR2,HCK,IL1B,IL33,IL4R,INPP5D,KIT,LAT2,LCP2,LGALS9B,LILRB4,LYN,Milr1,NTS,PAK1,PIK3CD,PIK3CG,PLA2G4A,PLCG2,PTGDS,PTPRC,RAC2,RASGRP1,RASGRP4,SH3BP2,SIRPA,SLC9A3R1,STXBP2,SYK,TLR2,UBASH3B,VAV1	54
Cellular Development,Connective Tissue Development and Function,Tissue Development	Differentiation of connective tissue cells	2.89e-19		0.195	A2M,ADAM8,ADAR,ALOX5,ATP6V0D2,BBS7,BCL6,BMPER,BTK,C1QTNF3,C3,C3AR1,C5AR1,CASP8,CCL2,CCL3L3,CCL5,Ccl9,CCN1,CCN2,CCN3,CCN4,CCND1,CCR1,CCR2,CD276,CD300LF,CD38,CD44,CD47,CDK1,CEACAM1,CIITA,Clec2d (includes others),CMKLR1,CNR2,COL1A1,COL2A1,COPRS,CPXM1,CREB3L1,CSF1,CSF1R,CSF2,CTHRC1,CYTL1,DNMT1,EIF2AK2,ELF4,FAS,FBN2,FCER1G,FCGR2B,FGF18,FHL2,FIGNL1,GLO1,GPC3,GPC4,GPNMB,GPX1,GREM1,GRN,GSN,HAS2,IBSP,IFI1…	165
Cellular Movement,Hematological System Development and Function,Immune Cell Trafficking,Inflammatory Response	Chemotaxis of antigen presenting cells	3e-19	Increased	2.837	ANGPTL2,C3AR1,C5AR1,CAMP,CCL2,CCL21,CCL3L3,CCL4,CCL5,CCND1,CCR1,CCR2,CCR5,CCRL2,CD38,CD74,CMKLR1,CSF1,CSF1R,CSF2,CXCL10,CXCL17,CXCR2,CXCR4,CYBB,CYTL1,Ear2 (includes others),EDNRB,FPR1,FPR2,GLRB,HCAR2,HCK,IL16,IL1B,IL4R,ITGB3,LGALS3,LITAF,MARCO,NINJ1,PIK3CD,PIK3CG,PLAU,PLCG2,PTK2B,PTN,PTPRJ,SELL,SFTPD,SLAMF8,STAP1,THBS2,TLR2,TLR4,TNF,TRPM2,TRPV2	58
Lymphoid Tissue Structure and Development,Organ Morphology,Tissue Morphology	Quantity of lymphoid organ	3e-19	Increased	3.007	AKAP12,ARHGDIB,B2M,BLM,CASP8,CCNB2,CD244,CD44,CD5L,CD80,CD83,CD86,CDKN2C,CIITA,CLEC4A,CORO1A,CRLF2,CSF2,CTSD,CXCR4,DCLRE1C,DIAPH1,DOCK8,DUSP5,ETS2,FADS2,FAS,FCER1G,FCGR2B,FYB1,GADD45A,GBA,HELLS,HLA-DQB1,IGF1,IKZF1,IL2RG,INPP5D,ITGB2,JAK3,KIT,LAIR1,LAMA3,LCN2,LCP2,LTB,LY9,LYN,MYBL1,MYH11,NFKB2,NOD2,NOG,NPY1R,OSM,PIK3CD,PIK3CG,PIM1,PSMB10,PTPRC,RASGRP1,RASSF5,RELB,RORC,SASH3,Slfn1,SNAI2,SOCS1,SPI1,…	87
Cellular Development	Maturation of blood cells	3.11e-19	Increased	3.682	ABCG1,BIRC5,BTK,CAMP,CARD11,CCDC88B,CCL21,CCL5,CCND1,CCND2,CCR2,CD44,CD47,CD69,CD80,CD83,CD86,CDK1,CEBPE,CLEC11A,CSF1,CSF2,CSK,CXCR4,ELF4,FAS,FCGR2B,G6PD,Gm21596/Hmgb1,GPR132,HAVCR2,HSPA1A/HSPA1B,IFIH1,IL15,IL17D,IL18,IL1B,IL21R,IL33,IL36G,INPP5D,IRAK4,ITGAM,ITGB2,LCP1,LYN,NCK1,NFE2,NFKB2,NPY1R,PARP14,PGF,PIK3CD,PLCG2,PML,POU2F2,PRNP,PTPN6,PTPRC,RASGRP1,RELB,SELL,Slfn1,Slfn2,STAT1,STAT3,STAT6,TLR…	81
Cancer,Hematological Disease,Immunological Disease,Organismal Injury and Abnormalities	Multiple myeloma	3.21e-19			ACE,ADRA1B,ATP6V1E1,AURKA,B2M,BIRC5,CCL2,CCL4,CCL5,CCND1,CD180,CD274,CD38,CD44,CD48,CDK4,CDKN2C,CIITA,CLEC4A,CRYAB,CSF2,CSF2RA,CSF2RB,CSF3R,CTSK,CXCR4,DHFR,EPSTI1,F10,FAS,FDPS,GSR,HLA-A,HLA-DQA1,IDH2,IFIT2,IFIT3,IGF1,IL15,IL1B,IL1RN,IL3RA,IL6R,ITGB3,KCNN3,KIF2C,KIT,LCP2,LY6E,MAGED1,MKI67,MMP9,NDC80,NTRK2,OSMR,PDCD1LG2,POLA1,POR,PRIM1,PRIM2,PSMB10,PSMB8,PSMB9,PTPRC,PTPRE,RRM1,RRM2,SMO,SOD2,SPI1,TN…	77
Hematological System Development and Function,Immune Cell Trafficking,Inflammatory Response,Tissue Development	Accumulation of phagocytes	4.32e-19	Increased	2.911	ANXA1,C3,C5AR1,C6,CCL2,CCL21,CCL5,CCR1,CCR2,CD300LB,CD44,CMKLR1,COL18A1,CSF1,CSF2,CTSC,CXCL10,CXCL3,DOCK8,ETS2,FAS,FCGR2A,FCGR3A/FCGR3B,Gm21596/Hmgb1,GRN,HAVCR2,IL17RA,IL18,IL1B,IL1RN,IL33,INPP5D,IRF5,ITGAM,ITGB2,KIT,LCN2,MAPK13,MMP9,NLRC4,NLRP12,PLAU,PTGDS,S100A8,S100A9,SELPLG,SLPI,STAT1,STAT3,TLR4,TLR7,TNF,TNFAIP8L2,TNFRSF1B,TNFSF10,TYROBP	56
Cell-mediated Immune Response,Cellular Movement,Hematological System Development and Function,Immune Cell Trafficking	Cell movement of T lymphocytes	5.4e-19	Increased	4.774	ARRB2,C3,C6,CAMP,CCL2,CCL21,CCL3L3,CCL4,CCL5,CCR1,CCR2,CCR5,CD274,CD44,CD47,CD69,CD74,CD80,CD86,Chil3/Chil4,COL1A1,CTSS,CXCL10,Cxcl9,CXCR2,CXCR4,DIAPH1,DOCK8,EFS,ELF4,ENPP2,FAS,FYB1,HLA-A,IL15,IL16,IL17RA,IL18BP,IL1B,INPP5D,IRF5,ITGB2,ITGB3,ITGB7,JAK3,LCP1,LCP2,LGALS1,LTB,Ly6a (includes others),MAP4K1,MYH6,NLRP3,NR1H3,PDCD1LG2,PIK3CD,PIK3CG,PLCB2,PTK2B,RAC2,RIPOR2,RORC,SELL,SELPLG,SERPINE2,SOCS1,…	76
Cell-To-Cell Signaling and Interaction,Hematological System Development and Function	Interaction of antigen presenting cells	5.66e-19	Increased	3.451	A2M,ALOX12,CAMP,CCND1,CCR5,CD14,CD44,CD48,CD69,CD80,CD83,CD86,CLEC10A,CSF1,CSF2,CTSZ,CXCL3,CXCR4,DCN,FCGR1A,FPR1,FYB1,Irgm1,ITGAL,ITGAM,ITGB2,LILRB3,LYN,MARCO,MRC1,MSR1,PIK3CG,PLAU,PTPN6,PTPRC,RELB,SCARB1,SEMA3E,SFTPD,SPI1,THY1,TNF,TRPV2	43
Lymphoid Tissue Structure and Development,Tissue Morphology	Quantity of lymph follicle	6.92e-19		0.66	ADGRG3,APBB1IP,ARHGDIB,ARID3A,BANK1,BCL2A1,BCL3,BTK,C3,C4A/C4B,C5AR1,CASP8,CD180,CD274,CD74,CD80,CD84,CNR2,CXCR4,DKK3,DOCK2,DOCK8,FCGR2B,GAPT,IL2RG,LAIR1,LYN,MAD2L1,MALT1,MYBL1,NFKB2,NOTCH2,NPY1R,PIK3AP1,PIK3CD,PLCG2,PRKCD,PTPRJ,RELB,SASH3,SH2D3C,SH3BP2,SIGLEC1,SPI1,SPIB,SPIC,SPPL2A,STAT1,STAT3,TCIRG1,TNFRSF11A,TNFRSF13B,TYROBP,VAV1,WAS	55
Cellular Development,Hematological System Development and Function,Lymphoid Tissue Structure and Development	Maturation of leukocytes	7.08e-19	Increased	3.894	ABCG1,BIRC5,BTK,CAMP,CARD11,CCDC88B,CCL21,CCL5,CCR2,CD44,CD47,CD69,CD80,CD83,CD86,CEBPE,CSF1,CSF2,CSK,CXCR4,FAS,FCGR2B,Gm21596/Hmgb1,GPR132,HAVCR2,HSPA1A/HSPA1B,IFIH1,IL15,IL17D,IL18,IL1B,IL21R,IL33,IL36G,INPP5D,IRAK4,ITGAM,ITGB2,LCP1,LYN,NCK1,NFKB2,NPY1R,PARP14,PIK3CD,PLCG2,PML,POU2F2,PRNP,PTPN6,PTPRC,RASGRP1,RELB,SELL,Slfn1,Slfn2,STAT1,STAT3,STAT6,TLR2,TLR3,TLR4,TLR7,TLR8,TLR9,TNF,TNFRSF11A,TNF…	73
Cell Death and Survival	Cell death of granulocytes	7.85e-19		1.708	ADAM8,ANPEP,ANXA1,BCL2A1,C3AR1,CAMP,CASP1,CCL2,CD44,CD69,CSF2,CXCR4,CYBB,FAS,FCGR1A,GSN,HCAR2,IGF1,IL15,IL1B,IL1RN,INPP5D,IRAK3,ITGAM,ITGB2,LCN2,LGALS1,LTF,LYN,MLKL,MMP8,NAMPT,PIK3CD,PIM1,PRKCD,SIGLEC9,SIRPA,SLPI,TNF,TNFRSF8,TNFSF10,TREM1	42
Cell-To-Cell Signaling and Interaction,Hematological System Development and Function	Binding of mononuclear leukocytes	8.08e-19	Increased	4.729	ANXA1,APBB1IP,BTK,CCL2,CCL21,CCL4,CCL5,CCR1,CCR5,CD44,CD47,CD48,CD69,CD86,CLEC10A,CXCL10,Cxcl15,CXCR4,DCN,DIAPH1,DOCK8,FAS,FCGR3A/FCGR3B,FERMT3,FYB1,HLA-DMA,IL15,IL1B,IL6R,ITGAL,ITGAM,ITGB2,ITGB3,ITGB7,JAK3,JAM3,KCNK5,LCP1,LCP2,LFNG,LIPG,Ly6a (includes others),MAP4K1,MYO1G,OSM,PIK3CG,PLAU,PLAUR,PTK2B,PTPN6,RAC2,RASGRP1,RASSF5,RELB,RIPOR2,SCARB1,SELL,SELPLG,SEMA3E,SPN,THBS2,TLR4,TNC,TNF,ULBP1,VAV1…	67
Cellular Development,Hematopoiesis,Tissue Development	Differentiation of bone marrow cells	8.33e-19	Increased	3.785	ADAR,BCHE,BIRC5,BTK,C3,C3AR1,C5AR1,CCN4,CD38,CD44,CLEC11A,CNR2,CSF1,CSF2,CSF2RB,CSF3R,EIF2AK2,FAS,FCER1G,HIST1H4A,HIST1H4B,HIST1H4C,HIST1H4F,HIST1H4H,HIST1H4I,HIST1H4J,HIST1H4K,HIST1H4L,HIST2H4A,HIST2H4B,HMGB2,Ifi27l2a/Ifi27l2b,IKZF1,IL13RA1,IL15,IL33,IL6R,JAK3,JAM3,KIT,LAIR1,LFNG,LILRB3,LRRC17,LYN,MAFB,MERTK,MMP9,MYH11,MYL9,NFE2,OSM,PML,PSTPIP2,PTPN6,RAB7B,RPS6KA1,S100A9,SOST,SPI1,TEK,THBS2,TLR9…	66
Cell-To-Cell Signaling and Interaction,Hematological System Development and Function,Immune Cell Trafficking,Inflammatory Response	Activation of granulocytes	9.17e-19	Increased	4.482	ANXA1,C3,C5AR1,CCL2,CCL4,CCL5,CD14,CD300A,CD300LF,CFH,CSF2,CXCL3,CXCR2,FCGR2A,FCGR2B,FCGR3A/FCGR3B,FPR1,FPR2,GRN,IL15,IL16,IL18,IL18RAP,IL1B,IL1RN,IL33,ITGAM,ITGB2,KIT,LCN2,LGALS3BP,LTB4R,LTF,PREX1,PRKCD,RAB27A,SELL,SIGLEC9,SLC11A1,SLPI,TLR2,TLR9,TNF,TNFAIP8L2,TREML2,VAV1	46
Cellular Development,Cellular Growth and Proliferation,Connective Tissue Development and Function,Skeletal and Muscular System Development and Function,Tissue Development	Formation of osteoclasts	1.01e-18		0.393	ADAM12,ALOX5,BCL6,CCL2,CCL3L3,CD38,CD44,CD47,Chil3/Chil4,CIITA,Clec2d (includes others),CSF1,CSF1R,CSF2,CXCL3,CYP1A1,DHCR24,EIF2AK2,F13A1,FGF18,FHL2,GPR65,IGFBP2,IL18,IL1B,IL33,INPP5D,LGMN,NFKB2,NLRP12,PIK3CG,PLA2G4A,PSTPIP2,PTH1R,PTK2B,PTPN6,S100A8,SIRPA,SNX10,STAT1,STMN1,TEK,TMEM178A,TNF,TNFRSF11A,TNFRSF1A,TNFRSF1B,TNFSF10,Tnfsf9,TREML1	50
Cellular Development,Cellular Growth and Proliferation,Hematological System Development and Function,Hematopoiesis,Lymphoid Tissue Structure and Development,Tissue Development	Differentiation of phagocytes	1.18e-18	Increased	3.352	ALOX5,B4GALNT1,BATF2,BCL3,BCL6,BTK,C1QC,CAMP,CASP8,CCL2,CCR2,CD300A,CD47,CD74,CEBPE,CLEC11A,CNR2,CSF1,CSF1R,CSF2,CSF2RA,CSF2RB,CSF3R,CXCL10,CYBB,DUSP5,ETS2,FCGR1A,FES,GREM1,HCLS1,HLA-DRB5,IFI16,IKZF1,IL13RA1,IL15,IL1RN,IL33,IL3RA,INPP5D,IRF7,ITGAM,ITGB3,JAK3,KIT,LAIR1,LILRB3,LTB,LTF,LYN,MDK,MFAP2,NFKB2,NLRC4,NOTCH2,PDE1B,PDE2A,PIK3CD,PLA2G4A,PTPN6,RACGAP1,RELB,SIGLEC9,SLA,SOCS1,SPI1,SPIB,STAT1,ST…	84
Cardiovascular Disease	Vascular lesion	1.36e-18		1.08	ABCA1,ACAT1,ACAT2,ACTA2,ALOX5,ALOX5AP,ARG2,C1QA,CCL2,CCL3L3,CCR1,CCR2,CCR5,CD44,CD47,CD59,COL11A1,COL18A1,COL1A1,COL5A2,CSF2,CTSC,CTSK,CTSS,CXCL10,DHFR,DUSP10,EFEMP2,EPHX2,F7,FAS,GPX1,HAS2,IGF1,IL18,IL1B,IL33,ITGB3,LIPE,LIPG,LPL,LTB4R,MAPKAPK2,MFAP5,MMP12,MMP13,MMP8,MMP9,MSR1,MYH11,NCF1,NFE2L2,NR1H3,PGF,PIK3CG,PIM1,PLA2G15,PLAU,PLIN2,PON1,PRKCB,PTPRC,SCARB1,SELL,SPI1,SPN,STAT3,STAT6,TGFB3,TLR2,TL…	77
Cell Death and Survival	Apoptosis of granulocytes	1.44e-18		0.648	ADAM8,ANPEP,ANXA1,BCL2A1,C3AR1,CAMP,CASP1,CCL2,CD44,CD69,CSF2,CXCR4,CYBB,FAS,FCGR1A,GSN,HCAR2,IGF1,IL15,IL1B,IL1RN,INPP5D,IRAK3,ITGAM,ITGB2,LCN2,LGALS1,LTF,LYN,MMP8,NAMPT,PIK3CD,PIM1,PRKCD,SIGLEC9,SLPI,TNF,TNFRSF8,TNFSF10,TREM1	40
Cell-To-Cell Signaling and Interaction,Cellular Function and Maintenance,Hematological System Development and Function,Inflammatory Response	Phagocytosis of neutrophils	1.55e-18	Increased	4.697	C3,CAMP,CD44,CD47,CFH,CLEC6A,CORO1A,CSF2,CSF2RB,CXCL10,FCGR2A,FCGR3A/FCGR3B,GLRX,Gm21596/Hmgb1,ITGAM,ITGB2,LCN2,NOD2,PADI4,PLAU,PLAUR,RELB,SELPLG,SFTPD,SYK,TLR3,TLR4,TNF,VAV1,WAS	30
Organismal Development,Organismal Injury and Abnormalities	Abnormal morphology of abdomen	1.66e-18			ABCA1,ABCD1,ABCD2,Acp5,ACPP,ADAR,ADD2,ADGRG3,AKAP12,ALOX5,AOAH,ARG1,ARHGDIB,B2M,B9D1,BANK1,BCL3,BCL6,BMP1,BMPER,Bst2,BTK,C3,C3AR1,C4A/C4B,CASP8,CCBE1,CCN3,CCND1,CCR1,CCR2,CCR5,CD38,CD44,CD47,CD80,CD86,CDK4,CDKN2C,CEACAM1,CHRM3,CHST8,CLDN15,CLN3,COL1A1,CSF1,CSF1R,CSF2,CTHRC1,CTSD,CXCR2,CYBB,CYP1A1,CYP2E1,DCLRE1C,DCN,DDX58,DHX58,DIAPH1,DNMT1,DOCK2,DOK2,EDNRB,EI24,FADS2,FAS,FCER1G,FCGR2B,FES,FPR2,GB…	183
Cancer,Organismal Injury and Abnormalities,Reproductive System Disease	Breast cancer	1.66e-18		-0.285	ABCA1,ABCA13,ABR,ACE,ACPP,ACTA2,ADAM12,ADAM23,ADAMTS5,ADAMTS8,ADRA1B,AKAP12,ALDOA,ALOX5,AMPH,ANGPTL2,ANLN,ANPEP,ANXA1,ANXA11,APOBEC3B,APOBR,ARHGAP19,ARHGAP45,ARHGAP9,ARHGDIB,ARRB2,ATAD2,ATP5IF1,ATP8B1,B4GALNT1,BANK1,BARD1,BCL6,BIRC5,BMP1,C1RL,C2,C3,C3AR1,CACNA2D3,CARD11,CASP8,Cbr2,CBX3,CCL2,CCL21,CCL4,CCN1,CCN2,CCNB1,CCND1,CCND2,CCNE1,CCR2,CCR5,CD274,CD276,CD300C,CD44,CD48,CD68,CD69,CD80,CDC20,CD…	478
Cell-To-Cell Signaling and Interaction,Hematological System Development and Function,Immune Cell Trafficking,Inflammatory Response	Binding of neutrophils	1.97e-18	Increased	3.058	ANXA1,C3,CD44,CFH,CNR2,CORO1A,CSF2,CSF3R,CTTN,CXCL10,CXCL3,CXCR2,CYBB,FCGR2A,FCGR3A/FCGR3B,FERMT3,FGR,GLRX,HCK,IL1B,INPP5D,ITGAL,ITGAM,ITGB2,JAM3,LCP1,LILRB3,LSP1,LYN,PIK3CD,PIK3CG,PLAU,PLAUR,PLCB2,PREX1,PTPN6,S100A8,S100A9,SELL,SELPLG,SFTPD,TLR2,TLR4,TNF,VAV1	45
Cellular Movement	Extravasation	1.97e-18	Increased	4.482	ACE,ADAM8,ALOX5AP,BMPER,BST1,BTK,CASP8,CCL2,CCL3L3,CCL4,CCL5,CCR1,CCR2,CCR5,CD177,CD44,Chil3/Chil4,CSF1,CSF1R,CTTN,CXCR4,ENPP2,HDC,IL1B,ITGAL,ITGAM,ITGB2,ITGB3,JAML,LCN2,LILRB4,LSP1,PGF,PIK3CD,PIK3CG,PTAFR,S100A9,SELL,SYK,THY1,TLR2,TNF,TREM1,TREM3	44
Infectious Diseases	Replication of virus	2.27e-18	Decreased	-3.992	ADAR,ADRA1B,AGTRAP,AMPH,ANPEP,APBB1IP,APOBEC3B,ARHGDIB,ATP6V0B,ATP6V1B2,B2M,BCL3,Bst2,Casp12,CCL2,CCL3L3,CCL4,CCL5,CCNA2,CCR1,CCR5,CD38,CD48,CDK4,CEACAM1,CH25H,CIITA,COLEC10,CXCL10,CXCL3,CXCR4,CYP1A1,DAXX,DDX58,EBI3,EIF2AK2,EPAS1,F13A1,FCGR1A,FDPS,FERMT3,HAVCR2,HCK,IFIH1,IFIT1,IFITM2,IFITM3,Igtp,IKBKE,IL10RA,IL15,IL16,IL17RA,IL18,IL1B,IRF7,IRF9,ISG15,ISG20,KIF11,LY6E,MAN2B1,MED30,MITD1,MMP9,MSR1,…	135
Cellular Movement	Transmigration of cells	2.31e-18	Increased	4.56	ACTA2,ARHGAP25,BST1,CCL2,CCL3L3,CCL4,CCL5,CCND1,CCR1,CCR2,CCR5,CD274,CD44,CD47,CD74,CD86,CNN2,COL1A1,CSF1,CSF2,CTSS,CXCL10,CXCL3,CXCR2,CXCR4,DCN,DOCK8,ENPP2,FERMT3,FPR1,IGF1,IL1B,ITGAL,ITGAM,ITGB2,ITGB3,JAM3,LGALS1,LSP1,MMP9,MYH10,NINJ1,PAK1,PDCD1LG2,PGF,PREX1,PTK2B,PTPN6,RAC2,SELL,SIRPA,SLPI,STAT2,TGM2,THY1,TNC,TNF,TNFRSF1A,VAV1,XDH	60
Immunological Disease	Graft-vs-host disease	2.33e-18		1.893	BTK,C3,C3AR1,C4A/C4B,C5AR1,CCL21,CD47,CSF2RA,CSF2RB,CSF3R,DHFR,FAS,FCGR1A,FCGR2A,FCGR2B,FCGR3A/FCGR3B,IL17RA,IL18,IL1RN,IL2RG,IL3RA,INPP5D,LILRB4,MERTK,POLA1,PRIM1,PRIM2,RRM1,RRM2,TLR7,TLR9,TNF,TNFRSF8,TOP2A,TYK2,TYMS	36
Cell-To-Cell Signaling and Interaction	Binding of lymphatic system cells	2.36e-18	Increased	4.009	ADGRG3,ANXA1,APBB1IP,BTK,CCL2,CCL21,CCL4,CCL5,CCR1,CD44,CD47,CD48,CD69,CD86,CLEC10A,CSF2RB,CXCL10,CXCR4,DCN,DIAPH1,DOCK8,FAS,FCGR3A/FCGR3B,FERMT3,FYB1,HLA-DMA,IL1B,IL6R,ITGAL,ITGB2,ITGB3,ITGB7,JAK3,JAM3,KCNK5,LCP2,LFNG,Ly6a (includes others),LYN,MAP4K1,MYO1G,OSM,PLAU,PTK2B,PTPN6,RAC2,RASGRP1,RASSF5,RELB,RIPOR2,SCARB1,SELL,SELPLG,SEMA3E,SPN,SYK,THBS2,TLR4,TNC,TNF,ULBP1,WAS	62
Cancer,Gastrointestinal Disease,Organismal Injury and Abnormalities	Large intestine neoplasm	2.67e-18		-0.896	A2M,ABCA1,ABCA13,ABCA6,ABCA7,ABCD2,ABCG1,ABR,ABTB1,ABTB2,ACAP1,ACAT1,ACE,ACPP,ACTA2,ACTG2,ADAM12,ADAM23,ADAMTS19,ADAMTS5,ADAMTS8,ADAP1,ADAP2,ADAR,ADCY5,ADD2,ADIPOR1,ADRA1B,ADSSL1,AHI1,AKAP12,AKAP8L,AKNA,ALAS1,ALDOA,ALOX12,ALOX5,ALPK2,AMT,ANGPTL2,ANKRD22,ANKRD33B,ANLN,ANPEP,ANXA1,ANXA11,AOAH,APBB1IP,APLP1,APOBR,AQP9,ARG1,ARHGAP11A,ARHGAP15,ARHGAP19,ARHGAP30,ARHGAP4,ARHGAP9,ARMH4,ARNT2,ARPC1B,ASPM,…	1183
Gastrointestinal Disease,Immunological Disease,Ophthalmic Disease,Organismal Injury and Abnormalities	SjÃ¶gren syndrome	2.85e-18			B2M,C3,CCL21,CCL3L3,CCL4,CCL5,Ccl9,CCR5,CD68,CD69,CHRM3,COL16A1,CSF1,CSF2,CXCL10,CXCL3,CXCR4,F7,FAS,GBP2,HP,IFIH1,IFIT3,IFITM2,IFITM3,IL18,IL4R,IL6R,MKI67,MMP9,OSM,PML,PRKCD,PSMB8,RORC,STAT1,SYK,TAP2,TLR1,TLR2,TLR4,TLR8,TLR9,TNFSF10,TRIM21	45
Cancer,Gastrointestinal Disease,Organismal Injury and Abnormalities	Intestinal tumor	2.98e-18		-1.026	A2M,ABCA1,ABCA13,ABCA6,ABCA7,ABCD2,ABCG1,ABR,ABTB1,ABTB2,ACAP1,ACAT1,ACE,ACPP,ACTA2,ACTG2,ADAM12,ADAM23,ADAMTS19,ADAMTS5,ADAMTS8,ADAP1,ADAP2,ADAR,ADCY5,ADD2,ADIPOR1,ADRA1B,ADSSL1,AHI1,AKAP12,AKAP8L,AKNA,ALAS1,ALDOA,ALOX12,ALOX5,ALPK2,AMT,ANGPTL2,ANKRD22,ANKRD33B,ANLN,ANPEP,ANXA1,ANXA11,AOAH,APBB1IP,APLP1,APOBR,AQP9,ARG1,ARHGAP11A,ARHGAP15,ARHGAP19,ARHGAP30,ARHGAP4,ARHGAP9,ARMH4,ARNT2,ARPC1B,ASPM,…	1186
Cellular Movement,Hematological System Development and Function,Immune Cell Trafficking	Transmigration of leukocytes	3.26e-18	Increased	4.239	ARHGAP25,BST1,CCL2,CCL3L3,CCL4,CCL5,CCND1,CCR1,CCR2,CCR5,CD274,CD44,CD47,CD86,CNN2,COL1A1,CSF1,CSF2,CTSS,CXCL10,CXCL3,CXCR2,CXCR4,DCN,DOCK8,ENPP2,FERMT3,FPR1,IL1B,ITGAL,ITGAM,ITGB2,ITGB3,JAM3,LGALS1,MMP9,NINJ1,PDCD1LG2,PREX1,PTK2B,PTPN6,RAC2,SELL,SIRPA,SLPI,STAT2,TGM2,THY1,TNF,TNFRSF1A,VAV1	51
Cellular Development,Cellular Growth and Proliferation	Cell proliferation of tumor cell lines	3.78e-18		-1.884	A2M,ABTB1,ACAT1,ACPP,ADAM12,ADAMTS5,ADIPOR1,ADRA1B,AKAP12,ALDOA,ANXA1,ARG1,ARHGAP11A,ARID3A,ATAD2,AURKA,AURKB,BARD1,BATF2,BCL3,BCL6,BIRC5,BTK,BUB1,CAMP,CAPN6,CASP1,CASP8,CCL2,CCN1,CCN2,CCN3,CCN4,CCNA2,CCNB1,CCNB2,CCND1,CCND2,CCNE1,CD248,CD274,CD276,CD38,CD44,CD59,CD74,CD80,CDC16,CDCA2,CDCA5,CDCA8,CDH11,CDK1,CDK4,CDKN2C,CDKN3,CEACAM1,CEBPE,CENPA,CENPE,CHCHD6,CHEK1,CHRM3,CIP2A,CIRBP,CISD1,CKS1B,CLE…	323
Cancer,Organismal Injury and Abnormalities	Thoracic neoplasm	3.91e-18		-0.047	ABCD1,ACTA2,ADAM12,ADAM8,ADCY5,ADH1C,ADIPOR1,ADRA1B,AKAP12,ALDOA,ALOX12,ALPK2,ANPEP,ANXA1,APBB1IP,APOBEC3B,APOBR,ARHGAP30,ARRB2,ATAD2,ATP1A3,ATP5IF1,AURKA,AURKB,B2M,BARD1,BCHE,BCL6,BIRC5,BUB1,BUB1B,C5AR1,CAMP,CASP8,CCDC9B,CCL2,CCL21,CCL5,CCN1,CCNA2,CCNB1,CCNB2,CCND1,CCNE1,CD180,CD244,CD274,CD44,CD48,CD86,CDA,CDC20,CDC42EP3,CDC6,CDCA2,CDCA5,CDCA8,CDK1,CDK4,CDKN2C,CEACAM1,CENPF,CFH,CHRM3,CHSY3,CIIT…	343
Cancer,Organismal Injury and Abnormalities	Breast or pancreatic cancer	4.26e-18		0.148	ABCA1,ABCA13,ABCA7,ABCD1,ABHD8,ABR,ABTB1,ABTB2,ACAP1,ACE,ACPP,ACTA2,ACTR3,ADAM12,ADAM23,ADAMDEC1,ADAMTS19,ADAMTS5,ADAMTS8,ADAP1,ADAR,ADD2,ADRA1B,AIF1,AKAP12,AKAP8L,AKNA,ALDOA,ALOX5,ALPK2,AMPH,ANGPTL2,ANLN,ANPEP,ANXA1,ANXA11,APCDD1,APOBEC3B,APOBR,ARG2,ARHGAP19,ARHGAP30,ARHGAP4,ARHGAP45,ARHGAP9,ARHGDIB,ARL4C,ARPC1B,ARRB2,ASPM,ATAD2,ATP5IF1,ATP6V1B2,ATP8B1,ATP8B4,ATXN7L1,AURKB,B2M,B4GALNT1,BANK1,BAR…	766
Cell-To-Cell Signaling and Interaction,Hematological System Development and Function,Immune Cell Trafficking,Inflammatory Response	Activation of neutrophils	4.67e-18	Increased	3.805	ANXA1,C3,C5AR1,CCL2,CCL4,CCL5,CD14,CFH,CSF2,CXCL3,CXCR2,FCGR3A/FCGR3B,FPR1,FPR2,GRN,IL15,IL18,IL18RAP,IL1B,IL1RN,ITGAM,ITGB2,LCN2,LGALS3BP,LTB4R,LTF,PREX1,PRKCD,RAB27A,SELL,SIGLEC9,SLC11A1,SLPI,TLR2,TLR9,TNF,TNFAIP8L2,TREML2,VAV1	39
Hematological System Development and Function,Lymphoid Tissue Structure and Development,Tissue Morphology	Quantity of CD4+ T-lymphocytes	4.8e-18	Increased	2.808	ANPEP,BTK,C3AR1,CARD11,CASP8,CCL5,CCR1,CCR2,CD274,CD47,CD48,CD69,CD74,CD83,CD84,CIITA,CORO1A,CXCL10,DCLRE1C,DIAPH1,DOCK8,GPR132,HLA-A,HLA-DMA,HLA-DQA1,HLA-DQB1,IL13RA1,IL17RA,IL21R,IL2RG,ITGAL,ITGAM,ITGB2,ITGB7,JAK3,LAIR1,LCP2,NFKB2,NOD2,NOTCH2,NPY1R,PDCD1LG2,PGLYRP1,PIK3CD,PIK3CG,PTPN6,PTPRC,RASGRP1,RORC,SELPLG,SEMA4D,SHCBP1,SLA,SPI1,STK17B,TNF,Trim30a/Trim30d,VAV1	58
Protein Synthesis	Quantity of protein in blood	5.05e-18		0.195	ABCA1,ABCA7,ADIPOR1,ADRA1B,ALOX5,ARHGDIB,ARRB2,C3,C3AR1,C5AR1,CARD11,Casp12,CASP4,CCDC80,CCR1,CCR2,CD14,Cd33,CD38,CD44,CDK4,CEACAM1,CERS6,CHRM3,CHST8,CLEC10A,Clec2d (includes others),CLEC4A,CLEC4D,CLEC4E,COL18A1,CSF2,CTSC,CTSS,CXCR2,CYP1A1,DGAT1,DHX58,DKK3,ENPP2,FES,GATM,GLP1R,Gsta4,HBA1/HBA2,HDC,HELZ2,Hmgb3,IFIT2,IGF1,Igtp,IL10RA,IL13RA1,IL18,IL1B,IL1RN,IL4R,IL6R,INPP5D,INPP5K,IRAK2,IRAK4,IRF5,I…	129
Inflammatory Disease,Respiratory Disease	Asthma	5.89e-18		1.63	ACTA2,ADRA1B,ALOX5,ANXA1,ARG1,ARG2,ARRB2,C1R,C1S,C3,C3AR1,C4A/C4B,CCL2,CCL5,CD44,CD68,CHI3L1,CHRM3,CIITA,CRLF2,CSF2,CXCL10,FCGR1A,FCGR2A,FCGR2B,FCGR3A/FCGR3B,FDPS,FPR2,FSTL1,Gzmb,HAVCR2,HLA-DQA1,HLA-G,IL16,IL17RA,IL18,IL1B,IL1RN,IL33,IL3RA,IL4R,IL6R,IRAK3,ITGAM,KCNMA1,KIT,LCN2,LY6E,MMP12,MMP9,MYH11,NOD1,NTRK2,ORMDL3,PDE5A,PLA2G7,POSTN,PTPRC,RASGRP4,SCN1B,SELL,SERPING1,SPINK5,SPON2,STAT6,TLR2,TLR4…	73
Cell-To-Cell Signaling and Interaction,Hematological System Development and Function	Interaction of lymphocytes	6.38e-18	Increased	4.44	ANXA1,APBB1IP,BTK,CCL2,CCL21,CCL4,CCL5,CCR1,CCR5,CD44,CD47,CD48,CD69,CD80,CD86,CLEC10A,CXCL10,CXCR4,DCN,DIAPH1,DOCK8,FAS,FCGR3A/FCGR3B,FERMT3,FYB1,HLA-DMA,IL17RA,IL1B,IL6R,ITGAL,ITGB2,ITGB7,JAK3,JAM3,KCNK5,LCP2,LFNG,Ly6a (includes others),MAP4K1,MYO1G,OSM,PLAU,PTK2B,PTPN6,RAC2,RASGRP1,RASSF5,RELB,RIPOR2,SCARB1,SELL,SELPLG,SEMA3E,SPN,THBS2,TLR2,TLR4,TNC,TNF,TNFRSF8,ULBP1,WAS	62
Cancer,Gastrointestinal Disease,Organismal Injury and Abnormalities	Gastrointestinal carcinoma	6.65e-18		-0.308	A2M,ABCA1,ABCA13,ABCA6,ABCA7,ABCD2,ABCG1,ABR,ABTB1,ABTB2,ACAP1,ACAT1,ACE,ACPP,ACTA2,ACTG2,ADAM12,ADAM23,ADAMTS19,ADAMTS5,ADAMTS8,ADAP1,ADAP2,ADAR,ADCY5,ADD2,ADIPOR1,ADRA1B,ADSSL1,AHI1,AKAP12,AKAP8L,AKNA,ALAS1,ALDOA,ALOX12,ALOX5,ALPK2,AMPH,AMT,ANGPTL2,ANKRD22,ANKRD33B,ANLN,ANPEP,ANXA1,ANXA11,AOAH,APBB1IP,APLP1,APOBR,AQP9,ARG1,ARHGAP11A,ARHGAP15,ARHGAP19,ARHGAP30,ARHGAP4,ARHGAP9,ARID3A,ARMH4,ARNT2,…	1177
Organismal Injury and Abnormalities	Fibrosis	7.03e-18		-1.587	ACE,ALOX5,ARG1,ARG2,ARRB2,BCL6,BMP1,BUB1B,C3,C3AR1,C5AR1,CASP1,CCL2,CCL5,CCN2,CCND1,CCR1,CCR2,CCR5,CD44,CD74,CDH11,CDK4,CNR2,COL18A1,COL1A1,COL1A2,CRLF2,CSF1,CSF1R,CSF2,CSRP3,CTSB,CTSK,CTSS,CXCL17,CYBB,DCN,DHFR,EBI3,EDNRB,ENPP2,FAS,FCGR2B,FSTL1,GPX1,GREM1,GSN,HAS2,HBB,HCK,HMGCS1,HP,IDH2,IGF1,IKBKE,IL16,IL17RA,IL1B,IL1R2,IL1RN,IL21R,IL2RG,IL33,IL6R,IRAK2,IRAK4,IRF5,ITGB6,KCNN4,KIT,KLF15,LCN2,LGALS…	140
Hematological System Development and Function,Immune Cell Trafficking,Inflammatory Response,Tissue Development	Accumulation of mononuclear leukocytes	7.04e-18		0.624	ARRB2,B2M,BCL3,C4A/C4B,CARD9,CASP8,CCL2,CCL21,CCL3L3,CCL5,CCR1,CCR2,CCR5,CD274,CD80,CD86,CLEC4A,CMKLR1,CSF1,CSF2,CXCL10,CXCL3,CXCR2,CXCR4,DEF6,ENPP2,ETS2,FAS,IL10RA,IL15,IL17RA,IL18,IL21R,IL2RG,IL33,ITGAL,ITGAM,ITGB2,LCN2,LYN,NOTCH2,PTGDS,RASGRP1,RORC,SELL,SH3BP2,SPPL2A,STAT3,TLR9,TNF,TNFAIP8L2,TNFRSF8,TNFSF10,Tnfsf9,VSIR	55
Inflammatory Disease,Neurological Disease,Organismal Injury and Abnormalities	Myelitis	7.09e-18		1.437	ARG1,B2M,BCL6,C3,C3AR1,C6,CASP1,CASP4,CCL5,CCR1,CCR2,CD274,CD276,CD300LF,CD44,CD47,CD74,CD80,CD86,CIITA,CLEC4D,CLEC4E,CORO1A,CSF2,CXCL10,DHFR,DUSP10,EBI3,FAS,FCER1G,FCGR2A,HAVCR2,HDC,HLA-A,HLA-DMA,HLA-DQA1,HLA-DQB1,HLA-E,IDO1,IFI30,IGF1,IKZF4,IL18,IL18BP,IL1B,IL1RN,IL21R,IL2RG,Irgm1,ITGAL,KIT,LCP2,LGALS1,LYN,MALT1,MAP4K1,MDK,MERTK,MMP9,NCF1,NINJ1,NLRP3,NOTCH2,NR4A2,PDCD1LG2,PLA2G4A,PTPRC,PYCARD,R…	92
Organismal Injury and Abnormalities,Tissue Morphology	Morphology of lesion	7.5e-18			ACAT1,ACAT2,ADAM12,ANXA1,APOD,ARG2,C1QA,C3,CAPN1,CASP1,CBR3,CCND1,CCND2,CCNE1,CCR2,CD38,CD44,CNR2,COL18A1,COL2A1,CRYAB,CSF1,CSF2,CTSB,CTSS,CTSZ,CXCL3,CXCR2,DAXX,EPHX2,ETS2,ETV4,FAS,FCER1G,GPX1,GPX3,GRN,GSN,HLA-A,Hspa1b,IDO1,IGF1,IGFBP2,IL18,IL18BP,IL1B,IL1RN,IL33,ITGAM,ITGB3,LAT2,LCN2,LGALS3,LIPE,LPL,LSP1,MAOA,MAPK13,MAPKAPK2,MDK,MMP12,MMP9,MSR1,NAMPT,NDRG4,NEIL3,NFE2L2,NTRK2,OSM,OSMR,PIK3CG,PIM1…	102
Connective Tissue Development and Function,Tissue Development	Growth of connective tissue	9.23e-18		-0.669	ABCD2,ADAR,ADIPOR1,AIF1,AKAP12,ALOX5,ANPEP,APLN,ARID3A,BLM,BTG1,BTK,BUB1,CCDC80,CCL2,CCN1,CCN2,CCN3,CCN4,CCNA2,CCNB1,CCND1,CCND2,CCNE1,CD244,CD274,CD300A,CD44,CD48,CD74,CD83,CDC6,CDK4,CDKN2C,CEACAM1,CIITA,CIRBP,Clec2d (includes others),CLEC4A,CNR2,COL14A1,COL1A1,CSF1,CSF1R,CSF2,CSK,CTHRC1,CTSB,CTSD,CXCL3,DCN,DKK3,EDNRB,EIF2AK2,EPCAM,ESPL1,FANCD2,FAS,FBLN1,FBRS,FGF18,FIGNL1,FTH1,GADD45A,GPI,GRB10,…	155
Cell-To-Cell Signaling and Interaction	Binding of lymphoid cells	1.06e-17	Increased	4.078	ANXA1,APBB1IP,BTK,CCL2,CCL21,CCL4,CCL5,CCR1,CD44,CD47,CD48,CD69,CD86,CLEC10A,CXCL10,CXCR4,DCN,DIAPH1,DOCK8,FAS,FCGR3A/FCGR3B,FERMT3,FYB1,HLA-DMA,IL1B,IL6R,ITGAL,ITGB2,ITGB7,JAK3,JAM3,KCNK5,LCP2,LFNG,Ly6a (includes others),MAP4K1,MYO1G,OSM,PLAU,PTK2B,PTPN6,RAC2,RASGRP1,RASSF5,RELB,RIPOR2,SCARB1,SELL,SELPLG,SEMA3E,SPN,SYK,THBS2,TLR4,TNC,TNF,ULBP1,WAS	58
Cancer,Gastrointestinal Disease,Organismal Injury and Abnormalities	Malignant neoplasm of large intestine	1.11e-17		-0.905	A2M,ABCA1,ABCA13,ABCA6,ABCA7,ABCD2,ABCG1,ABR,ABTB1,ABTB2,ACAP1,ACAT1,ACE,ACPP,ACTA2,ACTG2,ADAM12,ADAM23,ADAMTS19,ADAMTS5,ADAMTS8,ADAP1,ADAP2,ADAR,ADCY5,ADD2,ADIPOR1,ADRA1B,ADSSL1,AHI1,AKAP12,AKAP8L,AKNA,ALAS1,ALDOA,ALOX12,ALOX5,ALPK2,AMT,ANGPTL2,ANKRD22,ANKRD33B,ANLN,ANPEP,ANXA1,ANXA11,AOAH,APBB1IP,APLP1,APOBR,AQP9,ARG1,ARHGAP11A,ARHGAP15,ARHGAP19,ARHGAP30,ARHGAP4,ARHGAP9,ARMH4,ARNT2,ARPC1B,ASPM,…	1175
Cancer,Organismal Injury and Abnormalities,Tumor Morphology	Progression of tumor	1.13e-17		-0.191	ADAM12,ANPEP,ANXA1,BIRC5,BTK,CCL5,CCND1,CCNE1,CD274,CD38,CD44,CD80,CDK4,CKS1B,CLDN1,COL11A1,COL1A1,COL1A2,CRYAB,CSF1,CSF1R,CSF2,CSF2RA,CSF2RB,CSF3R,CTSK,CXCR4,DHFR,DNMT1,FAS,FCER1G,FCGR2A,FCGR3A/FCGR3B,FGR,GSR,IGFBP2,IGFBP6,IL18,IL2RG,IL3RA,KIT,LGALS1,LOXL2,LYN,MERTK,MMP9,MYCN,NTRK2,PAK1,PARP3,PGF,PIK3CD,PIK3CG,PLAU,PLAUR,POLA1,POLE2,POLE3,POR,PTK6,PXN,ROS1,RRM1,RRM2,SEMA3E,SSTR4,STAT1,STAT3,TEK,…	80
Cancer,Organismal Injury and Abnormalities,Reproductive System Disease	Tumorigenesis of genital organ	1.29e-17		0.352	A2M,ABCA1,ABCA13,ABCA6,ABCD1,ABCG4,ABHD8,ABR,ABRAXAS1,ABTB1,ACE,ACPP,ACTG2,ACTR3,ADAM12,ADAM23,ADAMDEC1,ADAMTS19,ADAMTS5,ADAP2,ADAR,ADD2,ADGRE5,ADRA1B,ADSSL1,AIF1,AKAP12,AKAP8L,AKNA,ALAS1,ALDOA,ALOX5,ALOX5AP,ALPK2,AMPH,AMT,ANLN,ANPEP,ANXA1,ANXA11,AOAH,APBB1IP,APCDD1,APOBEC3B,APOBR,APOD,AQP9,ARG2,ARHGAP11A,ARHGAP15,ARHGAP19,ARHGAP25,ARHGAP30,ARHGDIB,ARID3A,ARL4C,ASPM,ASPRV1,ASS1,ATAD2,ATP13A2,ATP1…	919
Hematological System Development and Function,Hematopoiesis,Tissue Development	Development of bone marrow	1.33e-17	Increased	3.257	ABCA1,ADAR,BCHE,BIRC5,CCR1,CD44,CD47,CLEC11A,Clec2d (includes others),CNR2,CSF1,CSF2,CSF2RB,CSF3R,CXCL3,EIF2AK2,FAS,FHL2,Gsta4,HIST1H4A,HIST1H4B,HIST1H4C,HIST1H4F,HIST1H4H,HIST1H4I,HIST1H4J,HIST1H4K,HIST1H4L,HIST2H4A,HIST2H4B,HMGB2,Ifi27l2a/Ifi27l2b,IGF1,IKZF1,IL15,IL1RN,IL33,IL6R,ITGAL,KIT,LAIR1,LFNG,LGMN,LRRC17,LTB,MERTK,MMP9,MYL9,NFE2,NLRP12,OSM,PLCG2,PML,PSTPIP2,PTPN6,PTPRC,RAB7B,RELB,RPS6KA1…	69
Immunological Disease,Inflammatory Disease,Inflammatory Response,Neurological Disease,Organismal Injury and Abnormalities	Experimental autoimmune encephalomyelitis	1.39e-17		1.437	ARG1,B2M,BCL6,C3,C3AR1,C6,CASP1,CASP4,CCL5,CCR1,CCR2,CD274,CD276,CD300LF,CD44,CD47,CD74,CD80,CD86,CIITA,CLEC4D,CLEC4E,CORO1A,CSF2,CXCL10,DUSP10,EBI3,FAS,FCER1G,FCGR2A,HAVCR2,HDC,HLA-A,HLA-DMA,HLA-DQA1,HLA-DQB1,HLA-E,IDO1,IFI30,IGF1,IKZF4,IL18,IL18BP,IL1B,IL1RN,IL21R,IL2RG,Irgm1,ITGAL,KIT,LCP2,LGALS1,LYN,MALT1,MAP4K1,MDK,MERTK,MMP9,NCF1,NINJ1,NLRP3,NOTCH2,NR4A2,PDCD1LG2,PLA2G4A,PTPRC,PYCARD,RORC,S…	91
Cancer,Organismal Injury and Abnormalities,Reproductive System Disease	Genital tumor	1.44e-17		0.352	A2M,ABCA1,ABCA13,ABCA6,ABCD1,ABCG4,ABHD8,ABR,ABRAXAS1,ABTB1,ACE,ACPP,ACTG2,ACTR3,ADAM12,ADAM23,ADAMDEC1,ADAMTS19,ADAMTS5,ADAP2,ADAR,ADD2,ADGRE5,ADRA1B,ADSSL1,AIF1,AKAP12,AKAP8L,AKNA,ALAS1,ALDOA,ALOX5,ALOX5AP,ALPK2,AMPH,AMT,ANLN,ANPEP,ANXA1,ANXA11,AOAH,APBB1IP,APCDD1,APOBEC3B,APOBR,APOD,AQP9,ARG2,ARHGAP11A,ARHGAP15,ARHGAP19,ARHGAP25,ARHGAP30,ARHGDIB,ARID3A,ARL4C,ASPM,ASPRV1,ASS1,ATAD2,ATP13A2,ATP1…	919
Cell-To-Cell Signaling and Interaction,Hematological System Development and Function,Immune Cell Trafficking,Inflammatory Response	Activation of macrophages	1.44e-17	Increased	4.056	ACE,C3,C6,CAMP,CASP1,CCL2,CCL21,CCL4,CCL5,CCR2,CD14,CD44,CD47,CD84,CEBPE,CHI3L1,Chil3/Chil4,CLEC4E,CNR2,CSF1,CSF1R,CSF2,CXCL10,CYBB,FCER1G,FCGR2B,Gm21596/Hmgb1,HAVCR2,HCK,HLA-A,IGF1,IL15,IL18,IL1B,IL1RN,IL33,IL4R,ITGB6,LCN2,LGALS3,LGALS9B,LTF,MMP9,MSR1,NR1H3,PRNP,PSEN2,PTPN6,RIPK2,S100A9,SBNO2,SERPING1,SIRPA,SLC11A1,SLC6A4,SNCA,SOCS1,SPON2,STAT1,STAT3,STAT6,SYK,TGM2,TIMD4,TLR2,TLR3,TLR4,TLR9,TNF,…	74
Immunological Disease	Primary immunodeficiency disorder	1.52e-17			ADAR,ADRA1B,BTK,C3,C4A/C4B,CASP8,CD180,CIITA,CORO1A,CSF3R,CXCR4,CYBB,DCLRE1C,DOCK8,FAS,FCGR1A,FCGR2A,FCGR2B,FCGR3A/FCGR3B,FERMT3,HLA-DQA1,IFIT1,IFITM2,IGF1,IL21R,IL2RG,IL4R,ITGB2,JAK3,KCNN3,LY6E,NCF1,NCF2,NCF4,NTRK2,OAS1,PIK3CD,PRKCD,PTPRC,RASGRP1,RORC,SLC6A4,STAT2,STAT3,TAP1,TAP2,TAPBP,TLR1,TLR2,TLR3,TLR4,TLR8,TYK2,WAS	54
Cancer,Hematological Disease,Organismal Injury and Abnormalities	Myeloproliferative disorder	1.67e-17		-0.926	ADAMDEC1,AHI1,ANXA1,BARD1,BMP1,C3,C4A/C4B,CASP1,CCL5,CCR5,CD44,CDA,CDK1,CHEK1,CKAP2L,CSF1R,CSF2,CSF2RA,CSF2RB,CSF3R,CSK,DDX58,DGKB,DHFR,DNMT1,DOK2,ETNK1,F10,FANCD2,FAS,FCER1G,FCGR1A,FCGR2A,FCGR2B,FCGR3A/FCGR3B,FGR,GREM1,GSN,H2AFX,HBA1/HBA2,HCK,HDC,IDH2,IFI30,IL15,IL18,IL1B,IL1RAP,IL2RG,IL3RA,INPP5D,IRAK2,IRF5,JAK3,KCNMA1,KIT,LCN2,LYN,MMP12,MMP9,MSR1,MYH10,NFE2,NOG,NOTCH2,PLK1,POLA1,POLE2,POLE3,PO…	90
Cellular Development,Cellular Growth and Proliferation,Embryonic Development,Hematological System Development and Function,Hematopoiesis,Lymphoid Tissue Structure and Development,Organ Development,Organismal Development,Tissue Development	Development of bone marrow cells	1.78e-17	Increased	2.812	ADAR,BCHE,BIRC5,CCR1,CD44,CD47,CLEC11A,Clec2d (includes others),CNR2,CSF1,CSF2,CSF2RB,CSF3R,EIF2AK2,FHL2,HIST1H4A,HIST1H4B,HIST1H4C,HIST1H4F,HIST1H4H,HIST1H4I,HIST1H4J,HIST1H4K,HIST1H4L,HIST2H4A,HIST2H4B,HMGB2,Ifi27l2a/Ifi27l2b,IGF1,IKZF1,IL15,IL1RN,IL6R,ITGAL,KIT,LAIR1,LFNG,LGMN,LTB,MERTK,MMP9,MYL9,NFE2,NLRP12,OSM,PML,PSTPIP2,PTPN6,RAB7B,RPS6KA1,S100A9,SPI1,TEK,THBS2,TNF,TNFRSF11A,TNFRSF1A,Tnfsf…	59
Cancer,Organismal Injury and Abnormalities	Neoplasia of cells	1.8e-17		0.739	ABCA1,ABCA13,ABCA6,ABCA7,ABCG1,ABTB2,ACE,ACTA2,ADAM12,ADAMTS19,ADAR,ADCY5,ADIPOR1,AHI1,AKAP12,AKAP8L,AKNA,ALOX5,ALPK2,AMPH,ANGPTL2,ANKRD33B,ANLN,ANPEP,ANXA1,AOAH,APOBEC3B,APOBR,ARHGAP15,ARID3A,ATP1A3,ATP6V1E1,ATP8B4,AURKA,B2M,B4GALNT1,BARD1,BCL3,BCL6,BEND3,BIN2,BIRC5,BTG1,BTK,C16orf54,C1orf162,C1QTNF2,C1R,C1RL,C3,C6,CALHM6,CAP2,CARD11,CARD9,CASP1,CASP8,CCDC88B,CCL2,Ccl9,CCN1,CCN2,CCN4,CCND1,CCNE1…	611
Cellular Development,Cellular Growth and Proliferation,Hematological System Development and Function,Hematopoiesis,Lymphoid Tissue Structure and Development,Tissue Development	Differentiation of myeloid leukocytes	2.01e-17	Increased	2.902	ALOX5,B4GALNT1,BTK,C1QC,CAMP,CASP8,CCL2,CCR2,CD300A,CD47,CD74,CEACAM1,CEBPE,CFP,CLEC11A,CNR2,CSF1,CSF1R,CSF2,CSF2RA,CSF2RB,CSF3R,CXCL10,CXCR2,CYBB,DUSP5,ETS2,EVI2B,FES,GREM1,HCLS1,HLA-DRB5,IFI16,IGF1,IKZF1,IL13RA1,IL15,IL17RA,IL33,IL3RA,INPP5D,IRF7,ITGAM,ITGB3,JAK3,KIT,LAIR1,LTF,LYN,MAFB,MDK,MFAP2,MYBL1,NLRC4,NOTCH2,PDE1B,PDE2A,PIK3CD,PLA2G4A,PML,PSEN2,PTPN6,RAC2,RACGAP1,RBP1,SIGLEC9,SOCS1,SPI1,S…	81
Cellular Movement	Infiltration by mononuclear leukocytes	2.12e-17	Increased	2.855	ARRB2,C3,C6,CCL2,CCL21,CCL3L3,CCL4,CCR1,CCR2,CCR5,CD274,CD44,CD80,CD86,CIITA,CSF2,CXCL10,EFS,FAS,HCK,HLA-A,IL15,IL16,IL17RA,IL18,IL18BP,IL1B,IL33,IRF5,JAK3,LGALS1,LTB,Ly6a (includes others),MALT1,MAT1A,MMP12,MMP9,MYH6,NFKB2,NLRP3,NOG,NR1H3,OLFM4,OSM,PIK3CD,PIK3CG,PRKCD,RORC,SELPLG,SERPINE2,SOCS1,STAT1,STAT3,TCIRG1,TLR3,TNF,TNFAIP8L2,TNFRSF1A,TNFRSF8,TNFSF10,TNIP1,USP25	62
Cancer,Organismal Injury and Abnormalities	Thoracic cancer	2.14e-17		0.033	ABCD1,ACTA2,ADAM12,ADAM8,ADCY5,ADH1C,ADIPOR1,ADRA1B,AKAP12,ALDOA,ALOX12,ALPK2,ANPEP,ANXA1,APBB1IP,APOBEC3B,APOBR,ARHGAP30,ARRB2,ATAD2,ATP1A3,ATP5IF1,AURKA,AURKB,B2M,BARD1,BCHE,BCL6,BIRC5,BUB1B,C5AR1,CAMP,CASP8,CCDC9B,CCL2,CCL21,CCL5,CCN1,CCNA2,CCNB1,CCNB2,CCND1,CCNE1,CD180,CD244,CD274,CD44,CD48,CD86,CDA,CDC20,CDC42EP3,CDC6,CDCA2,CDCA5,CDCA8,CDK1,CDK4,CDKN2C,CEACAM1,CENPF,CFH,CHRM3,CHSY3,CIITA,CIP…	330
Cancer,Organismal Injury and Abnormalities	Tumorigenesis of epithelial neoplasm	2.16e-17		-0.891	A2M,ABCA1,ABCA13,ABCA6,ABCD1,ABCG4,ABR,ABRAXAS1,ABTB1,ACAT1,ACE,ACPP,ACTA2,ADAM23,ADAM8,ADAMDEC1,ADAMTS8,ADAP2,ADAR,ADCY5,ADD2,ADH1C,ADIPOR1,ADRA1B,ADSSL1,AHI1,AIF1,AKAP12,AKNA,ALAS1,ALDOA,ALOX12,ALOX5,ALPK2,AMPH,AMT,ANGPTL2,ANKRD22,ANLN,ANPEP,ANXA1,ANXA11,AOAH,APBB1IP,APCDD1,APLP1,APOBEC3B,APOBR,AQP9,ARG1,ARG2,ARHGAP11A,ARHGAP15,ARHGAP19,ARHGAP30,ARHGAP4,ARHGAP9,ARID3A,ARL4C,ASPM,ASS1,ATAD2,ATG3…	1059
Cell-To-Cell Signaling and Interaction	Binding of tumor cell lines	2.25e-17		1.366	ADAM12,AKAP12,ANXA1,CAMP,CASP8,CCL2,CCL21,CCL4,CCN1,CCN3,CCND1,CCR5,CD14,CD177,CD226,CD248,CD274,CD44,CD47,CD59,CD68,CD80,CD82,CFH,CLEC4A,CSF1,CSK,CTSB,CTSZ,CXCL10,CXCL3,CXCR2,CXCR4,CYBB,DCN,DKK3,DOCK8,EPCAM,EPHB1,F10,FAS,FBLN5,FCGR2A,FERMT3,FES,FXYD5,FYB1,GMFG,GPC3,HAS2,HCK,HLA-A,HMMR,IFITM3,IGF1,IL18,IL1B,IL1R2,IL6R,ITGAL,ITGAM,ITGB2,ITGB3,JAM3,KCNK5,LAMA3,LCP2,LGALS3,LGALS3BP,LPL,LTF,MAD2L1,OS…	105
Cancer,Organismal Injury and Abnormalities,Respiratory Disease	Lung tumor	2.27e-17		0.049	ABCD1,ACTA2,ADAM12,ADAM8,ADCY5,ADH1C,ADIPOR1,ADRA1B,AKAP12,ALDOA,ALOX12,ALPK2,ANPEP,ANXA1,APBB1IP,APOBEC3B,APOBR,ARHGAP30,ARRB2,ATAD2,ATP1A3,ATP5IF1,AURKA,AURKB,B2M,BARD1,BCHE,BIRC5,BUB1,BUB1B,C5AR1,CAMP,CASP8,CCDC9B,CCL2,CCL21,CCL5,CCN1,CCNA2,CCNB1,CCNB2,CCND1,CCNE1,CD180,CD244,CD274,CD44,CD48,CD86,CDA,CDC20,CDC42EP3,CDC6,CDCA2,CDCA5,CDCA8,CDK1,CDK4,CDKN2C,CEACAM1,CENPF,CFH,CHRM3,CHSY3,CIITA,CIP…	336
Cancer,Gastrointestinal Disease,Organismal Injury and Abnormalities	Intestinal cancer	2.36e-17		-1.106	A2M,ABCA1,ABCA13,ABCA6,ABCA7,ABCD2,ABCG1,ABR,ABTB1,ABTB2,ACAP1,ACAT1,ACE,ACPP,ACTA2,ACTG2,ADAM12,ADAM23,ADAMTS19,ADAMTS5,ADAMTS8,ADAP1,ADAP2,ADAR,ADCY5,ADD2,ADIPOR1,ADRA1B,ADSSL1,AHI1,AKAP12,AKAP8L,AKNA,ALAS1,ALDOA,ALOX12,ALOX5,ALPK2,AMT,ANGPTL2,ANKRD22,ANKRD33B,ANLN,ANPEP,ANXA1,ANXA11,AOAH,APBB1IP,APLP1,APOBR,AQP9,ARG1,ARHGAP11A,ARHGAP15,ARHGAP19,ARHGAP30,ARHGAP4,ARHGAP9,ARMH4,ARNT2,ARPC1B,ASPM,…	1176
Cancer,Dermatological Diseases and Conditions,Hematological Disease,Immunological Disease,Organismal Injury and Abnormalities	Cutaneous T-cell lymphoma	2.6e-17			ANXA1,AURKA,CXCL10,DHFR,FAS,GSR,IDO1,IFI30,IFI35,IFI44,IL13RA1,IL15,IL16,IL2RG,IRF7,ISG15,ISG20,MKI67,OAS1,OAS2,OASL,ODC1,POLE2,POLE3,POR,PRKCB,PTPRC,RRM1,RRM2,RSAD2,SELL,SELPLG,STAT1,TLR2,TLR4,TLR7,TLR9,TNFRSF8,TOP2A,TRAFD1,TUBA1A,TUBB1,TUBG1,TYMS	44
Gastrointestinal Disease,Inflammatory Disease,Inflammatory Response,Organismal Injury and Abnormalities	Inflammation of large intestine	3.77e-17		-1.681	ADGRE1,ALOX12,ALOX5,ANXA1,B2M,C3,CASP1,CCL2,CCL3L3,CCR1,CCR2,CCR5,CD274,CD44,CD47,CD69,CD80,CD86,CDC42EP3,CEACAM1,CEBPE,CFB,CFH,CIITA,COL1A1,COL1A2,CRLF2,CSF1R,CSF2,CXCL10,CXCL3,DDX58,EBI3,F10,FAS,FPR2,GBP2,Gm21596/Hmgb1,GPR132,GPX1,HLA-DQA1,IL10RA,IL18,IL1B,IL1RN,IL2RG,IL33,IL6R,ITGB3,ITGB7,JAK3,LCN2,LTB,LTF,MERTK,MMP9,NAAA,NCF1,NCF4,NFE2L2,NFKBID,NLRP12,NLRP3,NOD1,NOD2,NTRK2,PIK3CD,PIK3CG,PKM,P…	97
Cell-To-Cell Signaling and Interaction,Hematological System Development and Function	Binding of lymphocytes	3.78e-17	Increased	3.991	ANXA1,APBB1IP,BTK,CCL2,CCL21,CCL4,CCL5,CCR1,CD44,CD47,CD48,CD69,CD86,CLEC10A,CXCL10,CXCR4,DCN,DIAPH1,DOCK8,FAS,FCGR3A/FCGR3B,FERMT3,FYB1,HLA-DMA,IL1B,IL6R,ITGAL,ITGB2,ITGB7,JAK3,JAM3,KCNK5,LCP2,LFNG,Ly6a (includes others),MAP4K1,MYO1G,OSM,PLAU,PTK2B,PTPN6,RAC2,RASGRP1,RASSF5,RELB,RIPOR2,SCARB1,SELL,SELPLG,SEMA3E,SPN,THBS2,TLR4,TNC,TNF,ULBP1,WAS	57
Cell-To-Cell Signaling and Interaction	Interaction of tumor cell lines	3.84e-17		1.398	ADAM12,AKAP12,ANXA1,CAMP,CASP8,CCL2,CCL21,CCL4,CCN1,CCN3,CCND1,CCR5,CD14,CD177,CD226,CD248,CD274,CD44,CD47,CD59,CD68,CD80,CD82,CDH11,CFH,CLEC4A,CSF1,CSK,CTSB,CTSZ,CXCL10,CXCL3,CXCR2,CXCR4,CYBB,DCN,DKK3,DOCK8,EPCAM,EPHB1,F10,FAS,FBLN5,FCGR2A,FERMT3,FES,FXYD5,FYB1,GMFG,GPC3,HAS2,HCK,HLA-A,HMMR,IFITM3,IGF1,IL18,IL1B,IL1R2,IL6R,ITGAL,ITGAM,ITGB2,ITGB3,JAM3,KCNK5,LAMA3,LCP2,LGALS3,LGALS3BP,LPL,LTF,MAD…	107
Cell-To-Cell Signaling and Interaction,Hematological System Development and Function,Immune Cell Trafficking	Binding of antigen presenting cells	3.9e-17	Increased	3.305	A2M,ALOX12,CAMP,CCND1,CD14,CD44,CD48,CD69,CD83,CLEC10A,CSF1,CSF2,CTSZ,CXCL3,CXCR4,DCN,FCGR1A,FPR1,FYB1,Irgm1,ITGAL,ITGAM,ITGB2,LILRB3,LYN,MARCO,MRC1,MSR1,PIK3CG,PLAU,PTPN6,PTPRC,RELB,SCARB1,SFTPD,SPI1,THY1,TNF,TRPV2	39
Connective Tissue Disorders,Immunological Disease,Inflammatory Disease,Inflammatory Response,Organismal Injury and Abnormalities,Skeletal and Muscular Disorders	Polyarticular juvenile rheumatoid arthritis	4.08e-17			BCL6,CCL4,CCL5,CCR1,CD180,CD274,CD69,CD74,CD80,CD83,CD86,CDA,DHFR,DUSP2,FES,FPR2,GSR,GZMA,HLA-DQA1,HLA-G,HSPA1A/HSPA1B,IL17RA,IL1B,IL6R,LGALS1,NCF4,NR4A2,OSM,PLAUR,PRNP,PTPRC,PTPRE,S100A8,S100A9,SLC6A4,SOCS1,SORL1,STAT6,TLR1,TNF	40
Cancer,Gastrointestinal Disease,Hepatic System Disease,Organismal Injury and Abnormalities	Hepatocellular carcinoma	4.1e-17		-0.368	ADAM12,ADAR,ADCY5,ALOX5,AMPH,ANLN,ANXA1,ARG1,ARPC5,ARRDC4,ASPM,ATAD2,ATP6V1E1,AURKA,BUB1,BUB1B,C1QTNF2,C3,CAP2,CASP8,CCDC80,CCL21,CCNA2,CCNB1,CCND1,CD274,CD276,CD44,CD5L,CD82,CDC42EP3,CDCA8,CDK4,CDKN3,CEACAM1,CENPA,CENPF,CENPH,CFP,CHST2,CKS1B,CKS2,COL5A2,COLEC10,CSF1,CSF1R,CSF3R,CSMD3,CTNND2,CTSD,CTTN,CXCL10,CYP39A1,DCN,DOCK2,DPT,DPYD,DTX3L,ECT2,EDNRB,EHD3,EIF2AK2,ENPP2,ENPP4,F10,FADS1,FAS,FOXQ1,…	177
Hematological Disease,Immunological Disease	Leukopenia	4.77e-17		-0.234	B2M,C5AR1,C5AR2,CARD11,CD14,CD79B,CDA,CSF2,CSF3R,CXCR4,CYP1A1,DCLRE1C,DHFR,DIAPH1,DNMT1,DOCK8,DPYD,FAS,FCER1G,GSR,HLA-A,HLA-DQB1,IKZF1,IL15,IL2RG,JAK3,LTB,MALT1,MFAP5,PCLAF,PIK3AP1,PIK3CD,PIK3CG,POLA1,POR,PRIM1,PRIM2,RAB27A,RRM1,RRM2,SERPINB1,SOCS1,SPI1,STAT2,SYK,TAP1,TCIRG1,TLR4,TLR7,TNF,TOP2A,TUBA1A,TUBB1,TUBG1,TYMS,UNC119,WAS,XRCC5,XRCC6	59
Hematological Disease,Immunological Disease,Organismal Injury and Abnormalities	Abnormal function of B lymphocytes	4.89e-17			ARHGDIB,BANK1,BCL3,BCL6,BST1,CARD11,CIITA,CTSS,CXCR4,HCLS1,HLA-DQB1,INPP5D,LILRB3,LYN,MARCH1,MXD1,MYO1G,PIK3CD,PLCG2,PLCL2,POLH,POLQ,PTPN6,PTPRC,PTPRJ,RHBDF2,SASH3,SH3BP2,SPPL2A,STAT6,TBC1D10C,TIMD4,TLR3,TLR9,TNFAIP8L2,VAV1,WAS	37
Cellular Movement,Hematological System Development and Function,Immune Cell Trafficking	Cellular infiltration by mononuclear leukocytes	5.67e-17	Increased	2.819	ARRB2,C3,C6,CCL2,CCL21,CCL3L3,CCL4,CCR1,CCR2,CCR5,CD274,CD44,CD80,CD86,CIITA,CSF2,CXCL10,EFS,FAS,HCK,HLA-A,IL15,IL16,IL17RA,IL18,IL18BP,IL1B,IL33,IRF5,JAK3,LGALS1,LTB,Ly6a (includes others),MALT1,MAT1A,MMP12,MMP9,MYH6,NFKB2,NLRP3,NOG,NR1H3,OLFM4,OSM,PIK3CD,PIK3CG,PRKCD,RORC,SELPLG,SERPINE2,SOCS1,STAT1,STAT3,TCIRG1,TNF,TNFAIP8L2,TNFRSF1A,TNFRSF8,TNFSF10,TNIP1,USP25	61
Cancer,Organismal Injury and Abnormalities	Tumorigenesis of malignant tumor	5.87e-17		0.202	A2M,ABCA1,ABCA13,ABCA6,ABCD1,ABCG4,ABR,ABRAXAS1,ABTB1,ACAT1,ACE,ACPP,ACTA2,ADAM23,ADAM8,ADAMDEC1,ADAMTS5,ADAMTS8,ADAP2,ADAR,ADCY5,ADD2,ADH1C,ADIPOR1,ADRA1B,ADSSL1,AHI1,AIF1,AKAP12,AKNA,ALAS1,ALDOA,ALOX12,ALOX5,ALPK2,AMPH,AMT,ANGPTL2,ANKRD22,ANLN,ANPEP,ANXA1,ANXA11,AOAH,APBB1IP,APCDD1,APLP1,APOBEC3B,APOBR,AQP9,ARG2,ARHGAP11A,ARHGAP15,ARHGAP19,ARHGAP30,ARHGAP4,ARHGAP9,ARID3A,ARL4C,ASPM,ASS1,ATAD2,A…	1052
Cancer,Organismal Injury and Abnormalities	Serous adenocarcinoma	6.34e-17			ACTG2,APCDD1,APOD,ARL4C,ATP8B1,AURKA,B2M,B3GNT3,BUB1,BUB1B,C4A/C4B,CCL21,CCNA2,CCNB1,CCNB2,CCNE1,CD274,CDA,CDC20,CDC6,CDH11,CDKN2C,CENPA,CFB,CFH,CHEK1,CIITA,CKS1B,CNN1,COL11A1,COL14A1,CRABP1,CSF2RB,CSF3R,DIAPH1,DOCK8,DPT,EDNRB,EGFLAM,ENPEP,ENPP2,EPCAM,ESPL1,ETV4,F13A1,FBLN1,FBLN5,FGF18,FGL2,FZD3,GPM6A,GPRC5A,GPX3,GZMA,H2AFX,HAS2,HBB,HEPH,HIST1H1C,HIST1H2BI,HLA-DQA1,HMMR,IFIH1,IFITM2,IGF1,IGFBP2,I…	147
Cell-To-Cell Signaling and Interaction,Hematological System Development and Function,Humoral Immune Response,Immune Cell Trafficking,Inflammatory Response	Activation of B lymphocytes	7.03e-17		0.723	BANK1,BTK,C1QA,C4A/C4B,CASP8,CD180,CD38,CD79B,CD80,CD86,DDX58,DOK3,FAS,FCGR2B,FCGR3A/FCGR3B,FOXJ1,IGF1,IL15,IL18,INPP5D,IRF5,ITGB2,LAT2,LILRB3,LYN,MALT1,MERTK,NOD2,NOTCH2,OSM,PIK3CD,PLCG2,PRKCB,PTPN6,PTPRC,RELB,RIPK2,SAMSN1,SEMA4D,SYK,TBC1D10C,TLR3,TLR4,TLR7,TLR9,TNF,TNFAIP8L2,TNFRSF13B,VAV1	49
Organismal Injury and Abnormalities	Cytosis	7.22e-17		-0.184	ABCD1,ABCD2,ABR,ADAMDEC1,ADD2,ATP13A2,BCL3,C3,C4A/C4B,CARD11,CASP1,CCL2,CCL21,CCR2,CD44,CD59,CLEC10A,CLN3,CSF1,CSF1R,CSF3R,CTSB,CXCL3,CXCR2,CXCR4,DEF6,DHFR,EPAS1,ETNK1,FCGR1A,FCGR2A,FCGR2B,FCGR3A/FCGR3B,FGR,GPM6B,GRN,HBA1/HBA2,HBB,HDC,IDH2,IGF1,IL15,IL18,IL1B,IL1RN,IL33,IRAK2,IRAK4,ITGB2,ITM2B,KCNMA1,KIT,LAIR1,LCN2,LGALS3,LILRB3,MMP12,MMP9,NAMPT,NFE2,NFE2L2,NLRP3,NR1H3,PIK3CD,PLA2G4A,POLA1,POLE2,…	96
Cell Death and Survival	Cytolysis of blood cells	7.96e-17		1.312	ADD2,AQP9,CD226,CD244,CD44,CD48,CD59,CFB,ELF4,FCER1G,FCGR2A,GZMA,Gzmb,HLA-A,HLA-G,IL15,IL18,IL21R,IL2RG,ITGAL,ITGB2,KCNN4,LCP2,MAN2A1,PIK3CD,PIK3CG,PLCG2,PSME2,PTPRC,RNF19B,SH2D1B,STAT1,STMN1,STX11,TAP1,TAPBP,TBK1,TLR9,TNF,TNFSF10,TYROBP,ULBP1,VAV1	43
Metabolic Disease	Amyloidosis	8.63e-17		-1.706	A2M,ABCA1,ABCA7,ACE,ACTA2,ADAM12,ADRA1B,AMPH,APOC2,APOD,ARG1,ARNT2,ATAD2,ATP1A3,ATP6V1E1,B2M,BCHE,BCL6,C1R,C3,C4A/C4B,CAPN1,CASP1,CASP4,CASP8,CCL2,CCL4,CCN2,CCNB1,CCND1,CD14,CD38,CD47,CD68,CD74,CDC42EP3,CDK1,CDK4,CFB,CH25H,CHI3L1,CHRM3,CIITA,CNN1,CNR2,CRABP1,CSF3R,CTSB,CTSD,CTSK,CTSS,CXCL10,CXCR2,CXCR4,CYP39A1,DCN,DDC,DHCR24,DHFR,EIF2AK2,ETS2,FAM3C,FCGR1A,FCGR2A,FCGR2B,FCGR3A/FCGR3B,FDPS,GAP43,GB…	147
Cell Death and Survival,Cellular Compromise	Cytotoxicity of natural killer cells	8.77e-17	Increased	2.635	ARRB2,CARD11,CCL2,CD226,CD244,CD300A,CD38,CD44,CD48,CD69,CEACAM1,CLEC12B,DOCK2,DOCK8,FAS,FCGR1A,FCGR2A,FCGR3A/FCGR3B,FERMT3,HAVCR2,IGF1,IL15,IL18,ITGAL,ITGB2,LAIR1,LGALS3,PAK1,PLCG2,PTK2B,PTPN6,SOCS1,SPN,STAT1,SYK,TLR9,TNFSF10,TYROBP,ULBP1,VAV1,WAS	41
Cell Death and Survival	Cell death of T lymphocytes	9.05e-17		0.533	ADAM8,ATG3,BCL2A1,BCL3,BIRC5,BLM,C3AR1,CASP1,CASP8,CCL4,CCL5,CCNB1,CCR5,CD274,CD38,CD44,CD47,CD59,CDK1,CHEK1,CHI3L1,CIITA,CLEC10A,CORO1A,CTSD,CXCL10,CXCR4,DEF6,DHX58,DOCK8,DUSP5,ETS2,FAS,FCGR1A,FTH1,Gm21596/Hmgb1,GPR132,GZMA,Gzmb,HIST1H1C,HLA-G,IDO1,IGF1,IKBKE,IL15,IL18,IL1B,IL2RG,IL6R,Irgm1,JAK3,LCN2,LGALS1,LGALS3,MAP4K1,MERTK,Ms4a4b (includes others),NFE2L2,NFKB2,NFKBID,PDCD1LG2,PIK3CD,PIK3CG,P…	87
Cancer,Organismal Injury and Abnormalities,Reproductive System Disease	Genital tract cancer	1e-16		-0.923	A2M,ABCA1,ABCA13,ABCA6,ABCD1,ABCG4,ABHD8,ABR,ABRAXAS1,ABTB1,ACE,ACPP,ACTG2,ACTR3,ADAM23,ADAMDEC1,ADAMTS19,ADAMTS5,ADAP2,ADAR,ADD2,ADRA1B,ADSSL1,AIF1,AKAP12,AKNA,ALAS1,ALOX5,ALOX5AP,ALPK2,AMPH,AMT,ANLN,ANPEP,ANXA1,ANXA11,AOAH,APBB1IP,APCDD1,APOBEC3B,APOBR,APOD,AQP9,ARG2,ARHGAP11A,ARHGAP15,ARHGAP19,ARHGAP25,ARHGAP30,ARHGDIB,ARID3A,ARL4C,ASPM,ASPRV1,ASS1,ATAD2,ATP13A2,ATP1A3,ATP6V1B2,ATP8B1,ATP8B4,A…	899
Cell-To-Cell Signaling and Interaction	Aggregation of cells	1.03e-16	Increased	3.679	ALOX12,ANGPTL2,APLN,BTK,C3,CAPN1,CCL5,CD38,CD44,CD47,CDH11,CEACAM1,CFH,CMIP,COL14A1,CSRP1,CXCL10,DAB1,EPCAM,EPHB1,FCER1G,FCGR2A,FERMT3,FPR1,GJA4,GP5,GPR132,GPX3,GSN,HBB,HCLS1,HDC,IGF1,IL15,INPP5D,ITGAL,ITGB2,ITGB3,KIT,LCP2,LGALS1,LILRB3,LTF,Ly6a (includes others),LYN,LYZ,MERTK,MMP9,MYH10,MYL9,NFKB2,PIK3CD,PIK3CG,PLA2G4A,PLCB2,PLCG2,PLEK,PRKCD,PTK2B,PTPN6,PTPRC,PXN,RAB27A,RASGRP1,RELN,RHOG,SCARF2,…	92
Cell-To-Cell Signaling and Interaction,Hematological System Development and Function	T cell response	1.04e-16		1.95	C3AR1,C5AR1,CASP1,CCL2,CCL21,CD200R1L,CD226,CD244,CD274,CD276,CD59,CD80,CD86,CSF2,CSF2RB,DOCK8,EBI3,HAVCR2,HLA-DQB1,HSDL1,IL10RA,IL15,IL18,IL1B,IL21R,IL33,LGALS1,LTB,MALT1,MERTK,NAMPT,NFKB2,OASL,PDCD1LG2,PLAUR,PON1,POSTN,PSMB10,PTPN6,PTPRC,PYCARD,SELPLG,SEMA4A,SOCS1,STAT3,THY1,TIMD4,TLR3,TLR9,TNF,TNFRSF11A,TNFRSF14,TNFRSF1A,TNFRSF1B,TYK2,VAV1	56
Hereditary Disorder,Organismal Injury and Abnormalities	Autosomal dominant disease	1.1e-16	Decreased	-2.135	A2M,ABCA7,ACE,ACTA2,ACTG2,ADAR,ADCY5,ADRA1B,ANLN,ARHGDIB,ATP1A3,ATP6V1B2,ATP8B1,AURKA,B2M,BARD1,BCL6,BEST1,BLM,BMP1,BUB1B,C1R,C1S,C3,CAP1,CARD11,CASP1,CCL2,CCN2,CCND1,CCND2,CD82,CDK4,CFB,CHD7,CHI3L1,CNN3,COL11A1,COL14A1,COL1A1,COL1A2,COL2A1,COL5A2,CPQ,CRYAB,CRYM,CSF1R,CSF3R,CSRP3,CXCR4,DCLRE1C,DCN,DDX58,DIAPH1,DIAPH3,DMXL2,DNMT1,DOCK2,DPYD,EDNRB,EFEMP2,EPHX2,ETS2,F10,FAS,FAT3,FBLN1,FBLN5,FBN2,FCG…	241
Immunological Disease	Delayed hypersensitive reaction	1.32e-16	Increased	2.909	ANXA1,ARG1,CASP4,CCL2,CCL5,CCR1,CCR5,CD44,CD47,CD74,CD83,CLEC4D,CLEC4E,CSF2,CXCL10,DCN,EIF2AK2,FCER1G,FCGR2B,H2AFZ,HLA-DMA,IDO1,IL15,IL17D,IL18,IL1B,IL21R,IL4R,ITGB2,LAPTM5,LGALS3BP,MMP9,NCF1,NLRP12,NLRP3,NPY1R,PGF,PIK3CG,PSME2,PYCARD,RELB,S100A9,SELL,SEMA4A,SOD2,TNF,TNFSF10	47
Infectious Diseases	Replication of RNA virus	1.37e-16	Decreased	-3.612	ADAR,ADRA1B,AGTRAP,AMPH,ANPEP,APBB1IP,APOBEC3B,ARHGDIB,ATP6V0B,ATP6V1B2,B2M,BCL3,Bst2,Casp12,CCL3L3,CCL4,CCL5,CCNA2,CCR1,CCR5,CD38,CD48,CDK4,CEACAM1,CH25H,CIITA,COLEC10,CXCL10,CXCR4,CYP1A1,DDX58,EIF2AK2,EPAS1,F13A1,FCGR1A,FDPS,FERMT3,HAVCR2,HCK,IFIH1,IFIT1,IFITM2,IFITM3,Igtp,IKBKE,IL16,IL17RA,IL18,IL1B,IRF7,IRF9,ISG15,ISG20,KIF11,LY6E,MAN2B1,MED30,MITD1,MMP9,MSR1,MVP,Mx1,NLRC5,NMI,NTRK2,NUP205,OA…	121
Cell Death and Survival	Cell death of connective tissue cells	1.59e-16		1.12	A4GALT,ADAM12,ADIPOR1,APLN,ARRB2,ATG3,BCL2A1,BCL6,BIRC5,BLM,BOK,BUB1,CAMP,CASP1,Casp12,CASP4,CASP8,CCDC80,Ccl9,CCN1,CCN3,CCNB1,CCND1,CCNE1,CD300LD,CD44,CDC20,CDK1,CDK4,CDKN2C,CHEK1,CNR2,COL2A1,CSF1,CSF1R,CTSB,CTSD,DAXX,DCN,DDX58,DHCR24,DNMT1,EI24,EIF2AK2,FANCD2,FAS,FCGR1A,FES,FTH1,GLO1,GLP1R,GPI,GPX1,GPX7,GRB10,GRN,GSN,GZMA,Gzmb,HAS2,IFI16,IGF1,IL18,IL1B,IRF5,IRF7,ITGB3,LIPE,LTB,MELK,MLKL,MMP9,MX…	141
Cellular Movement,Hematological System Development and Function,Immune Cell Trafficking,Inflammatory Response	Migration of macrophages	1.9e-16	Increased	2.038	CCL2,CCL3L3,CCL4,CCL5,CCND1,CCR5,CD74,CNN2,CSF1,CSF1R,CSF2,CXCL10,CXCL3,CXCR4,CYBB,EPAS1,FHL2,IL1RN,IL33,ITGAL,LGALS3,MAPKAPK2,MDK,MMP12,NINJ1,NLRC4,P2RY6,PIK3CG,PLAU,PRNP,PTGDS,PTK2B,RAC2,SEMA4A,SEMA4D,TLR2,TNFAIP8L2,TYROBP,VCAN	39
Cancer,Organismal Injury and Abnormalities,Respiratory Disease	Lung cancer	2.06e-16		0.144	ABCD1,ACTA2,ADAM12,ADAM8,ADCY5,ADH1C,ADIPOR1,ADRA1B,AKAP12,ALDOA,ALOX12,ALPK2,ANPEP,ANXA1,APBB1IP,APOBEC3B,APOBR,ARHGAP30,ARRB2,ATAD2,ATP1A3,ATP5IF1,AURKA,AURKB,B2M,BARD1,BCHE,BIRC5,BUB1B,C5AR1,CAMP,CASP8,CCDC9B,CCL2,CCL21,CCL5,CCN1,CCNA2,CCNB1,CCNB2,CCND1,CCNE1,CD180,CD244,CD274,CD44,CD48,CD86,CDA,CDC20,CDC42EP3,CDC6,CDCA2,CDCA5,CDCA8,CDK1,CDK4,CDKN2C,CEACAM1,CENPF,CFH,CHRM3,CHSY3,CIITA,CIP2A,CK…	323
Organismal Injury and Abnormalities,Respiratory Disease	Damage of lung	2.22e-16		1.494	ACE,C2,C3,C5AR1,CASP1,CCL2,CCL3L3,CCL5,Ccl6,CCR1,CCR2,CCR5,CD14,CD180,CD44,CDC42EP3,CFB,CHRM3,CSF2,CXCR2,CYP2E1,DDAH2,FAS,FSTL1,GADD45A,Gm21596/Hmgb1,HBA1/HBA2,HBB,HLA-DQA1,IL15,IL18,IL21R,IL6R,INPP5D,ITGAM,ITGB2,LY6E,MAPK13,MARCO,MERTK,MMP12,MMP8,MVP,NAMPT,NCF1,NFE2L2,NLRP3,PLA2G4A,PLAUR,PTAFR,RSPO3,S100A8,SEMA7A,SERPINB1,SERPING1,SFTPD,SLPI,STAT1,STAT3,TLR2,TLR4,TNF,TNFRSF1A,TREM1,TSPO,VASP	66
Cellular Development,Cellular Growth and Proliferation,Hematological System Development and Function,Hematopoiesis,Lymphoid Tissue Structure and Development,Tissue Development	Differentiation of antigen presenting cells	2.22e-16	Increased	3.801	ALOX5,BATF2,BCL3,BCL6,BTK,C1QC,CAMP,CASP8,CCL2,CCR2,CD47,CEBPE,CLEC11A,CSF1,CSF1R,CSF2,CSF2RA,CSF2RB,CXCL10,CYBB,DUSP5,FCGR1A,FES,GREM1,HCLS1,IKZF1,IL13RA1,IL15,IL1RN,IL33,IRF7,ITGAM,JAK3,LAIR1,LILRB3,LTB,LTF,LYN,MDK,MFAP2,NFKB2,NLRC4,NOTCH2,RACGAP1,RELB,SIGLEC9,SLA,SOCS1,SPI1,SPIB,STAT1,STAT3,STAT6,TLR1,TLR2,TLR4,TLR9,TNF,TNFRSF1A,TNFSF10,Tnfsf9,TREM1,TRPM2,TYROBP,UBD,USP18	66
Cell-To-Cell Signaling and Interaction,Hematological System Development and Function	Binding of leukocyte cell lines	2.22e-16	Increased	2.516	ARRB2,C5AR2,CCN1,CD226,CD38,CD47,CSF2,CXCR2,DOCK8,FES,FYB1,GPR132,IL13RA1,ITGAL,ITGAM,ITGB2,ITGB7,KCNK5,LTF,MSR1,PLAU,PLAUR,PTK2B,SELL,SIRPA,TGM2,TLR2,TNC,TNF,Wfdc17	30
Cellular Movement,Hematological System Development and Function,Immune Cell Trafficking,Inflammatory Response	Chemotaxis of macrophages	2.22e-16	Increased	2.239	ANGPTL2,C3AR1,C5AR1,CAMP,CCL2,CCL21,CCL3L3,CCL4,CCL5,CCND1,CCR2,CCR5,CD74,CMKLR1,CSF1,CSF1R,CXCL10,CXCL17,CYBB,CYTL1,EDNRB,FPR2,GLRB,HCAR2,HCK,IL4R,ITGB3,LGALS3,LITAF,NINJ1,PIK3CD,PIK3CG,PLAU,PTK2B,PTN,PTPRJ,SELL,SFTPD,SLAMF8,STAP1,THBS2,TLR2,TRPV2	43
Cell Cycle	Mitosis	2.45e-16		-0.49	ANGPTL2,ANLN,ARPC1B,ARRB2,AURKA,AURKB,BIRC5,BLM,BUB1,BUB1B,Cald1,CCN1,CCNA2,CCNB1,CCNB2,CCND1,CCNE1,CDC16,CDC20,CDC25C,CDC6,CDC7,CDCA5,CDCA8,CDK1,CDKN3,CEACAM1,CENPA,CENPC,CENPE,CENPF,CENPH,CENPI,CENPW,CHEK1,CKAP2,CKAP5,CSF1,CSF1R,CSF2,CXCL10,DLGAP5,ESCO2,ESPL1,FBXO5,GADD45A,GRN,HAUS7,HELLS,IGF1,IGFBP2,IL1B,INPP5D,IRX1,ITGAL,JAK3,KIF11,KIF15,KIF18A,KIF22,KIF2C,KIF4A,KIFC1,KIT,KNL1,KNTC1,MAD2L1,MA…	124
Antigen Presentation,Inflammatory Response	Antigen presentation	2.63e-16	Increased	3.87	CCL21,CD68,CD74,CD80,CD83,CD86,CLEC4D,CSF2,CTSD,CTSS,ERAP1,FCER1G,FCGR1A,FCGR2A,FCGR3A/FCGR3B,GM2A,HLA-A,HLA-DMA,HLA-E,LILRB4,LY75,LYST,MAP4K1,MARCH1,PDCD1LG2,PSMB8,RAB8B,SCARB1,SEMA4A,SYK,TAP1,TAP2,TAPBP,TLR4,UBE2L6,UNC93B1,WAS	37
Cell Death and Survival	Cytolysis of lymphatic system cells	2.63e-16		-0.114	CD226,CD244,CD44,CD48,ELF4,FCER1G,FCGR2A,FCGR2B,GZMA,Gzmb,HLA-A,HLA-G,IL15,IL18,IL21R,IL2RG,ITGAL,LCP2,PIK3CD,PIK3CG,PLCG2,PSME2,PTPRC,RNF19B,SH2D1B,STAT1,STMN1,STX11,TAP1,TAPBP,TBK1,TLR9,TNF,TNFSF10,TYROBP,ULBP1,VAV1	37
Cellular Development,Cellular Growth and Proliferation,Hematological System Development and Function,Hematopoiesis,Tissue Development	Development of hematopoietic cells	2.68e-16	Increased	2.529	ADAR,B2M,BCHE,BCL6,BIRC5,BTK,CCND1,CD74,CD79B,CD83,CLEC11A,CSF1,CSF2,CSF2RB,CSF3R,Cxcl15,CXCR4,EIF2AK2,HIST1H4A,HIST1H4B,HIST1H4C,HIST1H4F,HIST1H4H,HIST1H4I,HIST1H4J,HIST1H4K,HIST1H4L,HIST2H4A,HIST2H4B,HMGB2,Ifi27l2a/Ifi27l2b,IKZF1,IL15,IL2RG,IL4R,IL6R,ITGAL,JAK3,KIT,LAIR1,LAT2,LCP2,LFNG,LYN,MMP9,MYL9,NAB1,NFE2,OSM,PCLAF,PIM1,PLCG2,PSTPIP2,PTPRC,RAB7B,RASGRP1,RASGRP4,RORC,RPS6KA1,S100A9,SOCS1,SPI…	77
Cell-To-Cell Signaling and Interaction,Inflammatory Response	Immune response of T lymphocytes	2.74e-16	Increased	3.202	C3AR1,C5AR1,CAMP,CARD11,CASP1,CASP8,CD226,CD244,CD274,CD59,CD69,CD86,CSF2,CSF2RB,DOCK8,Gm21596/Hmgb1,HAVCR2,HLA-DQB1,HSDL1,IL10RA,IL15,IL18,IL1B,IL33,LCP2,LGALS1,MALT1,MERTK,MSR1,NAMPT,PDCD1LG2,PLAUR,POSTN,PSME2,PTPRC,PYCARD,SOCS1,STAT3,TAPBP,THY1,TIMD4,TLR9,TNF,TNFRSF1A,TNFRSF1B,TREML2,VAV1,WAS	48
Cellular Movement,Hematological System Development and Function,Immune Cell Trafficking	Cell rolling of leukocytes	2.81e-16		1.302	ANXA1,ARHGAP25,BTK,CCL2,CCR2,CD14,CD44,CHST2,CTTN,CXCL3,CXCR2,FAS,FCGR2A,FCGR3A/FCGR3B,FGR,FPR2,FYB1,HCK,IL1B,ITGAL,ITGAM,ITGB2,ITGB7,LCP2,LGALS3,LYN,PREX1,RAC2,SELL,SELPLG,SPN,TLR4,TNF,VAV1	34
Cellular Growth and Proliferation	Colony formation	2.87e-16		-0.042	AKAP12,ANXA1,BCL6,BIRC5,BTK,CAMP,CASP1,CCL2,CCL3L3,CCL4,CCN1,CCNB1,CCND1,CCNE1,CCR5,CD44,CD82,CDA,CEACAM1,CHEK1,CKS1B,Clca3a1/Clca3a2,CLEC11A,CNDP2,CRLF2,CSF1,CSF1R,CSF2,CSF2RA,CSF2RB,CSF3R,CTSB,CTSD,CXCL10,CXCL3,DCN,DHFR,DOK2,DUSP5,EI24,EIF2AK2,EPAS1,EPCAM,FAS,FBLN1,FXN,GADD45A,GPC3,GRN,HAS2,HCAR2,HCK,HIST1H1D,HSPA1A/HSPA1B,IFI16,IFIH1,IFIT2,IFITM3,IGF1,IGFBP2,IL1B,IL1RN,IL6R,INPP5D,KIT,LGALS3,L…	135
Gastrointestinal Disease,Inflammatory Disease,Inflammatory Response,Organismal Injury and Abnormalities	Colitis	3.03e-16		-1.372	ADGRE1,ALOX12,ALOX5,ANXA1,B2M,C3,CASP1,CCL2,CCR2,CCR5,CD274,CD44,CD47,CD69,CD80,CD86,CDC42EP3,CEACAM1,CEBPE,CFB,CFH,CIITA,COL1A1,COL1A2,CRLF2,CSF1R,CSF2,CXCL10,CXCL3,DDX58,EBI3,F10,FAS,FPR2,GBP2,Gm21596/Hmgb1,GPR132,GPX1,HLA-DQA1,IL10RA,IL18,IL1B,IL1RN,IL33,IL6R,ITGB3,ITGB7,JAK3,LCN2,LTB,LTF,MERTK,MMP9,NAAA,NCF1,NCF4,NFE2L2,NFKBID,NLRP12,NLRP3,NOD1,NOD2,NTRK2,PIK3CD,PIK3CG,PKM,PLA2G4A,PON1,POR,PT…	94
Gastrointestinal Disease,Organismal Injury and Abnormalities	Abnormality of large intestine	3.2e-16		-1.614	ADGRE1,ALOX12,ALOX5,ANXA1,B2M,C3,CASP1,CCL2,CCL3L3,CCR1,CCR2,CCR5,CD274,CD44,CD47,CD69,CD80,CD86,CDC42EP3,CEACAM1,CEBPE,CFB,CFH,CIITA,COL1A1,COL1A2,CRLF2,CSF1R,CSF2,CXCL10,CXCL3,DDX58,EBI3,EDNRB,F10,FAS,FPR2,GBP2,GDF11,Gm21596/Hmgb1,GPR132,GPX1,HLA-DQA1,IL10RA,IL18,IL1B,IL1RN,IL2RG,IL33,IL6R,ITGB3,ITGB7,JAK3,LCN2,LTB,LTF,MERTK,MMP9,MYCN,NAAA,NCF1,NCF4,NFE2L2,NFKBID,NLRP12,NLRP3,NOD1,NOD2,NTRK2,PI…	101
Cancer,Gastrointestinal Disease,Organismal Injury and Abnormalities	Large intestine carcinoma	3.32e-16		0.128	A2M,ABCA1,ABCA13,ABCA6,ABCA7,ABCD2,ABCG1,ABR,ABTB1,ABTB2,ACAP1,ACAT1,ACE,ACPP,ACTA2,ACTG2,ADAM12,ADAM23,ADAMTS19,ADAMTS5,ADAMTS8,ADAP1,ADAP2,ADAR,ADCY5,ADD2,ADIPOR1,ADRA1B,ADSSL1,AHI1,AKAP12,AKAP8L,AKNA,ALAS1,ALDOA,ALOX12,ALOX5,ALPK2,AMT,ANGPTL2,ANKRD22,ANKRD33B,ANLN,ANPEP,ANXA1,ANXA11,AOAH,APBB1IP,APLP1,APOBR,AQP9,ARG1,ARHGAP11A,ARHGAP15,ARHGAP19,ARHGAP30,ARHGAP4,ARHGAP9,ARMH4,ARNT2,ARPC1B,ASPM,…	1113
Cell Death and Survival	Cytolysis of leukocytes	3.93e-16		0.631	CD226,CD244,CD44,CD48,ELF4,FCER1G,FCGR2A,GZMA,Gzmb,HLA-A,HLA-G,IL15,IL18,IL21R,IL2RG,ITGAL,ITGB2,LCP2,PIK3CD,PIK3CG,PLCG2,PSME2,PTPRC,RNF19B,SH2D1B,STAT1,STMN1,STX11,TAP1,TAPBP,TBK1,TLR9,TNF,TNFSF10,TYROBP,ULBP1,VAV1	37
Cancer,Gastrointestinal Disease,Organismal Injury and Abnormalities	Intestinal carcinoma	4e-16		-0.239	A2M,ABCA1,ABCA13,ABCA6,ABCA7,ABCD2,ABCG1,ABR,ABTB1,ABTB2,ACAP1,ACAT1,ACE,ACPP,ACTA2,ACTG2,ADAM12,ADAM23,ADAMTS19,ADAMTS5,ADAMTS8,ADAP1,ADAP2,ADAR,ADCY5,ADD2,ADIPOR1,ADRA1B,ADSSL1,AHI1,AKAP12,AKAP8L,AKNA,ALAS1,ALDOA,ALOX12,ALOX5,ALPK2,AMT,ANGPTL2,ANKRD22,ANKRD33B,ANLN,ANPEP,ANXA1,ANXA11,AOAH,APBB1IP,APLP1,APOBR,AQP9,ARG1,ARHGAP11A,ARHGAP15,ARHGAP19,ARHGAP30,ARHGAP4,ARHGAP9,ARMH4,ARNT2,ARPC1B,ASPM,…	1116
Cardiovascular Disease,Hematological Disease,Organismal Injury and Abnormalities	Anemia	4e-16		-0.134	ADD2,ALDOA,ANXA1,ATP6V1E1,BLM,BUB1,C3,C3AR1,C4A/C4B,CCBE1,CCND1,CCND2,CD177,CD47,CD59,CDC42EP3,CDK4,CFB,CFH,CSF2RB,CSF3R,DHFR,DIAPH1,DNMT1,EDNRB,F10,FANCD2,FAS,FCER1G,FCGR1A,FCGR2A,FCGR2B,FCGR3A/FCGR3B,G6PD,Gm21596/Hmgb1,GPC4,GPI,GPX1,GSR,GSTM3,HBA1/HBA2,HBB,HCK,HEPH,HFE,HLA-DQA1,IKZF1,IL2RG,IL33,IL3RA,INPP5D,IRF7,ITGB3,ITPA,KCNN3,KCNN4,KIT,LCN2,LGALS3,LGMN,LYN,MAN2A1,MERTK,MYCN,NFE2,NFE2L2,NFKB2…	106
Cancer,Hematological Disease,Organismal Injury and Abnormalities	B cell cancer	4.54e-16		-0.009	ABCA13,ABCA7,ABCG1,ALOX5,AMPH,ANPEP,ANXA1,ANXA11,AURKA,B2M,BBS7,BCHE,BCL3,BCL6,BTG1,BTK,BUB1B,C1QTNF7,CARD11,CASP8,CCL21,Ccl6,Ccl9,CCNB1,CCNB2,CCND1,CCND2,CD180,CD274,CD44,CD48,CD68,CD69,CD79B,CDC20,CDCA2,CDK1,CDKN2C,CFP,CIITA,CMIP,CNTN4,COL11A1,CORO2A,CSF1R,CSF2,CSF3R,CSK,CTSC,CXCR4,DCLRE1C,DGKA,DHCR24,DHFR,DIAPH1,DMXL2,DNMT1,DOCK2,DOP1B,DPT,DPYD,DUSP2,EMB,ESPL1,EXTL2,FAS,FAT3,FBN2,FCGR2A,FCGR2B…	187
Hematological System Development and Function,Lymphoid Tissue Structure and Development,Tissue Morphology	Morphology of lymph follicle	5.25e-16			ADGRG3,ARHGDIB,BANK1,BCL3,BCL6,BTK,C3,C4A/C4B,CD47,CD84,CD86,CTSD,CXCR4,DCLRE1C,DIAPH1,GPC3,HCK,HLA-DQB1,IL17RA,IL21R,IL2RG,ITGB7,LCP1,LGALS9B,LTB,MAPKAPK2,MYBL1,NFKB2,PIK3CD,PRKCD,PTPRC,PTPRJ,SELL,SEMA4D,SNAI2,SOCS1,SPI1,SPIB,TCIRG1,TNF,TNFRSF11A,TNFRSF13B,TNFRSF1A,TNFRSF1B,TREX1,TYROBP	46
Cancer,Organismal Injury and Abnormalities	Pelvic tumor	5.47e-16		-0.097	A2M,ABCA1,ABCA13,ABCA6,ABCD1,ABCG4,ABHD8,ABR,ABRAXAS1,ABTB1,ACE,ACPP,ACTG2,ACTR3,ADAM23,ADAMDEC1,ADAMTS19,ADAMTS5,ADAP2,ADAR,ADD2,ADRA1B,ADSSL1,AIF1,AKAP12,AKNA,ALAS1,ALOX5,ALOX5AP,ALPK2,AMPH,AMT,ANLN,ANPEP,ANXA1,ANXA11,AOAH,APBB1IP,APCDD1,APOBEC3B,APOBR,APOD,AQP9,ARG2,ARHGAP11A,ARHGAP15,ARHGAP19,ARHGAP25,ARHGAP30,ARHGDIB,ARID3A,ARL4C,ASPM,ASPRV1,ASS1,ATAD2,ATP13A2,ATP1A3,ATP6V1B2,ATP8B1,ATP8B4,A…	924
Cell Morphology,Hematological System Development and Function,Inflammatory Response	Morphology of macrophages	5.94e-16			ABCD1,ABCD2,B4GALNT1,BCL3,CASP1,CCL2,CCND1,CCR1,CCR5,CEBPE,CHI3L1,CMKLR1,CSF1,CSF2,CTSD,ETS2,FGR,GBA,HCK,IL18,IL4R,Irgm1,LGALS3,LIPE,MAN2B1,NFKB2,NOD2,NR1H3,PLA2G15,PON1,PSAP,Ptprd,RASGRP1,SFTPD,SPI1,SPIC,TNF,TRPM2	38
Organismal Injury and Abnormalities,Tissue Morphology	Size of lesion	6.13e-16			ACAT1,ACAT2,ADAM12,ANXA1,APOD,ARG2,C1QA,C3,CAPN1,CASP1,CBR3,CCND2,CCNE1,CCR2,CD38,CD44,CNR2,COL18A1,COL2A1,CRYAB,CSF1,CSF2,CTSB,CTSS,CTSZ,CXCL3,DAXX,EPHX2,ETS2,ETV4,FAS,FCER1G,GPX1,GPX3,GRN,GSN,HLA-A,Hspa1b,IDO1,IGF1,IL18,IL18BP,IL1B,IL1RN,IL33,ITGAM,ITGB3,LCN2,LGALS3,LIPE,LPL,MAOA,MAPK13,MAPKAPK2,MDK,MMP12,MMP9,MSR1,NAMPT,NDRG4,NEIL3,NFE2L2,NTRK2,OSM,OSMR,PIK3CG,PIM1,PLA2G4A,Pmaip1,PON1,PRKCB,PR…	92
Gastrointestinal Disease,Organismal Injury and Abnormalities	Benign oral disorder	6.25e-16		0.637	ANXA1,ATP6V1B2,B2M,C1R,C1S,C3,C4A/C4B,CCL21,CCL3L3,CCL4,CCL5,Ccl9,CCND1,CCND2,CCNE1,CCR5,CD44,CD68,CD69,CHRM3,CKAP2L,CNNM4,COL16A1,COL2A1,CSF1,CSF2,CSF3R,CSRP3,CTSC,CXCL10,CXCL3,CXCR4,DGKA,DHFR,EDNRB,F7,FAS,FCGR1A,FCGR2A,FCGR2B,FCGR3A/FCGR3B,FDPS,FOXF2,GBP2,GDF11,HLA-A,HLA-DQA1,HMGCS1,HP,IFIH1,IFIT3,IFITM2,IFITM3,IL18,IL1R2,IL1RN,IL4R,IL6R,ITGB6,KCNJ2,LRRC15,MKI67,MMP8,MMP9,NAMPT,NOG,OSM,PLAC8,PM…	104
Neurological Disease,Skeletal and Muscular Disorders	Neuromuscular disease	6.41e-16	Increased	2.327	A2M,ACAT1,ADCY5,ADH1C,ADRA1B,ALAS1,ALOX5,ANXA1,APLP1,APOD,ARHGDIB,ATP13A2,ATP6V1B2,ATP6V1E1,B2M,B4GALNT1,BCHE,BCL6,C3,C4A/C4B,CACNA2D3,CASP1,CASP8,CASQ2,CCL2,CCL4,CCL5,CCN2,CD38,CD44,CD47,CD48,CD68,CD74,CD80,CD86,CFB,CHAF1B,CHI3L1,CHN1,CHRM3,CIITA,CIRBP,CNR2,CREB3L1,CRYAB,CRYM,CTSS,CYFIP2,DDC,DGKB,DHFR,DKK3,DUSP5,EPHX2,EPSTI1,ETV4,FAM3C,FAS,FCGR1A,FCGR2A,FCGR2B,FCGR3A/FCGR3B,FDPS,FGF12,FTH1,GADD4…	192
Cell Death and Survival	Apoptosis of T lymphocytes	7.54e-16		1.152	ADAM8,BCL2A1,BCL3,BLM,C3AR1,CASP1,CASP8,CCL4,CCL5,CCNB1,CCR5,CD274,CD38,CD44,CD47,CD59,CHEK1,CHI3L1,CIITA,CORO1A,CXCR4,DHX58,DOCK8,DUSP5,ETS2,FAS,FCGR1A,Gm21596/Hmgb1,GPR132,GZMA,Gzmb,HIST1H1C,HLA-G,IDO1,IGF1,IKBKE,IL15,IL18,IL1B,IL2RG,IL6R,Irgm1,JAK3,LCN2,LGALS1,LGALS3,MAP4K1,MERTK,Ms4a4b (includes others),NFE2L2,NFKB2,NFKBID,PDCD1LG2,PIK3CD,PIK3CG,Pmaip1,PTK2B,PTPN6,PTPRC,RAC2,RORC,SLC6A6,SOCS1…	78
Cancer,Organismal Injury and Abnormalities	Pelvic cancer	7.61e-16		-1.086	A2M,ABCA1,ABCA13,ABCA6,ABCD1,ABCG4,ABHD8,ABR,ABRAXAS1,ABTB1,ACE,ACPP,ACTG2,ACTR3,ADAM23,ADAMDEC1,ADAMTS19,ADAMTS5,ADAP2,ADAR,ADD2,ADRA1B,ADSSL1,AIF1,AKAP12,AKNA,ALAS1,ALOX5,ALOX5AP,ALPK2,AMPH,AMT,ANLN,ANPEP,ANXA1,ANXA11,AOAH,APBB1IP,APCDD1,APOBEC3B,APOBR,APOD,AQP9,ARG2,ARHGAP11A,ARHGAP15,ARHGAP19,ARHGAP25,ARHGAP30,ARHGDIB,ARID3A,ARL4C,ASPM,ASPRV1,ASS1,ATAD2,ATP13A2,ATP1A3,ATP6V1B2,ATP8B1,ATP8B4,A…	920
Cancer,Organismal Injury and Abnormalities	Cancer of cells	7.85e-16		1.674	ABCA1,ABCA13,ABCA6,ABCA7,ABCG1,ABTB2,ACE,ACTA2,ADAM12,ADAMTS19,ADAR,ADCY5,ADIPOR1,AHI1,AKAP12,AKAP8L,AKNA,ALOX5,ALPK2,AMPH,ANGPTL2,ANKRD33B,ANLN,ANPEP,ANXA1,AOAH,APOBEC3B,APOBR,ARHGAP15,ATP1A3,ATP6V1E1,ATP8B4,AURKA,B2M,BARD1,BCL6,BEND3,BIN2,BIRC5,BTG1,BTK,C16orf54,C1orf162,C1QTNF2,C1R,C1RL,C3,C6,CALHM6,CAP2,CARD11,CARD9,CASP8,CCDC88B,CCL2,Ccl9,CCN1,CCN2,CCN4,CCND1,CCNE1,CCR5,CD14,CD200R1L,CD248,C…	588
Cancer,Hematological Disease,Organismal Injury and Abnormalities	Chronic myeloproliferative neoplasm	8.16e-16		-0.186	AHI1,ANXA1,BMP1,CASP1,CCL5,CCR5,CD44,CDA,CDK1,CHEK1,CKAP2L,CSF1R,CSF2,CSF2RA,CSF2RB,CSF3R,CSK,DDX58,DGKB,DHFR,DNMT1,ETNK1,F10,FANCD2,FAS,FCER1G,GREM1,H2AFX,HBA1/HBA2,HCK,HDC,IDH2,IL15,IL18,IL1B,IL1RAP,IL2RG,IL3RA,IRAK2,IRF5,JAK3,KCNMA1,KIT,LCN2,LYN,MSR1,MYH10,NFE2,NOG,NOTCH2,PLK1,POLA1,POLE2,POLE3,POR,PRIM1,PRIM2,PTPN6,RASGRP4,RRM1,RRM2,SMO,SOST,SPI1,TEK,TMEM158,TNF,TOP2A,TSPO,TWIST1,TYK2	71
Hematological Disease,Immunological Disease	Eosinophilia	8.82e-16	Increased	4.256	ADAM12,ADAMDEC1,ALDOA,ALOX5,ANXA1,ARG1,BCL2A1,BIRC5,CCL3L3,CCR2,CCR5,CD300LF,CD86,CDA,CHIA,Chil3/Chil4,CMKLR1,CRLF2,CSF1R,CSF2,CTSS,Cxcl9,CXCR4,DEF6,FPR2,FSTL1,HDC,HLA-A,IL18,IL1RAP,IL2RG,IL33,IL4R,ITGB6,ITGB7,KCNMA1,KIT,LY75,MMP12,NFKB2,NTRK2,OSM,PIK3CD,POSTN,PREX1,RELB,RORC,SLPI,SPI1,STAT3,STAT6,SYK,TLR4,TMEM71,TNF,UBD,VAV1	57
Cardiovascular System Development and Function	Morphology of cardiovascular system	8.99e-16			ABCA1,ACE,ACTA2,ACTG2,ADAM12,ADH1C,ADRA1B,AIF1,AKAP12,APLN,ARG2,ARID3A,B9D1,BCL6,BIRC5,BMP1,BMPER,CAPN1,CASP8,CASQ2,CCL2,CCN2,CCN3,CCNA2,CCND1,CCND2,CCNE1,CCR5,CD44,CDK4,CDKN2C,CFH,CLEC4E,CMKLR1,CNN1,COL18A1,COL1A1,COL2A1,CRYAB,CSRP3,CTSB,CTSC,CTSD,CTTN,CXCL10,CXCR4,CYBB,DDAH1,DGAT1,DUSP5,DUSP8,EDNRB,EFEMP2,EHD3,ENPP2,EPAS1,F7,FAS,FBLN1,FBLN5,FES,FGF18,FHL2,FMOD,G6PD,GADD45A,GDF11,GJC1,GLP1R,GPC3…	174
Cell Death and Survival	Cell death of neutrophils	9.23e-16		1.683	ANPEP,ANXA1,BCL2A1,C3AR1,CAMP,CASP1,CCL2,CD44,CSF2,CXCR4,CYBB,FAS,GSN,HCAR2,IL1B,IL1RN,INPP5D,ITGAM,ITGB2,LCN2,LTF,MLKL,MMP8,NAMPT,PIK3CD,PRKCD,SIGLEC9,SLPI,TNF,TNFSF10,TREM1	31
Hematological Disease,Immunological Disease,Infectious Diseases	Infection of leukocytes	9.23e-16		0.513	CASP1,CASP4,CCL4,CCL5,CCR1,CCR2,CCR5,CSF1,CTSB,CXCR4,EIF2AK2,FPR1,HAVCR2,HCK,IL15,IL18,ITGAM,ITGB7,LTF,MRC1,Naip1 (includes others),PTAFR,SAMHD1,SEMA7A,SIGLEC1,STAT1,TLR2,TLR4,TLR9,TNF,TNFRSF14	31
Cancer,Gastrointestinal Disease,Organismal Injury and Abnormalities	Colorectal neoplasia	9.75e-16		-0.896	ABCA13,ABCA6,ABTB1,ACAT1,ACE,ACPP,ACTA2,ADAM12,ADAM23,ADAMTS8,ADAP2,ADAR,ADCY5,ADD2,ADIPOR1,ADRA1B,ADSSL1,AHI1,AKAP12,ALAS1,ALDOA,ALOX5,ALPK2,ANGPTL2,ANKRD22,ANPEP,ANXA1,ANXA11,AOAH,APBB1IP,APLP1,AQP9,ARG1,ARHGAP11A,ARHGAP4,ARHGAP9,ASS1,ATAD2,ATG3,ATP5IF1,ATP6V1E1,ATP8B1,ATXN7L1,AURKA,AURKB,B2M,B3GALT6,B3GNT3,B4GALNT1,B4GALT2,BARD1,BATF2,BBS7,BCHE,BCL3,BCL6,BEND3,BHLHB9,BIRC5,BLM,BOK,BST1,BUB1,BU…	788
Cellular Development,Cellular Growth and Proliferation,Hematological System Development and Function,Hematopoiesis,Lymphoid Tissue Structure and Development,Tissue Development	Development of phagocytes	9.81e-16	Increased	3.442	ABCA1,ADAM12,B4GALNT1,BATF2,BCL3,BCL6,BTK,CAMP,CCL2,CD74,CEBPE,CSF1,CSF1R,CSF2,CSF2RB,CSF3R,CXCL3,ETS2,FAS,FCGR1A,GREM1,HLA-DRB5,IFI16,IKZF1,IL15,IL1RN,IL33,IL3RA,INPP5D,IRF7,ITGB3,JAK3,KIT,LAIR1,LILRB3,LTB,LTF,LYN,MAFB,MAPKAPK2,MDK,NFE2L2,NFKB2,NLRP12,NOTCH2,PDE1B,PDE2A,PLCG2,RELB,SLA,SMO,SOCS1,SPI1,SPIB,STAT1,STAT3,TLR1,TLR2,TLR4,TLR7,TLR9,TMEM178A,TNF,TNFRSF11A,TNFRSF1A,TNFSF10,Tnfsf9,TREM1,TR…	71
Cancer,Organismal Injury and Abnormalities,Reproductive System Disease	Female genital neoplasm	1.03e-15		0.426	ABCA1,ABCA13,ABCA6,ABCD1,ABR,ABRAXAS1,ACE,ACTG2,ACTR3,ADAM12,ADAM23,ADAMDEC1,ADAMTS5,ADD2,ADGRE5,ADRA1B,AIF1,AKAP8L,AKNA,ALAS1,ALDOA,ALOX5,ALPK2,AMPH,ANLN,ANPEP,ANXA1,AOAH,APBB1IP,APCDD1,APOBEC3B,APOBR,APOD,AQP9,ARG2,ARHGAP11A,ARHGAP15,ARHGAP19,ARHGAP30,ARHGDIB,ARID3A,ARL4C,ASPM,ATAD2,ATP6V1B2,ATP8B1,ATP8B4,AURKA,AURKB,B2M,B3GALNT1,B3GNT3,BARD1,BCL6,BHLHB9,BIN2,BIRC5,BMPER,BPIFB1,BTK,BUB1,BUB1B,C…	654
Cell-To-Cell Signaling and Interaction,Cellular Growth and Proliferation,Hematological System Development and Function	Stimulation of leukocytes	1.17e-15	Increased	4.167	C3,C5AR1,CAMP,CARD11,CASP1,CASP4,CCL2,CCL21,CCL5,CCN1,CD274,CD69,CD74,CD80,CD82,CD83,CD86,CLEC4E,CSF1,CSF2,CXCL10,CXCL3,DIAPH1,ENPP3,FAS,Gm21596/Hmgb1,HAVCR2,HLA-G,IGF1,IL15,IL18,IL1B,IL1RN,IL33,IL4R,LCN2,LGALS1,LGALS3,LILRB4,MERTK,MSLN,NTS,PDCD1LG2,PTPRC,SFTPD,SPN,STAT6,TIMD4,TLR2,TLR3,TLR4,TLR9,TNF,TNFRSF1B,TNFSF10,XDH	56
Cell-To-Cell Signaling and Interaction,Hematological System Development and Function	Aggregation of blood cells	1.18e-15	Increased	3.746	ALOX12,ANGPTL2,APLN,BTK,C3,CAPN1,CCL5,CD44,CD47,CEACAM1,CFH,CSRP1,CXCL10,EPHB1,FCER1G,FCGR2A,FERMT3,FPR1,GJA4,GP5,GPX3,GSN,HBB,HCLS1,HDC,IGF1,IL15,INPP5D,ITGAL,ITGB2,ITGB3,LCP2,LGALS1,LILRB3,Ly6a (includes others),LYN,MERTK,MYL9,NFKB2,PIK3CD,PIK3CG,PLA2G4A,PLCB2,PLCG2,PLEK,PRKCD,PTK2B,PTPN6,RAB27A,RASGRP1,RHOG,SELL,SELPLG,SEPT5,SERPINE2,SFTPD,SLC7A11,SPN,SYK,TEC,THBS2,TLR2,TLR4,TLR7,TNF,TNFRSF1A,…	71
Cell-To-Cell Signaling and Interaction,Hematological System Development and Function,Hypersensitivity Response,Immune Cell Trafficking,Inflammatory Response	Activation of mast cells	1.19e-15		0.381	C3,C4A/C4B,CCL2,CCL5,CCR2,CD226,CD300A,CD300LB,CD300LD,CD300LF,CD48,CD84,CNR2,CSF2,FCER1G,FCGR2A,IL15,IL33,ITGAM,KIT,LCP2,LILRB3,LYN,Milr1,PTPRE,S100A8,STAT6,THY1,TLR3,TLR7,TLR8,TNF	32
Cell Death and Survival	Cytolysis of lymphocytes	1.25e-15		0.243	CD226,CD244,CD44,CD48,ELF4,FCER1G,FCGR2A,GZMA,Gzmb,HLA-A,HLA-G,IL15,IL18,IL21R,IL2RG,ITGAL,LCP2,PIK3CD,PIK3CG,PLCG2,PSME2,PTPRC,RNF19B,SH2D1B,STAT1,STMN1,STX11,TAP1,TAPBP,TBK1,TLR9,TNF,TNFSF10,TYROBP,ULBP1,VAV1	36
Cellular Movement	Cell rolling	1.25e-15		1.234	ANXA1,ARHGAP25,BTK,CCL2,CCR2,CD14,CD44,CHST2,CTTN,CXCL3,CXCR2,FAS,FCGR2A,FCGR3A/FCGR3B,FGR,FPR2,FYB1,HCK,IL1B,ITGAL,ITGAM,ITGB2,ITGB7,LCP2,LGALS3,LY6D,LYN,PODXL2,PREX1,RAC2,SELL,SELPLG,SPN,TLR4,TNF,VAV1	36
Hematological System Development and Function,Lymphoid Tissue Structure and Development,Tissue Morphology	Quantity of CD8+ T lymphocyte	1.28e-15		1.579	B2M,CARD11,CASP8,CCR1,CCR2,CD274,CD47,CD74,CIITA,CLEC10A,CORO1A,CXCL10,DCLRE1C,DIAPH1,DOCK8,Fcrls,Gzmb,HELLS,HLA-A,HLA-DMA,HLA-DQA1,HLA-DQB1,IL15,IL2RG,IL33,ITGAM,ITGB2,JAK3,LAIR1,LCP2,NFKB2,NLRC5,NPY1R,PDCD1LG2,PIK3CD,PIK3CG,PSMB10,PSMB8,PSMB9,PTPN6,PTPRC,RASGRP1,RORC,SIGLEC1,SPI1,TAP1,TAPBP,TNF,TNFRSF1A,TRIB2,VAV1	51
Cellular Development	Maturation of cells	1.38e-15	Increased	3.393	ABCG1,APLN,BIRC5,BTK,CAMP,CARD11,CCDC88B,CCL21,CCL5,CCNB1,CCND1,CCND2,CCR2,CD44,CD47,CD5L,CD69,CD80,CD83,CD86,CDK1,CEBPE,CLEC11A,CREB3L1,CSF1,CSF1R,CSF2,CSK,CXCR4,ELF4,EPAS1,FAS,FBXO5,FCGR2B,FHL2,FSTL1,G6PD,GDF11,Gm21596/Hmgb1,GPR132,HAVCR2,HSPA1A/HSPA1B,IFIH1,IGF1,IL15,IL17D,IL18,IL1B,IL21R,IL33,IL36G,INPP5D,IRAK4,ITGAM,ITGB2,ITGB3,KCNMA1,LCN2,LCP1,LFNG,LYN,MMP9,NCK1,NFE2,NFKB2,NOG,NPY1R,NR4A2,O…	111
Cardiovascular Disease,Organismal Injury and Abnormalities	Vaso-occlusion	1.42e-15	Increased	3.772	ABCA1,ABCG1,ACAT1,ACAT2,ACE,ACTA2,ADRA1B,ALOX5,ALOX5AP,APLN,APOC2,ARG2,ARHGAP9,BIRC5,CCL2,CCL3L3,CCN3,CCR1,CCR2,CCR5,CD14,CD44,CD47,CD59,CD68,CERS6,CHI3L1,CLIC5,COL18A1,COL5A2,CORO2A,CSF1,CSF2,CTSS,CXCL10,DHFR,DUSP10,EDNRB,EPHX2,ETNK1,F10,F13A1,F7,FADS1,FCGR2B,GFOD1,GLP1R,GP5,GPX1,GREM1,H2AFX,HBA1/HBA2,HCAR2,HP,IGF1,IL18,IL1B,IL1RN,IL33,ITGAL,ITGAM,ITGB2,ITGB3,LCN2,LGALS3,LIPE,LIPG,LPL,LRRC17,LTB…	134
Cellular Compromise	Respiratory burst	1.43e-15	Increased	2.369	ANPEP,C3,CCL2,CD14,CLEC4D,CXCL3,CYBB,DGKB,FCER1G,FGR,FPR1,HCK,IL15,IL18,ITGAL,ITGAM,ITGB2,ITGB3,LILRB3,LTF,LYN,NCF1,NCF2,PIK3CG,PTPRC,SFTPD,SLC11A1,SYK,TLR4,TNF,TNFAIP8L2,TREM1,TYROBP	33
Cellular Compromise,Inflammatory Response	Degranulation of granulocytes	1.48e-15	Increased	2.23	ANXA1,CCL3L3,CCL4,CD48,CSK,CXCL3,FCGR2A,FCGR2B,FCGR3A/FCGR3B,FPR1,HCK,IL33,ITGAM,ITGB2,LTB4R,MYO1F,ORMDL3,PLAUR,PLCG2,S100A9,SIRPA,STX11,STXBP2,SYK,TNF,TREM1,TREML2	27
Cancer,Organismal Injury and Abnormalities	Tumorigenesis of carcinoma	1.49e-15		-0.402	A2M,ABCA1,ABCA13,ABCA6,ABCD1,ABCG4,ABR,ABRAXAS1,ABTB1,ACAT1,ACE,ACPP,ACTA2,ADAM23,ADAM8,ADAMDEC1,ADAMTS8,ADAP2,ADAR,ADCY5,ADD2,ADH1C,ADIPOR1,ADRA1B,ADSSL1,AHI1,AIF1,AKAP12,AKNA,ALAS1,ALDOA,ALOX12,ALOX5,ALPK2,AMPH,AMT,ANGPTL2,ANKRD22,ANLN,ANPEP,ANXA1,ANXA11,AOAH,APBB1IP,APCDD1,APLP1,APOBEC3B,APOBR,AQP9,ARG2,ARHGAP11A,ARHGAP15,ARHGAP19,ARHGAP30,ARHGAP4,ARHGAP9,ARID3A,ARL4C,ASPM,ASS1,ATAD2,ATG3,ATP5…	1034
Inflammatory Disease,Respiratory Disease	Airway hyperresponsiveness	1.55e-15	Increased	3.254	ADAM12,ALOX5,C3,C3AR1,C5AR1,C5AR2,CARD11,CCL2,CCL3L3,CD274,CD300LF,CD44,CD86,CMA1,CMKLR1,CTTN,CXCR4,FPR2,FSTL1,HAS2,IL17RA,IL18,IL1RN,IL4R,IL6R,KIT,LGALS3,LTB4R,NFE2L2,OSM,PIK3CD,PREX1,PTAFR,RORC,SLPI,SPI1,SPON2,STAT3,STAT6,TLR4,TNF,TNFRSF1A,VAV1	43
Humoral Immune Response,Protein Synthesis	Quantity of IgG2a	1.59e-15		0.477	ADGRG3,BANK1,BCL3,BTK,CARD11,CCR1,CD180,CD274,CD69,CD80,CD83,CD86,CH25H,CLEC4A,CXCL10,FCER1G,FCGR2B,IL21R,IL4R,LTB,LYN,MYBL1,NFKB2,NPY1R,PDCD1LG2,PIK3CD,RIPK2,SASH3,SPIB,SPPL2A,STAT6,TBK1,TCIRG1,TEC,TIMD4,TNF,TNFAIP8L2,TNFSF10,TYROBP,VAV1	40
Hematological System Development and Function,Lymphoid Tissue Structure and Development,Organ Morphology,Tissue Morphology	Morphology of lymph node	1.59e-15			ARHGDIB,BCL3,Bst2,C3,CASP8,CCL21,CD47,CD74,CD80,CD86,CDKN2C,CEBPE,CIITA,CLEC4A,CXCR2,DCLRE1C,DIAPH1,FAS,FCGR2B,FPR2,HLA-DQA1,HLA-DQB1,IKZF1,IL15,IL2RG,INPP5D,ITGB2,JAK3,LTB,LYN,MALT1,MERTK,NFKB2,NOD2,NPY1R,PIK3CD,PIM1,PRKCD,PSEN2,RASSF5,RELB,RORC,SELL,TCIRG1,TLR4,TNF,TNFRSF11A,TNFRSF13B,TNFRSF1A,TNFRSF1B,TRAF1,TREX1,VAV1,XRCC6	54
Cellular Development,Cellular Growth and Proliferation,Hematological System Development and Function,Hematopoiesis,Tissue Development	Development of hematopoietic progenitor cells	1.77e-15	Increased	2.566	ADAR,B2M,BCHE,BCL6,BIRC5,BTK,CCND1,CD74,CD79B,CD83,CLEC11A,CSF1,CSF2,CSF2RB,CSF3R,Cxcl15,CXCR4,EIF2AK2,HIST1H4A,HIST1H4B,HIST1H4C,HIST1H4F,HIST1H4H,HIST1H4I,HIST1H4J,HIST1H4K,HIST1H4L,HIST2H4A,HIST2H4B,HMGB2,Ifi27l2a/Ifi27l2b,IKZF1,IL15,IL2RG,IL4R,IL6R,ITGAL,JAK3,KIT,LAIR1,LAT2,LCP2,LFNG,LYN,MMP9,MYL9,NAB1,NFE2,OSM,PCLAF,PIM1,PLCG2,PSTPIP2,PTPRC,RAB7B,RASGRP1,RASGRP4,RORC,RPS6KA1,S100A9,SOCS1,SPI…	74
Hematological System Development and Function,Lymphoid Tissue Structure and Development,Tissue Morphology	Quantity of helper T lymphocytes	1.78e-15		1.437	B2M,BTK,C5AR1,CCL5,CD274,CD69,CD80,CHI3L1,CIITA,EBI3,FCGR2B,IL10RA,IL13RA1,IL17RA,IL21R,IL33,IL4R,IL6R,LGALS1,LGALS9B,MALT1,MMP9,NLRP3,NOD2,PGLYRP1,PTPN6,PYCARD,RASGRP1,REG3G,SELL,SELPLG,SPI1,STAT1,STAT3,STAT6,TAP1,TLR4,TLR9,TNF,TNFRSF13B,TNIP1,ZC3H12D	42
Cancer,Gastrointestinal Disease,Organismal Injury and Abnormalities	Colorectal cancer	1.8e-15		-0.905	ABCA13,ABCA6,ABTB1,ACAT1,ACE,ACPP,ACTA2,ADAM12,ADAM23,ADAMTS8,ADAP2,ADAR,ADCY5,ADD2,ADIPOR1,ADRA1B,ADSSL1,AHI1,AKAP12,ALAS1,ALDOA,ALOX5,ALPK2,ANGPTL2,ANKRD22,ANPEP,ANXA1,ANXA11,AOAH,APBB1IP,APLP1,AQP9,ARG1,ARHGAP11A,ARHGAP4,ARHGAP9,ASS1,ATAD2,ATG3,ATP5IF1,ATP6V1E1,ATP8B1,ATXN7L1,AURKA,AURKB,B2M,B3GALT6,B3GNT3,B4GALNT1,B4GALT2,BARD1,BATF2,BBS7,BCHE,BCL3,BCL6,BEND3,BHLHB9,BIRC5,BLM,BST1,BUB1,BUB1B,…	776
Digestive System Development and Function,Gastrointestinal Disease,Hepatic System Development and Function,Hepatic System Disease,Inflammatory Disease,Inflammatory Response,Organ Development,Organismal Injury and Abnormalities	Inflammation of liver	1.91e-15		-1.277	ACTA2,AKAP12,BCL6,C3,C4A/C4B,CASP1,CCL2,CCL21,CCL3L3,CCL4,CCL5,CCN1,CCR2,CCR5,CD14,CD274,CD44,CD48,CNR2,CSF1,CSF2RA,CSF2RB,CSF3R,CXCL10,CXCL3,CYP2E1,DDX58,EFS,FAS,FCGR1A,FCGR2A,FCGR2B,FCGR3A/FCGR3B,FOXJ1,GBP2,HBA1/HBA2,HLA-A,HLA-DQA1,HP,IGF1,IL17RA,IL18,IL1RN,IL2RG,IL3RA,IL4R,IL6R,ITGAM,ITGB2,LCP2,LGALS3,LTB,LYN,MAN2A1,MAT1A,MGAM,MMP9,NFE2L2,NLRP3,NOD2,PDE5A,PLAU,PLAUR,PLCG2,POLA1,POR,PTPRC,PTPRJ…	90
Cell-mediated Immune Response,Cellular Development,Cellular Function and Maintenance,Cellular Growth and Proliferation,Embryonic Development,Hematological System Development and Function,Hematopoiesis,Lymphoid Tissue Structure and Development,Organ Development,Organismal Development,Tissue Development	Differentiation of T lymphocytes	1.97e-15	Increased	5.068	ANXA1,B2M,BCL2A1,BCL3,BCL6,BLM,BTK,C3AR1,C5AR1,CARD11,CARD9,CCL5,CCN1,CD226,CD274,CD69,CD74,CD80,CD83,CD86,CHD7,CIITA,CLEC4E,CLEC6A,CSF2,CXCR2,CXCR4,DCLRE1C,DEF6,DNMT1,DUSP10,ELF4,FCGR2B,HAVCR2,HLA-DMA,HLA-DQA1,HLA-G,IGF1,IKZF1,IL10RA,IL15,IL17RA,IL18,IL1B,IL21R,IL2RG,IL4R,IL6R,IRAK3,IRF5,ITGAL,ITGB2,JAK3,KIT,LCP2,LFNG,LGALS9B,LILRB4,MAFB,MALT1,MARCH1,MERTK,MYH11,NCKAP1L,NOG,NOTCH2,NR4A2,PIK3CD,P…	100
Cellular Movement,Hematological System Development and Function,Immune Cell Trafficking,Inflammatory Response	Cellular infiltration by macrophages	2.02e-15	Increased	2.991	ANXA1,ARG1,C3,C5AR1,C6,CASP1,CCL2,CCL4,CCN1,CCN2,CCR1,CCR2,CCR5,CD44,CNR2,CSF1,CSF1R,CSF2,CXCL10,CYBB,GBA,IKBKE,IL15,IL16,IL17RA,IL18,IL1B,IL1RN,IL33,IRF5,ITGB2,JAM3,LTB,NAAA,NFE2L2,NINJ1,NLRP3,NOG,PIK3CG,PLA2G4A,PLAU,PRKCD,PTK2B,PTPN6,RAC2,SELL,SEMA3E,SERPING1,SOCS1,STAT1,TLR2,TLR3,TNF,TNFAIP8L2	54
Cell-To-Cell Signaling and Interaction,Hematological System Development and Function,Immune Cell Trafficking	Adhesion of mononuclear leukocytes	2.1e-15	Increased	3.969	ANXA1,APBB1IP,BTK,CCL2,CCL21,CCL4,CCL5,CD44,CD47,CD48,Cxcl15,CXCR4,DCN,DIAPH1,FAS,FERMT3,FYB1,IL15,IL1B,IL6R,ITGAL,ITGAM,ITGB2,JAK3,KCNK5,LCP1,LCP2,LIPG,Ly6a (includes others),MAP4K1,MYO1G,OSM,PIK3CG,PLAU,PLAUR,PTK2B,PTPN6,RAC2,RASGRP1,RASSF5,RIPOR2,SELL,SELPLG,SEMA3E,SPN,THBS2,TLR4,TNF,VAV1,WAS	50
Digestive System Development and Function,Hepatic System Development and Function,Organ Development	Response of liver	2.37e-15		-1.501	ACTA2,AKAP12,BCL6,C3,C4A/C4B,CASP1,CCL2,CCL21,CCL3L3,CCL4,CCL5,CCN1,CCR2,CCR5,CD14,CD274,CD44,CD48,CNR2,CSF1,CSF2RA,CSF2RB,CSF3R,CXCL10,CXCL3,CYP2E1,DDX58,EFS,FAS,FCGR1A,FCGR2A,FCGR2B,FCGR3A/FCGR3B,FOXJ1,GBP2,HBA1/HBA2,HLA-A,HLA-DQA1,HP,IGF1,IL10RA,IL17RA,IL18,IL1RN,IL2RG,IL3RA,IL4R,IL6R,ITGAM,ITGB2,LCP2,LGALS3,LTB,LYN,MAN2A1,MAT1A,MGAM,MMP9,NFE2L2,NLRP3,NOD2,PDE5A,PLAU,PLAUR,PLCG2,POLA1,POR,PTPR…	91
Cancer,Organismal Injury and Abnormalities,Respiratory Disease	Respiratory system tumor	2.52e-15		0.145	ABCA7,ABCD1,ACTA2,ADAM12,ADAM8,ADCY5,ADH1C,ADIPOR1,ADRA1B,AHI1,AKAP12,ALDOA,ALOX12,ALOX5,ALPK2,AMPH,ANPEP,ANXA1,APBB1IP,APOBEC3B,APOBR,ARHGAP15,ARHGAP30,ARRB2,ATAD2,ATP1A3,ATP5IF1,AURKA,AURKB,B2M,BARD1,BCHE,BIRC5,BTK,BUB1,BUB1B,C1orf162,C1RL,C5AR1,CAMP,CASP8,CCDC9B,CCL2,CCL21,CCL5,CCN1,CCNA2,CCNB1,CCNB2,CCND1,CCNE1,CD180,CD244,CD248,CD274,CD300LF,CD44,CD48,CD86,CDA,CDC20,CDC42EP3,CDC6,CDC7,CDCA2,…	409
Cancer,Cellular Development,Cellular Growth and Proliferation,Organismal Injury and Abnormalities,Tumor Morphology	Proliferation of tumor cells	2.53e-15		0.891	ALOX5,ANXA1,APCDD1,BIRC5,BTK,CASP1,CCN1,CCN3,CCND1,CCNE1,CD274,CD44,CD47,CD82,CDK4,CEACAM1,CHEK1,CSF1,CSF1R,CSF2,CSF2RA,CSF3R,CTNND2,CTSB,CTSS,CTSZ,CXCL3,CXCR2,CXCR4,DCN,EFEMP2,FAS,FGF18,FHL1,FHL2,FOXJ1,GCH1,GPC1,GPC3,GREM1,GRN,HMMR,HSPA1A/HSPA1B,IGF1,IGFBP2,IKBKE,IKZF1,IL15,IL18,IL1B,IL1RN,IL6R,KIT,LAIR1,LAMA3,LCN2,LGALS1,LGALS3,LITAF,MAPK13,Meg3,MKI67,MMP9,MYCN,Nes,NR4A2,NTS,ODC1,OSM,PIK3CD,PIK…	113
Cell-To-Cell Signaling and Interaction	Activation of connective tissue cells	2.73e-15	Increased	2.254	ADAM12,Ccl9,CCN3,CCND1,CCR2,CD38,CD44,CDK4,CNR2,CREB3L1,CSF1,CSF2,CSK,CXCR4,DGAT1,F13A1,FCGR1A,FMOD,GPNMB,GREM1,IGF1,IL15,IL17RA,IL18,IL1B,IL1RN,IL6R,IRAK3,LGALS3,LOXL2,LTF,MMP13,MMP9,OSM,P2RY6,PLA2G4A,PLAU,PTH1R,PTK2B,PTPN6,SOST,STAT1,STAT3,STAT6,TLR2,TLR3,TLR4,TNF,TNFRSF11A,TWIST1,TYROBP	51
Cancer,Organismal Injury and Abnormalities,Reproductive System Disease	Tumorigenesis of reproductive tract	2.87e-15		0.426	ABCA1,ABCA13,ABCA6,ABCD1,ABR,ABRAXAS1,ACE,ACTG2,ACTR3,ADAM12,ADAM23,ADAMDEC1,ADAMTS5,ADD2,ADGRE5,ADRA1B,AIF1,AKAP8L,AKNA,ALAS1,ALDOA,ALOX5,ALPK2,AMPH,ANLN,ANPEP,ANXA1,AOAH,APBB1IP,APCDD1,APOBEC3B,APOBR,APOD,AQP9,ARG2,ARHGAP11A,ARHGAP15,ARHGAP19,ARHGAP30,ARHGDIB,ARID3A,ARL4C,ASPM,ATAD2,ATP6V1B2,ATP8B1,ATP8B4,AURKA,AURKB,B2M,B3GALNT1,B3GNT3,BARD1,BCL6,BHLHB9,BIN2,BIRC5,BMPER,BPIFB1,BTK,BUB1,BUB1B,C…	651
Connective Tissue Development and Function,Tissue Morphology	Quantity of connective tissue	3.05e-15		1.673	ABCA1,ABCA7,ACE,ADAM12,ADD2,ANGPTL2,ARID3A,B4GALNT1,BIRC5,BLM,C3,C3AR1,C5AR1,Cald1,CAPN1,CASP8,CCBE1,CCDC80,CCL2,CCN2,CCND1,CCND2,CCR2,CD14,Cd33,CD44,CD47,CD59,CD83,CDH11,CDK4,CEACAM1,CERS6,CLEC10A,CLEC11A,Clec2d (includes others),COL1A1,COL2A1,COPRS,CSF1,CSF2,CTSK,DCN,DGAT1,DGAT2,DIAPH3,DOCK8,DOK2,DPT,EIF2AK2,EPAS1,F13A1,Fcrls,FES,FGF18,FSTL1,GATM,GLP1R,GPNMB,GPX1,HBA1/HBA2,HBB,HCK,HDC,HELLS,Hmg…	138
Immunological Disease,Organismal Injury and Abnormalities	Abnormality of lymph node	3.46e-15			ARHGDIB,BCL3,Bst2,CASP8,CD47,CD74,CD80,CD86,CDKN2C,CEBPE,CIITA,CLEC4A,CXCR2,DCLRE1C,DIAPH1,FAS,FCGR2B,FPR2,HLA-DQA1,HLA-DQB1,IKZF1,IL15,IL2RG,INPP5D,ITGB2,JAK3,LTB,LYN,MERTK,NFKB2,NOD2,NPY1R,PIK3CD,PRKCD,PSEN2,RASSF5,RELB,RORC,SELL,TCIRG1,TLR4,TNF,TNFAIP8L2,TNFRSF11A,TNFRSF13B,TNFRSF1A,TNFRSF1B,TNFRSF8,TRAF1,TREX1,VAV1,XRCC6	52
Cellular Movement	Infiltration by macrophages	3.66e-15	Increased	2.918	ANXA1,ARG1,C3,C5AR1,C6,CASP1,CCL2,CCL4,CCN1,CCN2,CCR1,CCR2,CCR5,CD44,CNR2,CSF1,CSF1R,CSF2,CXCL10,CYBB,GBA,IKBKE,IL15,IL16,IL17RA,IL18,IL1B,IL1RN,IL33,IRF5,ITGB2,ITGB3,JAM3,LTB,NAAA,NFE2L2,NINJ1,NLRP3,NOG,PIK3CG,PLA2G4A,PLAU,PRKCD,PTK2B,PTPN6,RAC2,SELL,SEMA3E,SERPING1,SOCS1,STAT1,STAT3,TLR2,TLR3,TNF,TNFAIP8L2	56
