# Supplementary material for: FOSL1 is a novel mediator of endotoxin/lipopolysaccharide-induced pulmonary angiogenic signaling
Source: Sci Rep. 2020 Aug 4;10:13143. doi: 10.1038/s41598-020-69735-z (PMC7403357; doi:10.1038/s41598-020-69735-z)
Supplement: Supplementary file 4 — Supplementary Table S4. [file 41598_2020_69735_MOESM4_ESM.xlsx]

## Sheet: 24h AV Genes Sig
FOSL1 is a novel mediator of endotoxin/lipopolysaccharide-induced pulmonary angiogenic signaling
Christopher R. Nitkin 1,*,#, Sheng Xia 1,*, Heather Menden 1, Wei Yu 1, Min Xiong %, Daniel P. Heruth 2, Shui Qing Ye 1, Venkatesh Sampath 1
* contributed equally to this work
From the 1 Division of Neonatology and 2 Division of Experimental and Translational Genetics, Children's Mercy Kansas City, Kansas City, MO 64108; % MX has since retired from research and is not affiliated with any institution
Table S4: 24 h genes of interest. Significantly up- or down-regulated genes at 24 h not previously known to be affected by LPS treatment. This yielded 235 genes.
¬© 2000-2018 QIAGEN. All rights reserved.
Molecule Name	Entrez Gene ID for Human	Entrez Gene ID for Mouse	Entrez Gene ID for Rat
ADAM8	101	11501	499285
ADAMTS8	11095	30806	300475
AIF1	199	11629	29427
ALOX12	239	11684	287454
ANGPTL2	23452	26360	171100
ANPEP	290	16790	81641
ANXA1	301	16952	25380
APLN	8862	30878	58812
ARG1	383	11846	29221
ATPIF1	93974	11983	25392
BIRC5	332	11799	64041
BMPER	168667	73230	300455
BTG1	694	12226	29618
C3	718	12266	24232
C6	729	12274	24237
C1QA	712	12259	298566
C3AR1	719	12267	84007
C5AR1	728	12273	113959
CAMP	820	12796	316010
CAPN1	823	12333	29153
CASP1	834	12362	25166
CASP8	841	12370	64044
CCBE1	147372	320924	361341
CCL2	6347	20293	287562
CCL5	6352	20304	81780
CCND1	595	12443	58919
CCNE1	898	12447	25729
CCR2	729230	12772
CCR5	1234	12774	117029
CD44	960	12505	25406
CD82	3732	12521	83628
CEACAM1	634	26365|26367	81613
CFB	629	14962	294257
CHD7	55636	320790	312974
CHI3L1	1116	12654	89824
CMA1	1215	17228	25627
COL18A1	80781	12822	85251
COL1A1	1277	12842	29393
COL1A2	1278	12843	84352
CRYAB	1410	12955	25420
CSF1	1435	12977	78965
CSF2	1437	12981	116630
CSF1R	1436	12978	307403
CSF2RB	1439	12983|12984	171081
CSK	1445	12988	315707
CTGF	1490	14219	64032
CTSB	1508	13030	64529
CTSS	1520	13040	50654
CXCL10	3627	15945	245920
Cxcl15		20309
CXCR2	3579	12765	29385
CXCR4	7852	12767	60628
CYBB	1536	13058	66021
CYP4F2	8529	72054	290623
CYR61	3491	16007	83476
DCN	1634	13179	29139
DDAH1	23576	69219	64157
DGKA	1606	13139	140866
DYNC2H1	79659	110350	65209
ECT2	1894	13605	361921
EDNRB	1910	13618	50672
EFEMP2	30008	58859	293677
EGFL6	25975	54156	317470
EHD3	30845	57440	192249
EMP3	2014	13732	81505
ENPEP	2028	13809	64017
ENPP2	5168	18606	84050
EPAS1	2034	13819	29452
EPHB1	2047	270190	24338
EPHX2	2053	13850	65030
ERAP1	51752	80898	80897
FAS	355	14102	246097
FBLN1	2192	14114	315191
FBLN2	2199	14115	282583
FBLN5	10516	23876	29158
FERMT3	83706	108101	309186
FES	2242	14159	361597
FGF18	8817	14172	29369
FGR	2268	14191	79113
FHL2	2274	14200	63839
FPR2	2358	14289	690158
FZD4	8322	14366	64558
G6PD	2539	14381	24377
GADD45A	1647	13197	25112
GJA4	2701	14612	25655
GJC1	10052	14615	266706
GLRX	2745	93692	64045
Gm21596/Hmgb1		15289|100862258	679571
GPC1	2817	14733	58920
GPC3	2719	14734	25236
GPX1	2876	14775	24404
GREM1	26585	23892	50566
GRN	2896	14824	29143
GSN	2934	227753	296654
H2AFX	3014	15270	500987
HAS2	3037	15117	25694
HCK	3055	15162	25734
HIF3A	64344	53417	64345
HLA-DQB1	3119	14961	309622
HMGB2	3148	97165
HP	3240	15439	24464
HS6ST2	90161	50786	302489
IFI16	3428	100504287|545384|226691|236312|15951|102639543|100033459|15950|226695|381308|100040462|623121	304988
IGF1	3479	16000	24482
IL15	3600	16168	25670
IL18	3606	16173	29197
IL33	90865	77125	361749
IL18BP	10068	16068	84388
IL1B	3553	16176	24494
IL1RN	3557	16181	60582
IL4R	3566	16190	25084
IL6R	3570	16194	24499
IRX1	79192	16371	306659
ISM1	140862	319909	311760
ITGAM	3684	16409	25021
ITGB2	3689	16414	309684
ITGB3	3690	16416	29302
JAM3	83700	83964	315509
KCNJ2	3759	16518	29712
KCNMA1	3778	16531	83731
KIT	3815	16590	64030
LAMA1	284217	16772	316758
LCN2	3934	16819	170496
LGALS1	3956	16852	56646
LGALS3	3958	16854	83781
LOXL2	4017	94352	290350
LRG1	116844	76905	367455
LTB4R	1241	16995	59264
MAN2B1	4125	17159	361378
MAPKAPK2	9261	17164	289014
MDK	4192	17242	81517
Meg3		17263
MERTK	10461	17289	65037
MMP8	4317	17394	63849
MMP9	4318	17395	81687
MMP12	4321	17381	117033
MMP13	4322	17386	171052
MYH10	4628	77579	79433
MYL7	58498	17898	289759
NCF1	653361	17969	114553
NCK1	4690	17973	300955
NDP	4693	17986
NELL1	4745	338352	81733
NFE2L2	4780	18024	83619
Ngp		18054	301026
NOG	9241	18121	25495
NOTCH2	4853	18129	29492
NOV	4856	18133	81526
NR4A2	4929	18227	54278
NRCAM	4897	319504	497815
NTRK2	4915	18212	25054
ODC1	4953	18263	24609
OSM	5008	18413	289747
PAK1	5058	18479	29431
PDE2A	5138	207728	81743
PGF	5228	18654	94203
PIK3CG	5294	30955	298947
PIK3R6	146850	104709	497932
PIM1	5292	18712	24649
PKM	5315	18746	25630
PLA2G7	7941	27226	301265
PLA2G4A	5321	18783	24653
PLAU	5328	18792	25619
PLAUR	5329	18793	50692
PML	5371	18854	315713
POR	5447	18984	29441
PRICKLE1	144165	106042	315259
PRKCB	5579	18751	25023
PRKCD	5580	18753	170538
PROK2	60675	50501	192206
PROX1	5629	19130	305066
PSAP	5660	19156	25524
PSEN2	5664	19165	81751
PTAFR	5724	19204	58949
PTH1R	5745	19228	56813
PTK2B	2185	19229	50646
PTN	5764	19242	24924
PTPN6	5777	15170	116689
PTPRJ	5795	19271	29645
PXN	5829	19303	360820
RAC2	5880	19354	366957
RHOG	391	56212	308875
RND1	27289	223881	362993
RNF213	57674	672511	303735
RNH1	6050	107702	100360501
ROBO1	6091	19876	58946
RSPO3	84870	72780	498997
S100A8	6279	20201	116547
S100A9	6280	20202	94195
S1PR4	8698	13611	314649
S1PR5	53637	94226	60399
SCARB1	949	20778	25073
SCGB3A1	92304	68662	338418
SELL	6402	20343	29259
SEMA3B	7869	20347	363142
SEMA3E	9723	20349	296789
SEMA3F	6405	20350	315996
SEMA4A	64218	20351	310630
SEMA4D	10507	20354	306790
SEMA6B	10501	20359	84609
SERPINA3	12	16625|20717|20714|20716	24795
SHROOM2	357	110380	317435
SLPI	6590	20568
SMO	6608	319757	25273
SMOC2	64094	64074	292401
SNAI2	6591	20583	25554
Sp100		20684	363269
SPINK5	11005	72432	361319|100910851
SPRY2	10253	24064	306141
SPRY4	81848	24066	291610
STAT1	6772	20846	25124
STAT3	6774	20848	25125
STXBP2	6813	20911	81804
SYK	6850	20963	25155
TEK	7010	21687	89804
TGM2	7052	21817	56083
THBS2	7058	21826	292406
THY1	7070	21838	24832
TLR2	7097	24088	310553
TLR3	7098	142980	364594
TNC	3371	21923	116640
TNF	7124	21926	24835
TNFRSF1A	7132	21937	25625
TNFSF10	8743	22035	246775
TRPC6	7225	22068	89823
TUBB6	84617	67951	307351
TWIST1	7291	22160	85489
VASH1	22846	238328	503052
VASH2	79805	226841	498309
VEGFD	2277	14205	360457
WARS	7453	22375	314442
WNT2	7472	22413	114487
WNT11	7481	22411	140584
XDH	7498	22436	497811
ZFPM2	23414	22762	314930
