# Supplementary material for: FOSL1 is a novel mediator of endotoxin/lipopolysaccharide-induced pulmonary angiogenic signaling
Source: Sci Rep. 2020 Aug 4;10:13143. doi: 10.1038/s41598-020-69735-z (PMC7403357; doi:10.1038/s41598-020-69735-z)
Supplement: Supplementary file 5 — Supplementary Table S5. [file 41598_2020_69735_MOESM5_ESM.xlsx]

## Sheet: Sheet1
FOSL1 is a novel mediator of endotoxin/lipopolysaccharide-induced pulmonary angiogenic signaling
Christopher R. Nitkin 1,*,#, Sheng Xia 1,*, Heather Menden 1, Wei Yu 1, Min Xiong %, Daniel P. Heruth 2, Shui Qing Ye 1, Venkatesh Sampath 1
* contributed equally to this work
From the 1 Division of Neonatology and 2 Division of Experimental and Translational Genetics, Children's Mercy Kansas City, Kansas City, MO 64108; % MX has since retired from research and is not affiliated with any institution
Table S5: Links from 6 h to 24 h genes. 6 h genes not known to be downstream of LPS linked to 24 h genes known to be involved in angiogenesis/vasculogenesis, separated by 6 h genes having a transcriptional relationship or non-transcriptional relationship with 24 h genes, and 6 h genes with either >=3 or <3 downstream targets.
Transcriptional >=3 targets
F10
Fcgr2a
Fosl1
Ndrg1
Selplg
Zbtb16
Transcriptional <3 targets
Fcgr3a/b
Hpx
Klf15
Lgals9b
Olfm4
Pim3
Rgcc
Srgn
Non-transcriptional >=3 targets
Efhd2
Non-transcriptional <3 targets
C1qa
C1r
Fgr
Fpr2
Gdpd1
Ggt1
Gsdmd
Hcls1
Itga7
Itgam
Lcn2
Nmi
Sell
Stat1
Tgm1
Tnf
